# Supplementary material for: In-depth method assessments of differentially expressed protein detection for shotgun proteomics data with missing values
Source: Sci Rep. 2017 Jun 13;7:3367. doi: 10.1038/s41598-017-03650-8 (PMC5469784; doi:10.1038/s41598-017-03650-8)
Supplement: Supplementary file 2 — Supplementary Table S2 [file 41598_2017_3650_MOESM2_ESM.xls]

## Sheet: SupplementaryTableS2
Protein IDs	Majority protein IDs	Peptide counts (all)	Peptide counts (razor+unique)	Peptide counts (unique)	Protein names	Gene names	Fasta headers	Number of proteins	Peptides	Razor + unique peptides	Unique peptides	Peptides H1	Peptides H2	Peptides H3	Peptides L1	Peptides L2	Peptides L3	Razor + unique peptides H1	Razor + unique peptides H2	Razor + unique peptides H3	Razor + unique peptides L1	Razor + unique peptides L2	Razor + unique peptides L3	Unique peptides H1	Unique peptides H2	Unique peptides H3	Unique peptides L1	Unique peptides L2	Unique peptides L3	Sequence coverage [%]	Unique + razor sequence coverage [%]	Unique sequence coverage [%]	Mol. weight [kDa]	Sequence length	Sequence lengths	Fraction average	Fraction 1	Fraction 2	Fraction 3	Fraction 4	Fraction 5	Fraction 6	Fraction 7	Fraction 8	Fraction 9	Fraction 10	Fraction 11	Fraction 12	Fraction 13
A0AV96;B7Z8Z7;A0AV96-2;D6R9D6;D6RBS9;D6REZ6;D6RA49;D6RFL5;D6R9M7;D6RBP6;D6RCT1;Q5T0W7;B3KWU8;B4DZ27;Q9NQ94-5;Q8TBY0;Q9NQ94-6;Q9NQ94-3;C9JGD3;Q9NQ94-2;F8W9F8;Q9NQ94-4;Q9NQ94	A0AV96;B7Z8Z7;A0AV96-2;D6R9D6	13;12;11;9;6;5;4;4;4;3;1;1;1;1;1;1;1;1;1;1;1;1;1	13;12;11;9;6;5;4;4;4;3;1;1;1;1;1;1;1;1;1;1;1;1;1	13;12;11;9;6;5;4;4;4;3;1;1;1;1;1;1;1;1;1;1;1;1;1	RNA-binding protein 47	RBM47	>sp|A0AV96|RBM47_HUMAN RNA-binding protein 47 OS=Homo sapiens GN=RBM47 PE=1 SV=2;>tr|B7Z8Z7|B7Z8Z7_HUMAN RNA-binding protein 47 OS=Homo sapiens GN=RBM47 PE=2 SV=1;>sp|A0AV96-2|RBM47_HUMAN Isoform 2 of RNA-binding protein 47 OS=Homo sapiens GN=RBM47;>tr|D6R	23	13	13	13	10	9	9	11	11	10	10	9	9	11	11	10	10	9	9	11	11	10	31.5	31.5	31.5	64.098	593	593;555;524;393;217;193;124;137;159;114;59;201;470;485;510;533;539;569;569;586;587;594;594	16	2	7	6	2	5	5	5	7	8	22	19	6	1
A0AVT1;A0AVT1-2;H0Y8S8;A0AVT1-4;A0AVT1-3	A0AVT1;A0AVT1-2	14;11;4;3;3	14;11;4;3;3	14;11;4;3;3	Ubiquitin-like modifier-activating enzyme 6	UBA6	>sp|A0AVT1|UBA6_HUMAN Ubiquitin-like modifier-activating enzyme 6 OS=Homo sapiens GN=UBA6 PE=1 SV=1;>sp|A0AVT1-2|UBA6_HUMAN Isoform 2 of Ubiquitin-like modifier-activating enzyme 6 OS=Homo sapiens GN=UBA6	5	14	14	14	12	12	8	13	14	12	12	12	8	13	14	12	12	12	8	13	14	12	17.9	17.9	17.9	117.97	1052	1052;578;271;340;389	15.8							1	8	4	13	11	10	4
A0JLT2;A0JLT2-2	A0JLT2;A0JLT2-2	4;2	4;2	4;2	Mediator of RNA polymerase II transcription subunit 19	MED19	>sp|A0JLT2|MED19_HUMAN Mediator of RNA polymerase II transcription subunit 19 OS=Homo sapiens GN=MED19 PE=1 SV=2;>sp|A0JLT2-2|MED19_HUMAN Isoform 2 of Mediator of RNA polymerase II transcription subunit 19 OS=Homo sapiens GN=MED19	2	4	4	4	2	4	2	3	2	4	2	4	2	3	2	4	2	4	2	3	2	4	23.8	23.8	23.8	26.273	244	244;194	18.2
A0MZ66-4;A0MZ66;A0MZ66-3;B7Z7Z9;A0MZ66-5;A0MZ66-6;A0MZ66-2;A0MZ66-7	A0MZ66-4;A0MZ66;A0MZ66-3;B7Z7Z9;A0MZ66-5;A0MZ66-6;A0MZ66-2	7;7;7;6;6;6;5;2	7;7;7;6;6;6;5;2	7;7;7;6;6;6;5;2	Shootin-1	KIAA1598	>sp|A0MZ66-4|SHOT1_HUMAN Isoform 4 of Shootin-1 OS=Homo sapiens GN=KIAA1598;>sp|A0MZ66|SHOT1_HUMAN Shootin-1 OS=Homo sapiens GN=KIAA1598 PE=1 SV=4;>sp|A0MZ66-3|SHOT1_HUMAN Isoform 3 of Shootin-1 OS=Homo sapiens GN=KIAA1598;>tr|B7Z7Z9|B7Z7Z9_HUMAN Shootin-1	8	7	7	7	6	5	6	6	7	6	6	5	6	6	7	6	6	5	6	6	7	6	12	12	12	63.496	558	558;631;649;498;571;601;456;219	16.3				3	3	4	6	7	2		1
A1A528;O43264;F5H3C1	A1A528;O43264	7;7;1	7;7;1	7;7;1	Centromere/kinetochore protein zw10 homolog	ZW10	>tr|A1A528|A1A528_HUMAN Centromere/kinetochore protein zw10 homolog OS=Homo sapiens GN=ZW10 PE=2 SV=1;>sp|O43264|ZW10_HUMAN Centromere/kinetochore protein zw10 homolog OS=Homo sapiens GN=ZW10 PE=1 SV=3	3	7	7	7	5	5	4	7	5	5	5	5	4	7	5	5	5	5	4	7	5	5	13.8	13.8	13.8	76.806	672	672;779;135	14								1	6	10	8	5	5
A1L0T0;E9PJS0;C9JNI8;E9PL44;E9PNL1	A1L0T0;E9PJS0	13;7;6;5;1	13;7;6;5;1	13;7;6;5;1	Acetolactate synthase-like protein	ILVBL	>sp|A1L0T0|ILVBL_HUMAN Acetolactate synthase-like protein OS=Homo sapiens GN=ILVBL PE=1 SV=2;>tr|E9PJS0|E9PJS0_HUMAN Acetolactate synthase-like protein (Fragment) OS=Homo sapiens GN=ILVBL PE=4 SV=1	5	13	13	13	11	12	11	12	11	13	11	12	11	12	11	13	11	12	11	12	11	13	33.4	33.4	33.4	67.867	632	632;262;225;166;52	18								1	9	15	19	28	34
A1L491;Q86XK2;Q86XK2-5;Q86XK2-2;H0YAV3;Q86XK2-3;B3KUR1	A1L491;Q86XK2;Q86XK2-5;Q86XK2-2;H0YAV3;Q86XK2-3	3;3;3;2;2;2;1	3;3;3;2;2;2;1	3;3;3;2;2;2;1	F-box only protein 11	FBXO11	>tr|A1L491|A1L491_HUMAN F-box only protein 11 OS=Homo sapiens GN=FBXO11 PE=2 SV=1;>sp|Q86XK2|FBX11_HUMAN F-box only protein 11 OS=Homo sapiens GN=FBXO11 PE=1 SV=3;>sp|Q86XK2-5|FBX11_HUMAN Isoform 5 of F-box only protein 11 OS=Homo sapiens GN=FBXO11;>sp|Q86	7	3	3	3	2	2	1	3	3	3	2	2	1	3	3	3	2	2	1	3	3	3	5.1	5.1	5.1	94.055	843	843;927;954;561;562;585;351	15.2													9
A2A2V2;P42696;P42696-2;Q5TCT4;H7C5M1	A2A2V2;P42696;P42696-2;Q5TCT4	6;6;4;3;2	6;6;4;3;2	6;6;4;3;2	RNA-binding protein 34	RBM34	>tr|A2A2V2|A2A2V2_HUMAN Novel protein (Fragment) OS=Homo sapiens GN=RBM34 PE=4 SV=1;>sp|P42696|RBM34_HUMAN RNA-binding protein 34 OS=Homo sapiens GN=RBM34 PE=1 SV=2;>sp|P42696-2|RBM34_HUMAN Isoform 2 of RNA-binding protein 34 OS=Homo sapiens GN=RBM34;>tr|Q	5	6	6	6	6	5	5	4	5	4	6	5	5	4	5	4	6	5	5	4	5	4	17.9	17.9	17.9	45.917	408	408;430;225;211;86	20.1												1	1
A2RRF3;Q9UBC2;Q9UBC2-2	A2RRF3;Q9UBC2;Q9UBC2-2	7;7;7	7;7;7	7;7;7	Epidermal growth factor receptor substrate 15-like 1	EPS15L1	>tr|A2RRF3|A2RRF3_HUMAN EPS15L1 protein OS=Homo sapiens GN=EPS15L1 PE=2 SV=1;>sp|Q9UBC2|EP15R_HUMAN Epidermal growth factor receptor substrate 15-like 1 OS=Homo sapiens GN=EPS15L1 PE=1 SV=1;>sp|Q9UBC2-2|EP15R_HUMAN Isoform 2 of Epidermal growth factor rece	3	7	7	7	4	5	3	5	5	5	4	5	3	5	5	5	4	5	3	5	5	5	12.3	12.3	12.3	83.247	754	754;864;910	16								1	3	6	10	8	6
A2RRP1-2;A2RRP1;H0Y5G7;H7C1U4	A2RRP1-2;A2RRP1;H0Y5G7	11;11;6;2	11;11;6;2	11;11;6;2	Neuroblastoma-amplified sequence	NBAS	>sp|A2RRP1-2|NBAS_HUMAN Isoform 2 of Neuroblastoma-amplified sequence OS=Homo sapiens GN=NBAS;>sp|A2RRP1|NBAS_HUMAN Neuroblastoma-amplified sequence OS=Homo sapiens GN=NBAS PE=1 SV=2;>tr|H0Y5G7|H0Y5G7_HUMAN Neuroblastoma-amplified sequence (Fragment) OS=Ho	4	11	11	11	7	9	8	8	8	7	7	9	8	8	8	7	7	9	8	8	8	7	6.3	6.3	6.3	254.81	2251	2251;2371;1419;100	18.1								1	1	7	9	8	9
A3KFJ0;O14965;Q5QPD4;A3KFJ2;Q5QPD1;Q5QPD2;A3KFJ1	A3KFJ0;O14965;Q5QPD4	3;3;2;1;1;1;1	3;3;2;1;1;1;1	3;3;2;1;1;1;1	Aurora kinase A	AURKA	>tr|A3KFJ0|A3KFJ0_HUMAN Aurora kinase A OS=Homo sapiens GN=AURKA PE=3 SV=1;>sp|O14965|AURKA_HUMAN Aurora kinase A OS=Homo sapiens GN=AURKA PE=1 SV=2;>tr|Q5QPD4|Q5QPD4_HUMAN Aurora kinase A (Fragment) OS=Homo sapiens GN=AURKA PE=2 SV=1	7	3	3	3	2	2	2	2	3	3	2	2	2	2	3	3	2	2	2	2	3	3	13.3	13.3	13.3	39.513	347	347;403;271;79;106;147;189	19.1
A3KMH1-2;E2QRD0;A3KMH1-3;A3KMH1;A8MYW7	A3KMH1-2;E2QRD0;A3KMH1-3;A3KMH1	9;9;9;9;2	9;9;9;9;2	9;9;9;9;2	Uncharacterized protein KIAA0564	KIAA0564	>sp|A3KMH1-2|K0564_HUMAN Isoform 2 of Uncharacterized protein KIAA0564 OS=Homo sapiens GN=KIAA0564;>tr|E2QRD0|E2QRD0_HUMAN Uncharacterized protein KIAA0564 OS=Homo sapiens GN=KIAA0564 PE=4 SV=1;>sp|A3KMH1-3|K0564_HUMAN Isoform 3 of Uncharacterized protein	5	9	9	9	7	9	5	7	9	8	7	9	5	7	9	8	7	9	5	7	9	8	9.9	9.9	9.9	116.94	1039	1039;1809;1872;1905;481	17.6							1	2		1	1	2	5
A3KN83-3;A3KN83-2;A3KN83;F8W8H8;A3KN83-4;Q9Y2G9-3;Q9Y2G9	A3KN83-3;A3KN83-2;A3KN83;F8W8H8;A3KN83-4	3;3;3;2;2;1;1	3;3;3;2;2;1;1	3;3;3;2;2;1;1	Protein strawberry notch homolog 1	SBNO1	>sp|A3KN83-3|SBNO1_HUMAN Isoform 3 of Protein strawberry notch homolog 1 OS=Homo sapiens GN=SBNO1;>sp|A3KN83-2|SBNO1_HUMAN Isoform 2 of Protein strawberry notch homolog 1 OS=Homo sapiens GN=SBNO1;>sp|A3KN83|SBNO1_HUMAN Protein strawberry notch homolog 1 OS	7	3	3	3	2	2	2	2	2	2	2	2	2	2	2	2	2	2	2	2	2	2	2.9	2.9	2.9	154.06	1391	1391;1392;1393;732;732;1309;1366	12.9										4	3	5	5
A4D1E9;C9J8R7;C9JNI1;A4D1E9-2	A4D1E9;C9J8R7;C9JNI1;A4D1E9-2	9;6;6;5	9;6;6;5	6;5;5;2	GTP-binding protein 10	GTPBP10	>sp|A4D1E9|GTPBA_HUMAN GTP-binding protein 10 OS=Homo sapiens GN=GTPBP10 PE=1 SV=1;>tr|C9J8R7|C9J8R7_HUMAN GTP-binding protein 10 (Fragment) OS=Homo sapiens GN=GTPBP10 PE=4 SV=1;>tr|C9JNI1|C9JNI1_HUMAN GTP-binding protein 10 (Fragment) OS=Homo sapiens GN=G	4	9	9	6	8	7	6	7	8	9	8	7	6	7	8	9	5	5	4	5	5	6	30.7	30.7	20.9	42.932	387	387;210;236;308	15.8		1	1						4	15	9	10	10
A5YKK6-2;A5YKK6;F8WA87;A5YKK6-3;B5MDN3;B3KPW6;A5YKK6-4;H3BMZ2;F5H1F4;H3BVC9;H3BNB1	A5YKK6-2;A5YKK6;F8WA87;A5YKK6-3;B5MDN3;B3KPW6;A5YKK6-4	17;17;14;14;10;9;9;4;3;2;1	17;17;14;14;10;9;9;4;3;2;1	17;17;14;14;10;9;9;4;3;2;1	CCR4-NOT transcription complex subunit 1	CNOT1	>sp|A5YKK6-2|CNOT1_HUMAN Isoform 2 of CCR4-NOT transcription complex subunit 1 OS=Homo sapiens GN=CNOT1;>sp|A5YKK6|CNOT1_HUMAN CCR4-NOT transcription complex subunit 1 OS=Homo sapiens GN=CNOT1 PE=1 SV=2;>tr|F8WA87|F8WA87_HUMAN CCR4-NOT transcription comple	11	17	17	17	15	16	11	15	14	14	15	16	11	15	14	14	15	16	11	15	14	14	9.6	9.6	9.6	266.38	2371	2371;2376;2150;2150;1227;1070;1551;439;316;241;185	19									3	8	8	7	9
A6H8Z3;Q15042;C9J837	A6H8Z3;Q15042;C9J837	6;6;6	6;6;6	6;6;6	Rab3 GTPase-activating protein catalytic subunit	RAB3GAP1	>tr|A6H8Z3|A6H8Z3_HUMAN RAB3GAP1 protein OS=Homo sapiens GN=RAB3GAP1 PE=2 SV=1;>sp|Q15042|RB3GP_HUMAN Rab3 GTPase-activating protein catalytic subunit OS=Homo sapiens GN=RAB3GAP1 PE=1 SV=3;>tr|C9J837|C9J837_HUMAN Rab3 GTPase-activating protein catalytic su	3	6	6	6	6	5	3	4	3	4	6	5	3	4	3	4	6	5	3	4	3	4	8.3	8.3	8.3	105.29	935	935;981;988	19.3						1	2
A6NCU2;B7Z227;A6NHW8;Q8N5Y2-2;Q8N5Y2-3;Q8N5Y2;A6NLU8;H7BYE4;C9JKR8;P0C860	A6NCU2;B7Z227;A6NHW8;Q8N5Y2-2;Q8N5Y2-3;Q8N5Y2;A6NLU8	3;3;3;3;3;3;2;1;1;1	3;3;3;3;3;3;2;1;1;1	3;3;3;3;3;3;2;1;1;1	Male-specific lethal 3 homolog	MSL3	>tr|A6NCU2|A6NCU2_HUMAN Male-specific lethal 3 homolog OS=Homo sapiens GN=MSL3 PE=4 SV=1;>tr|B7Z227|B7Z227_HUMAN Male-specific lethal 3 homolog OS=Homo sapiens GN=MSL3 PE=2 SV=1;>tr|A6NHW8|A6NHW8_HUMAN Male-specific lethal 3 homolog OS=Homo sapiens GN=MSL3	10	3	3	3	1	2	2	3	3	2	1	2	2	3	3	2	1	2	2	3	3	2	11.8	11.8	11.8	40.577	355	355;372;416;462;509;521;196;116;224;447	15												2	5
A6NDG6;H3BV17	A6NDG6	5;1	5;1	5;1	Phosphoglycolate phosphatase	PGP	>sp|A6NDG6|PGP_HUMAN Phosphoglycolate phosphatase OS=Homo sapiens GN=PGP PE=1 SV=1	2	5	5	5	5	5	4	5	5	5	5	5	4	5	5	5	5	5	4	5	5	5	20.6	20.6	20.6	34.006	321	321;57	15	1	8	6	4	5	3	3	2	2	7	8	6	5
A6NF48;Q9Y2X9;F5H1Z5	A6NF48;Q9Y2X9;F5H1Z5	5;5;3	5;5;3	5;5;3	Zinc finger protein 281	ZNF281	>tr|A6NF48|A6NF48_HUMAN Zinc finger protein 281 OS=Homo sapiens GN=ZNF281 PE=4 SV=1;>sp|Q9Y2X9|ZN281_HUMAN Zinc finger protein 281 OS=Homo sapiens GN=ZNF281 PE=1 SV=1;>tr|F5H1Z5|F5H1Z5_HUMAN Zinc finger protein 281 OS=Homo sapiens GN=ZNF281 PE=4 SV=1	3	5	5	5	5	5	4	3	4	4	5	5	4	3	4	4	5	5	4	3	4	4	14.3	14.3	14.3	93.231	859	859;895;600	16.8							2	1		1
A6NG10;Q969T9;E7EX86;B4DFG2;B4DV07	A6NG10;Q969T9;E7EX86;B4DFG2;B4DV07	3;3;2;2;2	3;3;2;2;2	3;3;2;2;2	WW domain-binding protein 2	WBP2	>tr|A6NG10|A6NG10_HUMAN WW domain-binding protein 2 OS=Homo sapiens GN=WBP2 PE=2 SV=2;>sp|Q969T9|WBP2_HUMAN WW domain-binding protein 2 OS=Homo sapiens GN=WBP2 PE=1 SV=1;>tr|E7EX86|E7EX86_HUMAN WW domain-binding protein 2 OS=Homo sapiens GN=WBP2 PE=4 SV=1;	5	3	3	3	3	3	3	3	3	3	3	3	3	3	3	3	3	3	3	3	3	3	12.1	12.1	12.1	25.807	239	239;261;209;216;217	20.8
A6NG79;E9PGC6;Q92733;H0YE12;H0Y679	A6NG79;E9PGC6;Q92733	4;4;4;1;1	4;4;4;1;1	4;4;4;1;1	Proline-rich protein PRCC	PRCC	>tr|A6NG79|A6NG79_HUMAN Proline-rich protein PRCC OS=Homo sapiens GN=PRCC PE=4 SV=1;>tr|E9PGC6|E9PGC6_HUMAN Proline-rich protein PRCC OS=Homo sapiens GN=PRCC PE=4 SV=1;>sp|Q92733|PRCC_HUMAN Proline-rich protein PRCC OS=Homo sapiens GN=PRCC PE=1 SV=1	5	4	4	4	4	3	3	4	3	4	4	3	3	4	3	4	4	3	3	4	3	4	13.5	13.5	13.5	48.959	459	459;467;491;198;257	21.6
A6NHR9-2;A6NHR9;A6NHR9-3	A6NHR9-2;A6NHR9	35;35;15	35;35;15	35;35;15	Structural maintenance of chromosomes flexible hinge domain-containing protein 1	SMCHD1	>sp|A6NHR9-2|SMHD1_HUMAN Isoform 2 of Structural maintenance of chromosomes flexible hinge domain-containing protein 1 OS=Homo sapiens GN=SMCHD1;>sp|A6NHR9|SMHD1_HUMAN Structural maintenance of chromosomes flexible hinge domain-containing protein 1 OS=Homo	3	35	35	35	29	33	26	32	30	32	29	33	26	32	30	32	29	33	26	32	30	32	19	19	19	215.74	1917	1917;2005;762	15.4	1	11	15	4	9	3	9	10	22	56	41	33	32
A6NIR2;Q9Y547	A6NIR2;Q9Y547	2;2	2;2	2;2	Heat shock protein beta-11	HSPB11	>tr|A6NIR2|A6NIR2_HUMAN Chromosome 1 open reading frame 41, isoform CRA_b OS=Homo sapiens GN=HSPB11 PE=4 SV=1;>sp|Q9Y547|HSB11_HUMAN Heat shock protein beta-11 OS=Homo sapiens GN=HSPB11 PE=1 SV=1	2	2	2	2	2	1	2	1	2	2	2	1	2	1	2	2	2	1	2	1	2	2	20.5	20.5	20.5	13.028	112	112;144	19.3							1	1	1	1
A6NJ11;Q92890;Q92890-1;C9JS35;A8MW31;C9IZG3;C9J6N9	A6NJ11;Q92890;Q92890-1;C9JS35;A8MW31;C9IZG3	4;4;4;4;3;2;1	4;4;4;4;3;2;1	4;4;4;4;3;2;1	Ubiquitin fusion degradation protein 1 homolog	UFD1L	>tr|A6NJ11|A6NJ11_HUMAN Ubiquitin fusion degradation protein 1 homolog OS=Homo sapiens GN=UFD1L PE=4 SV=1;>sp|Q92890|UFD1_HUMAN Ubiquitin fusion degradation protein 1 homolog OS=Homo sapiens GN=UFD1L PE=1 SV=3;>sp|Q92890-1|UFD1_HUMAN Isoform Long of Ubiqui	7	4	4	4	4	4	4	4	4	4	4	4	4	4	4	4	4	4	4	4	4	4	14.9	14.9	14.9	33.321	296	296;307;343;343;266;190;136	15.9						1	1	1	3	10	11	4	2
A6NJ78;A6NJ78-2;P0C7V9;A6NJ78-4	A6NJ78;A6NJ78-2	4;2;1;1	4;2;1;1	4;2;1;1	Probable methyltransferase-like protein 15	METTL15	>sp|A6NJ78|MET15_HUMAN Probable methyltransferase-like protein 15 OS=Homo sapiens GN=METTL15 PE=2 SV=1;>sp|A6NJ78-2|MET15_HUMAN Isoform 2 of Probable methyltransferase-like protein 15 OS=Homo sapiens GN=METTL15	4	4	4	4	3	3	4	4	4	4	3	3	4	4	4	4	3	3	4	4	4	4	13.3	13.3	13.3	46.121	407	407;273;234;279	17									1	1	3	5	5
A6NJA2;B7Z4N8;P54578	A6NJA2;B7Z4N8;P54578	9;9;9	9;9;9	9;9;9	Ubiquitin carboxyl-terminal hydrolase;Ubiquitin carboxyl-terminal hydrolase 14	USP14	>tr|A6NJA2|A6NJA2_HUMAN Ubiquitin carboxyl-terminal hydrolase OS=Homo sapiens GN=USP14 PE=3 SV=1;>tr|B7Z4N8|B7Z4N8_HUMAN Ubiquitin carboxyl-terminal hydrolase OS=Homo sapiens GN=USP14 PE=2 SV=1;>sp|P54578|UBP14_HUMAN Ubiquitin carboxyl-terminal hydrolase 1	3	9	9	9	9	9	9	7	8	8	9	9	9	7	8	8	9	9	9	7	8	8	24.4	24.4	24.4	52.385	459	459;483;494	17.9			1	1	3	2	4	6	7	3	6	5	4
A6NKE1;A6NDN0;O43617	A6NKE1;A6NDN0;O43617	2;2;2	2;2;2	2;2;2	Trafficking protein particle complex subunit 3	TRAPPC3	>tr|A6NKE1|A6NKE1_HUMAN Trafficking protein particle complex subunit 3 OS=Homo sapiens GN=TRAPPC3 PE=4 SV=1;>tr|A6NDN0|A6NDN0_HUMAN Trafficking protein particle complex 3, isoform CRA_a OS=Homo sapiens GN=TRAPPC3 PE=4 SV=1;>sp|O43617|TPPC3_HUMAN Traffickin	3	2	2	2	2	2	2	2	2	2	2	2	2	2	2	2	2	2	2	2	2	2	13.6	13.6	13.6	13.343	118	118;134;180	13.7		2	5	2	3	4	5	5	4	2	1
A6NLT0;Q9Y3B7;Q9Y3B7-2;E9PQB6;H0YCD5	A6NLT0;Q9Y3B7;Q9Y3B7-2;E9PQB6	4;4;3;2;1	4;4;3;2;1	4;4;3;2;1	39S ribosomal protein L11, mitochondrial	MRPL11	>tr|A6NLT0|A6NLT0_HUMAN 39S ribosomal protein L11, mitochondrial OS=Homo sapiens GN=MRPL11 PE=3 SV=1;>sp|Q9Y3B7|RM11_HUMAN 39S ribosomal protein L11, mitochondrial OS=Homo sapiens GN=MRPL11 PE=1 SV=1;>sp|Q9Y3B7-2|RM11_HUMAN Isoform 2 of 39S ribosomal prote	5	4	4	4	3	3	2	3	4	3	3	3	2	3	4	3	3	3	2	3	4	3	30.4	30.4	30.4	19.454	181	181;192;166;75;63	22.1									1
A6NMQ7;P60604	A6NMQ7;P60604	2;2	2;2	2;2	Ubiquitin-conjugating enzyme E2 G2	UBE2G2	>tr|A6NMQ7|A6NMQ7_HUMAN Ubiquitin-conjugating enzyme E2 G2 OS=Homo sapiens GN=UBE2G2 PE=3 SV=1;>sp|P60604|UB2G2_HUMAN Ubiquitin-conjugating enzyme E2 G2 OS=Homo sapiens GN=UBE2G2 PE=1 SV=1	2	2	2	2	2	1	1	2	2	2	2	1	1	2	2	2	2	1	1	2	2	2	17.5	17.5	17.5	15.614	137	137;165	11.2									2	7	8	6	1
A6NNK5;Q12888;F8VY86;Q12888-2;H7BZY0;C9JXV0;H7C3N7;H7C495	A6NNK5;Q12888;F8VY86;Q12888-2	25;25;25;25;6;6;2;1	25;25;25;25;6;6;2;1	25;25;25;25;6;6;2;1	Tumor suppressor p53-binding protein 1	TP53BP1	>tr|A6NNK5|A6NNK5_HUMAN Tumor suppressor p53-binding protein 1 OS=Homo sapiens GN=TP53BP1 PE=4 SV=2;>sp|Q12888|TP53B_HUMAN Tumor suppressor p53-binding protein 1 OS=Homo sapiens GN=TP53BP1 PE=1 SV=2;>tr|F8VY86|F8VY86_HUMAN Tumor suppressor p53-binding prot	8	25	25	25	20	20	18	22	21	21	20	20	18	22	21	21	20	20	18	22	21	21	18	18	18	209.02	1927	1927;1972;1975;1977;163;1033;192;149	11.3	3	12	14	6	9	12	21	29	20	46	45	23	25
A8CG34-2;A8CG34;C9JFL1;A6NF01;Q96HA1-2;Q96HA1-3;A8MXF9;Q96HA1	A8CG34-2;A8CG34	3;3;1;1;1;1;1;1	3;3;1;1;1;1;1;1	3;3;1;1;1;1;1;1	Nuclear envelope pore membrane protein POM 121C	POM121C	>sp|A8CG34-2|P121C_HUMAN Isoform 2 of Nuclear envelope pore membrane protein POM 121C OS=Homo sapiens GN=POM121C;>sp|A8CG34|P121C_HUMAN Nuclear envelope pore membrane protein POM 121C OS=Homo sapiens GN=POM121C PE=1 SV=2	8	3	3	3	3	3	3	2	3	3	3	3	3	2	3	3	3	3	3	2	3	3	7.1	7.1	7.1	99.133	987	987;1229;107;834;984;999;999;1249	22.2
A8DPD7;B4DK95;Q9C0D3	A8DPD7;B4DK95;Q9C0D3	2;2;2	2;2;2	2;2;2	Protein zyg-11 homolog B	ZYG11B	>tr|A8DPD7|A8DPD7_HUMAN Protein zyg-11 homolog B OS=Homo sapiens GN=ZYG11B PE=2 SV=1;>tr|B4DK95|B4DK95_HUMAN Protein zyg-11 homolog B OS=Homo sapiens GN=ZYG11B PE=2 SV=1;>sp|Q9C0D3|ZY11B_HUMAN Protein zyg-11 homolog B OS=Homo sapiens GN=ZYG11B PE=1 SV=2	3	2	2	2	1	2	1	2	2	2	1	2	1	2	2	2	1	2	1	2	2	2	4.9	4.9	4.9	63.512	566	566;674;744	15.9
A8K1C9;Q96LT9;E9PPV2	A8K1C9;Q96LT9	4;4;1	4;4;1	4;4;1	RNA-binding protein 40	RNPC3	>tr|A8K1C9|A8K1C9_HUMAN RNA-binding protein 40 OS=Homo sapiens GN=RNPC3 PE=2 SV=1;>sp|Q96LT9|RBM40_HUMAN RNA-binding protein 40 OS=Homo sapiens GN=RNPC3 PE=1 SV=1	3	4	4	4	4	4	3	4	3	4	4	4	3	4	3	4	4	4	3	4	3	4	11	11	11	58.487	516	516;517;138	16.5									2	4	1
A8K8E1;Q8TC07-2;Q8TC07;C9JA93	A8K8E1;Q8TC07-2;Q8TC07	3;3;3;1	3;3;3;1	3;3;3;1	TBC1 domain family member 15	TBC1D15	>tr|A8K8E1|A8K8E1_HUMAN TBC1 domain family member 15 OS=Homo sapiens GN=TBC1D15 PE=2 SV=1;>sp|Q8TC07-2|TBC15_HUMAN Isoform 2 of TBC1 domain family member 15 OS=Homo sapiens GN=TBC1D15;>sp|Q8TC07|TBC15_HUMAN TBC1 domain family member 15 OS=Homo sapiens GN=T	4	3	3	3	2	3	2	3	3	3	2	3	2	3	3	3	2	3	2	3	3	3	7.2	7.2	7.2	51.662	445	445;674;691;278	17.8									2	4	5	3	5
A8MQB8;Q06787-8;G3V0J0;Q06787-2;G8JL90;Q06787-6;Q06787-4;Q06787-5;Q06787-7;Q06787-3;Q06787;Q8IXW7;G8JLE9;F8W871	A8MQB8;Q06787-8;G3V0J0;Q06787-2;G8JL90;Q06787-6;Q06787-4;Q06787-5;Q06787-7;Q06787-3;Q06787;Q8IXW7;G8JLE9	5;5;5;5;5;4;4;4;4;4;4;3;3;2	3;3;3;3;3;2;2;2;2;2;2;2;2;1	3;3;3;3;3;2;2;2;2;2;2;2;2;1	Fragile X mental retardation protein 1	FMR1	>tr|A8MQB8|A8MQB8_HUMAN Fragile X mental retardation protein 1 OS=Homo sapiens GN=FMR1 PE=4 SV=1;>sp|Q06787-8|FMR1_HUMAN Isoform 8 of Fragile X mental retardation protein 1 OS=Homo sapiens GN=FMR1;>tr|G3V0J0|G3V0J0_HUMAN Fragile X mental retardation 1, iso	14	5	3	3	4	5	2	2	3	3	3	3	2	1	3	3	3	3	2	1	3	3	9.3	4.6	4.6	65.821	582	582;586;592;594;611;590;603;607;615;620;632;297;537;262	18.5
A8MTG3;O43670-2	A8MTG3;O43670-2	8;8	8;8	1;1		ZNF207	>tr|A8MTG3|A8MTG3_HUMAN Zinc finger protein 207 OS=Homo sapiens GN=ZNF207 PE=4 SV=1;>sp|O43670-2|ZN207_HUMAN Isoform 2 of Zinc finger protein 207 OS=Homo sapiens GN=ZNF207	2	8	8	1	7	7	7	7	6	8	7	7	7	7	6	8	1	1	1	1	1	1	23.9	23.9	4.9	47.749	447	447;463	10.9	15	25	31	21	24	16	20	18	17	15	14	9	10
A8MU28;Q13564-2;Q13564;A6NCK0;H3BMR3	A8MU28;Q13564-2;Q13564;A6NCK0	6;6;6;6;1	6;6;6;6;1	6;6;6;6;1	NEDD8-activating enzyme E1 regulatory subunit	NAE1	>tr|A8MU28|A8MU28_HUMAN NEDD8-activating enzyme E1 regulatory subunit OS=Homo sapiens GN=NAE1 PE=4 SV=1;>sp|Q13564-2|ULA1_HUMAN Isoform 2 of NEDD8-activating enzyme E1 regulatory subunit OS=Homo sapiens GN=NAE1;>sp|Q13564|ULA1_HUMAN NEDD8-activating enzyme	5	6	6	6	6	6	5	6	6	6	6	6	5	6	6	6	6	6	5	6	6	6	18.2	18.2	18.2	50.624	445	445;528;534;537;91	18.3									3	9	7	2	1
A8MUB1;P68366;C9JEV8;C9JQ00;C9JJQ8;C9JDL2	A8MUB1;P68366	24;24;7;7;7;5	4;4;3;3;3;2	4;4;3;3;3;2	Tubulin alpha-4A chain	TUBA4A	>tr|A8MUB1|A8MUB1_HUMAN Tubulin alpha-4A chain OS=Homo sapiens GN=TUBA4A PE=2 SV=1;>sp|P68366|TBA4A_HUMAN Tubulin alpha-4A chain OS=Homo sapiens GN=TUBA4A PE=1 SV=1	6	24	4	4	23	23	23	22	23	23	4	4	4	4	4	4	4	4	4	4	4	4	62.1	12.5	12.5	48.328	433	433;448;153;180;198;120	6.86	12	26	20	19	19	16	19	19	17	15	10	6	6
A8MUN4;P36543-2;P36543;C9J8H1	A8MUN4;P36543-2;P36543;C9J8H1	2;2;2;1	2;2;2;1	2;2;2;1	V-type proton ATPase subunit E 1	ATP6V1E1	>tr|A8MUN4|A8MUN4_HUMAN V-type proton ATPase subunit E 1 OS=Homo sapiens GN=ATP6V1E1 PE=2 SV=1;>sp|P36543-2|VATE1_HUMAN Isoform 2 of V-type proton ATPase subunit E 1 OS=Homo sapiens GN=ATP6V1E1;>sp|P36543|VATE1_HUMAN V-type proton ATPase subunit E 1 OS=Hom	4	2	2	2	2	2	1	2	2	2	2	2	1	2	2	2	2	2	1	2	2	2	10.7	10.7	10.7	22.706	196	196;204;226;203	22.4
A8MVD5;Q99426	A8MVD5;Q99426	5;5	5;5	5;5	Tubulin-folding cofactor B	TBCB	>tr|A8MVD5|A8MVD5_HUMAN Tubulin-folding cofactor B OS=Homo sapiens GN=TBCB PE=4 SV=1;>sp|Q99426|TBCB_HUMAN Tubulin-folding cofactor B OS=Homo sapiens GN=TBCB PE=1 SV=2	2	5	5	5	5	3	3	4	4	3	5	3	3	4	4	3	5	3	3	4	4	3	22.9	22.9	22.9	23.583	214	214;244	11.8						1	5	6	2	6	5	2	1
A8MVI8;Q6NW34-2;Q6NW34;E7ENV3;E9PFF8	A8MVI8;Q6NW34-2;Q6NW34;E7ENV3	3;3;3;2;1	3;3;3;2;1	3;3;3;2;1	Uncharacterized protein C3orf17	C3orf17	>tr|A8MVI8|A8MVI8_HUMAN Chromosome 3 open reading frame 17, isoform CRA_c OS=Homo sapiens GN=C3orf17 PE=4 SV=1;>sp|Q6NW34-2|CC017_HUMAN Isoform 2 of Uncharacterized protein C3orf17 OS=Homo sapiens GN=C3orf17;>sp|Q6NW34|CC017_HUMAN Uncharacterized protein C	5	3	3	3	2	2	2	2	2	2	2	2	2	2	2	2	2	2	2	2	2	2	10	10	10	49.593	431	431;497;567;214;238	17.3									2	2	3	3	9
A8MVR0;Q9Y6Y0	A8MVR0;Q9Y6Y0	4;4	4;4	4;4	Influenza virus NS1A-binding protein	IVNS1ABP	>tr|A8MVR0|A8MVR0_HUMAN Influenza virus NS1A-binding protein OS=Homo sapiens GN=IVNS1ABP PE=4 SV=2;>sp|Q9Y6Y0|NS1BP_HUMAN Influenza virus NS1A-binding protein OS=Homo sapiens GN=IVNS1ABP PE=1 SV=3	2	4	4	4	2	3	2	3	3	4	2	3	2	3	3	4	2	3	2	3	3	4	11.3	11.3	11.3	46.759	424	424;642	21.2													5
A8MZF9;P55039	A8MZF9;P55039	6;6	6;6	6;6	Developmentally-regulated GTP-binding protein 2	DRG2	>tr|A8MZF9|A8MZF9_HUMAN Developmentally-regulated GTP-binding protein 2 OS=Homo sapiens GN=DRG2 PE=4 SV=1;>sp|P55039|DRG2_HUMAN Developmentally-regulated GTP-binding protein 2 OS=Homo sapiens GN=DRG2 PE=1 SV=1	2	6	6	6	5	5	3	6	5	5	5	5	3	6	5	5	5	5	3	6	5	5	20.7	20.7	20.7	38.129	343	343;364	18.2		1										3	2
B0AZR7;Q13303-2;Q13303;Q13303-3;Q5TG80;C9JQ60;Q5TG81;Q14722-2;Q14722-3;Q14722	B0AZR7;Q13303-2;Q13303;Q13303-3;Q5TG80	4;4;4;4;3;1;1;1;1;1	4;4;4;4;3;1;1;1;1;1	4;4;4;4;3;1;1;1;1;1	Voltage-gated potassium channel subunit beta-2	KCNAB2	>tr|B0AZR7|B0AZR7_HUMAN Voltage-gated potassium channel subunit beta-2 OS=Homo sapiens GN=KCNAB2 PE=2 SV=1;>sp|Q13303-2|KCAB2_HUMAN Isoform 2 of Voltage-gated potassium channel subunit beta-2 OS=Homo sapiens GN=KCNAB2;>sp|Q13303|KCAB2_HUMAN Voltage-gated p	10	4	4	4	3	3	4	3	4	4	3	3	4	3	4	4	3	3	4	3	4	4	18.7	18.7	18.7	33.656	300	300;353;367;415;254;177;253;401;408;419	16.7						1	3	5					5
B0QYK1;B0QYK0;Q01844-3;Q01844;Q01844-5;H7BY36;Q01844-2;C9JGE3;F8WC90	B0QYK1;B0QYK0;Q01844-3;Q01844;Q01844-5;H7BY36;Q01844-2;C9JGE3	5;5;5;5;5;4;4;4;1	5;5;5;5;5;4;4;4;1	4;4;4;4;4;4;4;4;0	RNA-binding protein EWS	EWSR1	>tr|B0QYK1|B0QYK1_HUMAN Ewing sarcoma breakpoint region 1 OS=Homo sapiens GN=EWSR1 PE=4 SV=1;>tr|B0QYK0|B0QYK0_HUMAN Ewing sarcoma breakpoint region 1 OS=Homo sapiens GN=EWSR1 PE=4 SV=1;>sp|Q01844-3|EWS_HUMAN Isoform 3 of RNA-binding protein EWS OS=Homo sa	9	5	5	4	5	4	5	5	5	5	5	4	5	5	5	5	4	4	4	4	4	4	10.2	10.2	6.2	62.507	600	600;618;655;656;661;308;583;583;293	13.4	5	8	10	4	8	5	14	7	2	4	2
B0QYM8;Q9HBI1;Q9HBI1-2;B0QYP8;Q9NVD7;F5H1R9	B0QYM8;Q9HBI1;Q9HBI1-2;B0QYP8;Q9NVD7;F5H1R9	2;2;2;1;1;1	2;2;2;1;1;1	2;2;2;1;1;1	Beta-parvin;Alpha-parvin	PARVB;PARVA	>tr|B0QYM8|B0QYM8_HUMAN Beta-parvin OS=Homo sapiens GN=PARVB PE=4 SV=1;>sp|Q9HBI1|PARVB_HUMAN Beta-parvin OS=Homo sapiens GN=PARVB PE=1 SV=1;>sp|Q9HBI1-2|PARVB_HUMAN Isoform 2 of Beta-parvin OS=Homo sapiens GN=PARVB;>tr|B0QYP8|B0QYP8_HUMAN Beta-parvin (Fra	6	2	2	2	2	2	1	2	2	2	2	2	1	2	2	2	2	2	1	2	2	2	7	7	7	37.538	327	327;364;397;194;372;372	19
B0QYV1;O43251-3;O43251-5;O43251-10;O43251-2;O43251;O43251-6;O43251-8;B0QYY6;I3L1D4;B0QYY7;F8VR27;F8VZY7;A6NFN3;O43251-9;Q9NWB1-3;O43251-4;B0QYY4;F8WAC5;F8VRS4;Q9NWB1-4;Q9NWB1-5;Q9NWB1;O43251-7;F8W9K3;Q9NWB1-2;B7Z1U7;F8VZG9	B0QYV1;O43251-3;O43251-5;O43251-10;O43251-2;O43251;O43251-6;O43251-8;B0QYY6;I3L1D4;B0QYY7;F8VR27;F8VZY7;A6NFN3;O43251-9;Q9NWB1-3;O43251-4;B0QYY4;F8WAC5;F8VRS4;Q9NWB1-4;Q9NWB1-5;Q9NWB1;O43251-7;F8W9K3;Q9NWB1-2;B7Z1U7;F8VZG9	2;2;2;2;2;2;2;2;1;1;1;1;1;1;1;1;1;1;1;1;1;1;1;1;1;1;1;1	2;2;2;2;2;2;2;2;1;1;1;1;1;1;1;1;1;1;1;1;1;1;1;1;1;1;1;1	2;2;2;2;2;2;2;2;1;1;1;1;1;1;1;1;1;1;1;1;1;1;1;1;1;1;1;1	RNA binding protein fox-1 homolog 2;RNA binding protein fox-1 homolog 3;RNA binding protein fox-1 homolog 1	RBM9;RBFOX2;RBFOX1;RBFOX3	>tr|B0QYV1|B0QYV1_HUMAN RNA binding motif protein 9 OS=Homo sapiens GN=RBM9 PE=4 SV=1;>sp|O43251-3|RFOX2_HUMAN Isoform 3 of RNA binding protein fox-1 homolog 2 OS=Homo sapiens GN=RBFOX2;>sp|O43251-5|RFOX2_HUMAN Isoform 5 of RNA binding protein fox-1 homolo	28	2	2	2	2	2	1	1	2	2	2	2	1	1	2	2	2	2	1	1	2	2	9.8	9.8	9.8	37.865	357	357;358;376;380;381;390;450;451;128;189;200;262;263;312;367;370;370;370;391;391;392;395;397;400;400;418;425;466	21.4
B0QYW5;F5GYD1;B4DU97;O43808;F8WE74	B0QYW5;F5GYD1;B4DU97;O43808;F8WE74	3;3;3;3;2	3;3;3;3;2	3;3;3;3;2	Peroxisomal membrane protein PMP34	SLC25A17	>tr|B0QYW5|B0QYW5_HUMAN Peroxisomal membrane protein PMP34 OS=Homo sapiens GN=SLC25A17 PE=3 SV=1;>tr|F5GYD1|F5GYD1_HUMAN Peroxisomal membrane protein PMP34 OS=Homo sapiens GN=SLC25A17 PE=3 SV=1;>tr|B4DU97|B4DU97_HUMAN Peroxisomal membrane protein PMP34 OS=	5	3	3	3	3	2	3	3	3	3	3	2	3	3	3	3	3	2	3	3	3	3	16.9	16.9	16.9	25.721	225	225;234;270;307;239	19.9
B0S8I6;Q14320;Q9Y247	B0S8I6;Q14320	4;4;1	4;4;1	4;4;1	Protein FAM50A	FAM50A	>tr|B0S8I6|B0S8I6_HUMAN Protein FAM50A (Fragment) OS=Homo sapiens GN=FAM50A PE=4 SV=1;>sp|Q14320|FA50A_HUMAN Protein FAM50A OS=Homo sapiens GN=FAM50A PE=1 SV=2	3	4	4	4	4	4	2	4	4	4	4	4	2	4	4	4	4	4	2	4	4	4	20	20	20	30.693	260	260;339;325	16.1										6	12	9	2
B0V297;P14373-2;P14373	B0V297;P14373-2;P14373	2;2;2	2;2;2	2;2;2	Zinc finger protein RFP	TRIM27	>tr|B0V297|B0V297_HUMAN Tripartite motif-containing 27 (Fragment) OS=Homo sapiens GN=TRIM27 PE=4 SV=1;>sp|P14373-2|TRI27_HUMAN Isoform Beta of Zinc finger protein RFP OS=Homo sapiens GN=TRIM27;>sp|P14373|TRI27_HUMAN Zinc finger protein RFP OS=Homo sapiens	3	2	2	2	2	2	1	2	2	2	2	2	1	2	2	2	2	2	1	2	2	2	9.2	9.2	9.2	28.746	249	249;358;513	17.6									1	5	3
B1AH49;E7ENL2;P25325	B1AH49;E7ENL2;P25325	4;4;4	4;4;4	4;4;4	Sulfurtransferase;3-mercaptopyruvate sulfurtransferase	MPST	>tr|B1AH49|B1AH49_HUMAN Sulfurtransferase OS=Homo sapiens GN=MPST PE=4 SV=1;>tr|E7ENL2|E7ENL2_HUMAN Sulfurtransferase OS=Homo sapiens GN=MPST PE=4 SV=1;>sp|P25325|THTM_HUMAN 3-mercaptopyruvate sulfurtransferase OS=Homo sapiens GN=MPST PE=1 SV=3	3	4	4	4	4	4	3	4	4	4	4	4	3	4	4	4	4	4	3	4	4	4	23.7	23.7	23.7	24.982	224	224;245;297	14.2									2	5	5	7	10
B1AH59;B1AH60;F5H6J9;Q9H1I8;F2Z2W4;F8WAQ6;Q9H1I8-2	B1AH59;B1AH60;F5H6J9;Q9H1I8;F2Z2W4;F8WAQ6;Q9H1I8-2	2;2;2;2;1;1;1	2;2;2;2;1;1;1	2;2;2;2;1;1;1	Activating signal cointegrator 1 complex subunit 2	ASCC2	>tr|B1AH59|B1AH59_HUMAN Activating signal cointegrator 1 complex subunit 2 (Fragment) OS=Homo sapiens GN=ASCC2 PE=4 SV=1;>tr|B1AH60|B1AH60_HUMAN Activating signal cointegrator 1 complex subunit 2 (Fragment) OS=Homo sapiens GN=ASCC2 PE=4 SV=1;>tr|F5H6J9|F5H	7	2	2	2	2	2	2	2	2	2	2	2	2	2	2	2	2	2	2	2	2	2	8.8	8.8	8.8	27.52	240	240;242;681;757;37;78;370	20
B1AH89;Q14166;E9PGR8	B1AH89;Q14166	13;13;2	13;13;2	13;13;2	Tubulin--tyrosine ligase-like protein 12	TTLL12	>tr|B1AH89|B1AH89_HUMAN Tubulin tyrosine ligase-like family, member 12 OS=Homo sapiens GN=TTLL12 PE=4 SV=1;>sp|Q14166|TTL12_HUMAN Tubulin--tyrosine ligase-like protein 12 OS=Homo sapiens GN=TTLL12 PE=1 SV=2	3	13	13	13	11	13	11	11	11	11	11	13	11	11	11	11	11	13	11	11	11	11	26.1	26.1	26.1	73.547	636	636;644;211	15.2		1					5	10	9	21	20	26	21
B1AJQ6;Q86Y82	B1AJQ6;Q86Y82	4;4	4;4	4;4	Syntaxin-12	STX12	>tr|B1AJQ6|B1AJQ6_HUMAN Syntaxin 12 (Fragment) OS=Homo sapiens GN=STX12 PE=4 SV=1;>sp|Q86Y82|STX12_HUMAN Syntaxin-12 OS=Homo sapiens GN=STX12 PE=1 SV=1	2	4	4	4	4	3	3	4	4	4	4	3	3	4	4	4	4	3	3	4	4	4	22.6	22.6	22.6	26.761	234	234;276	16.7												3	5
B1AKV6;B1AKV3;Q9NVA1;B7Z314;B1AKV2;Q9NVA1-5;Q9NVA1-4;Q9NVA1-2;F8WCR2;B7Z1C6;F5H4C5;Q9NVA1-3;H7BYA2;B1AKV4	B1AKV6;B1AKV3;Q9NVA1;B7Z314;B1AKV2;Q9NVA1-5;Q9NVA1-4;Q9NVA1-2	3;3;3;2;2;2;2;2;1;1;1;1;1;1	3;3;3;2;2;2;2;2;1;1;1;1;1;1	3;3;3;2;2;2;2;2;1;1;1;1;1;1	Ubiquinol-cytochrome c reductase complex chaperone CBP3 homolog	UQCC	>tr|B1AKV6|B1AKV6_HUMAN Ubiquinol-cytochrome c reductase complex chaperone CBP3 homolog (Fragment) OS=Homo sapiens GN=UQCC PE=4 SV=1;>tr|B1AKV3|B1AKV3_HUMAN Ubiquinol-cytochrome c reductase complex chaperone CBP3 homolog (Fragment) OS=Homo sapiens GN=UQCC	14	3	3	3	2	2	3	3	3	3	2	2	3	3	3	3	2	2	3	3	3	3	12.8	12.8	12.8	27.909	243	243;249;299;200;221;231;272;273;124;144;148;184;187;219	15.3								5	3	1	1	4	5
B1ANR0;Q13310-2;Q13310;Q13310-3;H0Y5F5;B1ANR1;H0Y6X6;H0YCC8;H0YEQ8;H0YER0	B1ANR0;Q13310-2;Q13310;Q13310-3;H0Y5F5	20;20;20;20;15;5;5;5;4;3	12;12;12;12;9;2;4;3;1;2	8;8;8;8;6;1;4;3;0;2	Polyadenylate-binding protein 4	PABPC4	>tr|B1ANR0|B1ANR0_HUMAN Poly(A) binding protein, cytoplasmic 4 (Inducible form) OS=Homo sapiens GN=PABPC4 PE=4 SV=1;>sp|Q13310-2|PABP4_HUMAN Isoform 2 of Polyadenylate-binding protein 4 OS=Homo sapiens GN=PABPC4;>sp|Q13310|PABP4_HUMAN Polyadenylate-binding	10	20	12	8	18	20	18	18	18	18	10	12	10	11	11	10	6	8	6	7	7	6	42	24.2	17.7	67.97	615	615;631;644;660;550;129;195;197;112;68	16.7		1	2	3	2	5	5	9	2	9	12	15	25
B2WTI4;Q6NYC1-2;Q6NYC1;Q6NYC1-3	B2WTI4;Q6NYC1-2;Q6NYC1;Q6NYC1-3	3;3;3;3	3;3;3;3	3;3;3;3	Bifunctional arginine demethylase and lysyl-hydroxylase JMJD6	JMJD6	>tr|B2WTI4|B2WTI4_HUMAN Bifunctional arginine demethylase and lysyl-hydroxylase JMJD6 OS=Homo sapiens GN=JMJD6 PE=2 SV=1;>sp|Q6NYC1-2|JMJD6_HUMAN Isoform 2 of Bifunctional arginine demethylase and lysyl-hydroxylase JMJD6 OS=Homo sapiens GN=JMJD6;>sp|Q6NYC1	4	3	3	3	2	2	2	2	2	3	2	2	2	2	2	3	2	2	2	2	2	3	12.2	12.2	12.2	42.002	361	361;372;403;414	17.5								1	1	1
B3KMG0;Q53GS7;Q53GS7-2	B3KMG0;Q53GS7;Q53GS7-2	7;7;6	7;7;6	7;7;6	Nucleoporin GLE1	GLE1	>tr|B3KMG0|B3KMG0_HUMAN Nucleoporin GLE1 OS=Homo sapiens GN=GLE1 PE=2 SV=1;>sp|Q53GS7|GLE1_HUMAN Nucleoporin GLE1 OS=Homo sapiens GN=GLE1 PE=1 SV=2;>sp|Q53GS7-2|GLE1_HUMAN Isoform 2 of Nucleoporin GLE1 OS=Homo sapiens GN=GLE1	3	7	7	7	7	7	5	6	6	7	7	7	5	6	6	7	7	7	5	6	6	7	18.7	18.7	18.7	50.392	444	444;698;659	18.5	1	4	3	2	2							5	6
B3KQ63;H0YF74;P32754	B3KQ63;H0YF74;P32754	14;14;14	14;14;14	14;14;14	4-hydroxyphenylpyruvate dioxygenase	HPD	>tr|B3KQ63|B3KQ63_HUMAN 4-hydroxyphenylpyruvate dioxygenase OS=Homo sapiens GN=HPD PE=2 SV=1;>tr|H0YF74|H0YF74_HUMAN 4-hydroxyphenylpyruvate dioxygenase OS=Homo sapiens GN=HPD PE=3 SV=1;>sp|P32754|HPPD_HUMAN 4-hydroxyphenylpyruvate dioxygenase OS=Homo sapi	3	14	14	14	14	13	11	13	13	14	14	13	11	13	13	14	14	13	11	13	13	14	47.5	47.5	47.5	40.497	354	354;390;393	12.5	5	20	22	16	14	13	20	20	26	37	29	25	27
B3KQF6;F5GWU6;F5H008;Q9H267	B3KQF6;F5GWU6;F5H008;Q9H267	4;4;4;4	4;4;4;4	4;4;4;4	Vacuolar protein sorting-associated protein 33B	VPS33B	>tr|B3KQF6|B3KQF6_HUMAN Vacuolar protein sorting 33B (Yeast), isoform CRA_b OS=Homo sapiens GN=VPS33B PE=2 SV=1;>tr|F5GWU6|F5GWU6_HUMAN Vacuolar protein sorting-associated protein 33B OS=Homo sapiens GN=VPS33B PE=4 SV=1;>tr|F5H008|F5H008_HUMAN Vacuolar pro	4	4	4	4	3	3	3	3	3	3	3	3	3	3	3	3	3	3	3	3	3	3	10.1	10.1	10.1	60.031	526	526;572;590;617	14.8													1
B3KRF7;E9PC66;P17029	B3KRF7;E9PC66;P17029	2;2;2	2;2;2	2;2;2	Zinc finger protein with KRAB and SCAN domains 1	ZKSCAN1	>tr|B3KRF7|B3KRF7_HUMAN Zinc finger protein with KRAB and SCAN domains 1 OS=Homo sapiens GN=ZKSCAN1 PE=2 SV=1;>tr|E9PC66|E9PC66_HUMAN Zinc finger protein with KRAB and SCAN domains 1 OS=Homo sapiens GN=ZKSCAN1 PE=4 SV=1;>sp|P17029|ZKSC1_HUMAN Zinc finger p	3	2	2	2	2	2	1	2	2	2	2	2	1	2	2	2	2	2	1	2	2	2	6	6	6	39.323	350	350;527;563	21.4
B3KRR0;P07992-2;P07992;P07992-3	B3KRR0;P07992-2;P07992;P07992-3	2;2;2;1	2;2;2;1	2;2;2;1	DNA excision repair protein ERCC-1	ERCC1	>tr|B3KRR0|B3KRR0_HUMAN DNA excision repair protein ERCC-1 OS=Homo sapiens GN=ERCC1 PE=2 SV=1;>sp|P07992-2|ERCC1_HUMAN Isoform 2 of DNA excision repair protein ERCC-1 OS=Homo sapiens GN=ERCC1;>sp|P07992|ERCC1_HUMAN DNA excision repair protein ERCC-1 OS=Hom	4	2	2	2	2	2	0	2	2	2	2	2	0	2	2	2	2	2	0	2	2	2	10.2	10.2	10.2	25.211	225	225;273;297;323	12.6									1	6	4	5	2
B3KS61;O60725	B3KS61;O60725	3;3	3;3	3;3	Protein-S-isoprenylcysteine O-methyltransferase	ICMT	>tr|B3KS61|B3KS61_HUMAN Protein-S-isoprenylcysteine O-methyltransferase OS=Homo sapiens GN=ICMT PE=2 SV=1;>sp|O60725|ICMT_HUMAN Protein-S-isoprenylcysteine O-methyltransferase OS=Homo sapiens GN=ICMT PE=1 SV=1	2	3	3	3	2	3	2	3	3	3	2	3	2	3	3	3	2	3	2	3	3	3	22.9	22.9	22.9	21.735	188	188;284	17.6
B3KSA0;P49753-2;Q86TX2;P49753;G3V4F2	B3KSA0;P49753-2;Q86TX2;P49753;G3V4F2	4;4;4;4;3	4;4;4;4;3	4;4;4;4;3	Acyl-coenzyme A thioesterase 1;Acyl-coenzyme A thioesterase 2, mitochondrial	ACOT2;ACOT1	>tr|B3KSA0|B3KSA0_HUMAN Acyl-coenzyme A thioesterase 2, mitochondrial OS=Homo sapiens GN=ACOT2 PE=2 SV=1;>sp|P49753-2|ACOT2_HUMAN Isoform 2 of Acyl-coenzyme A thioesterase 2, mitochondrial OS=Homo sapiens GN=ACOT2;>sp|Q86TX2|ACOT1_HUMAN Acyl-coenzyme A thi	5	4	4	4	4	4	3	4	4	4	4	4	3	4	4	4	4	4	3	4	4	4	20.6	20.6	20.6	31.114	286	286;301;421;483;395	16.3							1	2	3	1	1
B3KT25;Q96S55-2;Q96S55;Q96S55-3;Q96S55-4	B3KT25;Q96S55-2;Q96S55;Q96S55-3;Q96S55-4	9;9;9;8;5	9;9;9;8;5	9;9;9;8;5	ATPase WRNIP1	WRNIP1	>tr|B3KT25|B3KT25_HUMAN Uncharacterized protein OS=Homo sapiens GN=WRNIP1 PE=2 SV=1;>sp|Q96S55-2|WRIP1_HUMAN Isoform 2 of ATPase WRNIP1 OS=Homo sapiens GN=WRNIP1;>sp|Q96S55|WRIP1_HUMAN ATPase WRNIP1 OS=Homo sapiens GN=WRNIP1 PE=1 SV=2;>sp|Q96S55-3|WRIP1_HU	5	9	9	9	8	8	6	8	9	8	8	8	6	8	9	8	8	8	6	8	9	8	17.8	17.8	17.8	66.674	614	614;640;665;445;281	17.4									2	11	10	10	9
B3KVE1;P30291;H0YEJ2;E9PQ51;E9PRU3	B3KVE1;P30291;H0YEJ2;E9PQ51;E9PRU3	2;2;1;1;1	2;2;1;1;1	2;2;1;1;1	Wee1-like protein kinase	WEE1	>tr|B3KVE1|B3KVE1_HUMAN WEE1 homolog (S. pombe), isoform CRA_b OS=Homo sapiens GN=WEE1 PE=2 SV=1;>sp|P30291|WEE1_HUMAN Wee1-like protein kinase OS=Homo sapiens GN=WEE1 PE=1 SV=2;>tr|H0YEJ2|H0YEJ2_HUMAN Wee1-like protein kinase (Fragment) OS=Homo sapiens GN	5	2	2	2	2	2	0	2	2	2	2	2	0	2	2	2	2	2	0	2	2	2	7.6	7.6	7.6	49.071	432	432;646;145;162;214	15.1
B3KW52;H3BRL3;O14562;H3BUM8	B3KW52;H3BRL3;O14562	3;3;3;1	3;3;3;1	3;3;3;1	Ubiquitin domain-containing protein UBFD1	UBFD1	>tr|B3KW52|B3KW52_HUMAN Ubiquitin domain-containing protein UBFD1 OS=Homo sapiens GN=UBFD1 PE=2 SV=1;>tr|H3BRL3|H3BRL3_HUMAN Ubiquitin domain-containing protein UBFD1 OS=Homo sapiens GN=UBFD1 PE=4 SV=1;>sp|O14562|UBFD1_HUMAN Ubiquitin domain-containing pro	4	3	3	3	3	2	2	3	3	3	3	2	2	3	3	3	3	2	2	3	3	3	19.9	19.9	19.9	21.146	186	186;300;309;190	17.5											1	3	4
B3KW71;P09417;B7Z415;D6RGG7;H0Y8F7;D6RHJ7	B3KW71;P09417;B7Z415;D6RGG7	6;6;3;3;2;1	6;6;3;3;2;1	6;6;3;3;2;1	Dihydropteridine reductase	QDPR	>tr|B3KW71|B3KW71_HUMAN Dihydropteridine reductase OS=Homo sapiens GN=QDPR PE=2 SV=1;>sp|P09417|DHPR_HUMAN Dihydropteridine reductase OS=Homo sapiens GN=QDPR PE=1 SV=2;>tr|B7Z415|B7Z415_HUMAN Dihydropteridine reductase OS=Homo sapiens GN=QDPR PE=2 SV=1;>tr	6	6	6	6	6	6	5	6	6	6	6	6	5	6	6	6	6	6	5	6	6	6	43.7	43.7	43.7	22.408	213	213;244;152;162;128;36	16.3		2	7	1	4	3	4	5	1	3	6	9	9
B3KX27;B4DUS7;Q8IUC4;A8MT19	B3KX27;B4DUS7;Q8IUC4	4;4;4;1	4;4;4;1	4;4;4;1	Rhophilin-2	RHPN2	>tr|B3KX27|B3KX27_HUMAN Rhophilin-2 OS=Homo sapiens GN=RHPN2 PE=2 SV=1;>tr|B4DUS7|B4DUS7_HUMAN Rhophilin-2 OS=Homo sapiens GN=RHPN2 PE=2 SV=1;>sp|Q8IUC4|RHPN2_HUMAN Rhophilin-2 OS=Homo sapiens GN=RHPN2 PE=1 SV=1	4	4	4	4	3	3	1	4	3	4	3	3	1	4	3	4	3	3	1	4	3	4	15.6	15.6	15.6	46.592	416	416;535;686;583	16.8
B3KXH8;Q9Y5X1	B3KXH8;Q9Y5X1	4;4	4;4	4;4	Sorting nexin-9	SNX9	>tr|B3KXH8|B3KXH8_HUMAN Sorting nexin-9 OS=Homo sapiens GN=SNX9 PE=2 SV=1;>sp|Q9Y5X1|SNX9_HUMAN Sorting nexin-9 OS=Homo sapiens GN=SNX9 PE=1 SV=1	2	4	4	4	2	3	1	2	3	2	2	3	1	2	3	2	2	3	1	2	3	2	13.2	13.2	13.2	45.605	395	395;595	14.4								1		4	3
B3KXS5;P36776;F5GZ27	B3KXS5;P36776;F5GZ27	23;23;21	23;23;21	22;22;21	Lon protease homolog;Lon protease homolog, mitochondrial	LONP1	>tr|B3KXS5|B3KXS5_HUMAN Lon protease homolog OS=Homo sapiens GN=LONP1 PE=2 SV=1;>sp|P36776|LONM_HUMAN Lon protease homolog, mitochondrial OS=Homo sapiens GN=LONP1 PE=1 SV=2;>tr|F5GZ27|F5GZ27_HUMAN Lon protease homolog OS=Homo sapiens GN=LONP1 PE=3 SV=1	3	23	23	22	15	17	14	15	18	15	15	17	14	15	18	15	14	17	14	15	18	15	36	36	35	103.1	923	923;959;763	12.6	6	10	16	10	11	7	4	15	14	27	29	32	28
B4DDF7;P30153;F5H3X9;E9PH38;B4E1Q0;C9J9C1;E9PPI5;E9PNM7;E9PHZ6	B4DDF7;P30153;F5H3X9;E9PH38	24;24;22;19;9;2;1;1;1	24;24;22;19;9;2;1;1;1	19;19;18;16;9;1;0;0;0	Serine/threonine-protein phosphatase 2A 65 kDa regulatory subunit A alpha isoform	PPP2R1A	>tr|B4DDF7|B4DDF7_HUMAN Serine/threonine-protein phosphatase 2A 65 kDa regulatory subunit A alpha isoform OS=Homo sapiens GN=PPP2R1A PE=2 SV=1;>sp|P30153|2AAA_HUMAN Serine/threonine-protein phosphatase 2A 65 kDa regulatory subunit A alpha isoform OS=Homo s	9	24	24	19	24	23	23	24	24	24	24	23	23	24	24	24	19	18	18	19	19	19	54.7	54.7	41.5	64.181	579	579;589;534;509;156;156;83;119;135	10.3	36	76	94	67	73	56	64	75	47	74	70	68	64
B4DDG1;P68036;E7EWS7	B4DDG1;P68036;E7EWS7	5;5;5	5;5;5	5;5;5	Ubiquitin-conjugating enzyme E2 L3	UBE2L3	>tr|B4DDG1|B4DDG1_HUMAN Ubiquitin-conjugating enzyme E2 L3 OS=Homo sapiens GN=UBE2L3 PE=2 SV=1;>sp|P68036|UB2L3_HUMAN Ubiquitin-conjugating enzyme E2 L3 OS=Homo sapiens GN=UBE2L3 PE=1 SV=1;>tr|E7EWS7|E7EWS7_HUMAN Ubiquitin-conjugating enzyme E2 L3 OS=Homo	3	5	5	5	5	5	4	5	5	5	5	5	4	5	5	5	5	5	4	5	5	5	52.5	52.5	52.5	14.121	122	122;154;212	12.5		7	9	1	1		1	5	3	21	23	20	13
B4DDG9;P13196;H7C4H7;H7C5B0	B4DDG9;P13196;H7C4H7	3;3;2;1	3;3;2;1	3;3;2;1	5-aminolevulinate synthase, nonspecific, mitochondrial	ALAS1	>tr|B4DDG9|B4DDG9_HUMAN Uncharacterized protein OS=Homo sapiens GN=ALAS1 PE=2 SV=1;>sp|P13196|HEM1_HUMAN 5-aminolevulinate synthase, nonspecific, mitochondrial OS=Homo sapiens GN=ALAS1 PE=1 SV=2;>tr|H7C4H7|H7C4H7_HUMAN 5-aminolevulinate synthase, nonspecif	4	3	3	3	2	2	2	3	3	3	2	2	2	3	3	3	2	2	2	3	3	3	8.4	8.4	8.4	48.832	440	440;640;237;117	18.2
B4DDP6;Q9UJU6;Q9UJU6-2;Q9UJU6-3;B4DDD6;F8WBG8;H0Y5J4;B4DDU5;B4DEM2;C9J7P1;F2Z2V3;F8WB73;F8WCK3;F2Z3E3;F8WC20;F8WBB2;F8WFE1	B4DDP6;Q9UJU6;Q9UJU6-2;Q9UJU6-3;B4DDD6;F8WBG8;H0Y5J4;B4DDU5	5;5;5;5;4;3;3;3;2;2;1;1;1;1;1;1;1	5;5;5;5;4;3;3;3;2;2;1;1;1;1;1;1;1	5;5;5;5;4;3;3;3;2;2;1;1;1;1;1;1;1	Drebrin-like protein	DBNL	>tr|B4DDP6|B4DDP6_HUMAN Drebrin-like protein OS=Homo sapiens GN=DBNL PE=2 SV=1;>sp|Q9UJU6|DBNL_HUMAN Drebrin-like protein OS=Homo sapiens GN=DBNL PE=1 SV=1;>sp|Q9UJU6-2|DBNL_HUMAN Isoform 2 of Drebrin-like protein OS=Homo sapiens GN=DBNL;>sp|Q9UJU6-3|DBNL_	17	5	5	5	4	4	5	4	5	5	4	4	5	4	5	5	4	4	5	4	5	5	17.5	17.5	17.5	43.04	382	382;430;431;439;406;128;359;360;327;336;27;31;40;48;50;62;87	17.9									7	10	6
B4DDV3;Q8N6T7-4;Q8N6T7-2;Q8N6T7	B4DDV3;Q8N6T7-4;Q8N6T7-2;Q8N6T7	2;2;2;2	2;2;2;2	2;2;2;2	NAD-dependent protein deacetylase sirtuin-6	SIRT6	>tr|B4DDV3|B4DDV3_HUMAN NAD-dependent protein deacetylase sirtuin-6 OS=Homo sapiens GN=SIRT6 PE=2 SV=1;>sp|Q8N6T7-4|SIR6_HUMAN Isoform 3 of NAD-dependent protein deacetylase sirtuin-6 OS=Homo sapiens GN=SIRT6;>sp|Q8N6T7-2|SIR6_HUMAN Isoform 2 of NAD-depend	4	2	2	2	2	2	1	1	2	2	2	2	1	1	2	2	2	2	1	1	2	2	8.1	8.1	8.1	31.319	283	283;286;328;355	20.1
B4DDY8;P49590;E9PG66;C9JV49;D6RJE6;B4DQ67;F5HHF0;C9JHI8;D6RB22	B4DDY8;P49590;E9PG66;C9JV49;D6RJE6;B4DQ67;F5HHF0;C9JHI8	8;8;6;6;4;4;4;4;2	3;3;3;1;2;1;1;1;2	3;3;3;1;2;1;1;1;2	Probable histidine--tRNA ligase, mitochondrial	HARSL;HARS2	>tr|B4DDY8|B4DDY8_HUMAN Histidyl-tRNA synthetase-like, isoform CRA_a OS=Homo sapiens GN=HARSL PE=2 SV=1;>sp|P49590|SYHM_HUMAN Probable histidine--tRNA ligase, mitochondrial OS=Homo sapiens GN=HARS2 PE=1 SV=1;>tr|E9PG66|E9PG66_HUMAN Probable histidine--tRNA	9	8	3	3	7	6	5	7	7	6	2	2	1	2	2	2	2	2	1	2	2	2	15.8	5.8	5.8	54.114	481	481;506;432;466;181;334;345;392;116	12.5										2	5	5	3
B4DE85;Q9BUQ5;P48651	B4DE85;Q9BUQ5;P48651	3;3;3	3;3;3	3;3;3	Phosphatidylserine synthase 1	PTDSS1	>tr|B4DE85|B4DE85_HUMAN Phosphatidylserine synthase 1 OS=Homo sapiens GN=PTDSS1 PE=2 SV=1;>tr|Q9BUQ5|Q9BUQ5_HUMAN PTDSS1 protein OS=Homo sapiens GN=PTDSS1 PE=2 SV=2;>sp|P48651|PTSS1_HUMAN Phosphatidylserine synthase 1 OS=Homo sapiens GN=PTDSS1 PE=1 SV=1	3	3	3	3	2	3	3	3	3	3	2	3	3	3	3	3	2	3	3	3	3	3	11.6	11.6	11.6	34.579	301	301;327;473	21.3
B4DFL2;P48735;B4DSZ6;H0YL11	B4DFL2;P48735;B4DSZ6;H0YL11	8;8;6;4	7;7;5;4	7;7;5;4	Isocitrate dehydrogenase [NADP];Isocitrate dehydrogenase [NADP], mitochondrial	IDH2	>tr|B4DFL2|B4DFL2_HUMAN Isocitrate dehydrogenase [NADP] OS=Homo sapiens GN=IDH2 PE=2 SV=1;>sp|P48735|IDHP_HUMAN Isocitrate dehydrogenase [NADP], mitochondrial OS=Homo sapiens GN=IDH2 PE=1 SV=2;>tr|B4DSZ6|B4DSZ6_HUMAN Isocitrate dehydrogenase [NADP], mitoch	4	8	7	7	6	7	6	6	7	7	5	6	5	5	6	6	5	6	5	5	6	6	21.5	19.2	19.2	45.179	400	400;452;322;312	16.1			1						2	13	12	2	1
B4DGG7;H7BZQ3;Q96G74-2;Q96G74-3;G5E9D7;Q96G74	B4DGG7;H7BZQ3;Q96G74-2;Q96G74-3;G5E9D7;Q96G74	2;2;2;2;2;2	2;2;2;2;2;2	2;2;2;2;2;2	OTU domain-containing protein 5	OTUD5	>tr|B4DGG7|B4DGG7_HUMAN OTU domain-containing protein 5 OS=Homo sapiens GN=OTUD5 PE=2 SV=1;>tr|H7BZQ3|H7BZQ3_HUMAN OTU domain-containing protein 5 (Fragment) OS=Homo sapiens GN=OTUD5 PE=4 SV=1;>sp|Q96G74-2|OTUD5_HUMAN Isoform 2 of OTU domain-containing pro	6	2	2	2	2	1	2	2	2	2	2	1	2	2	2	2	2	1	2	2	2	2	7.2	7.2	7.2	39.184	349	349;444;542;561;566;571	20.7
B4DH44;P45985;P45985-2;H0YG34	B4DH44;P45985;P45985-2	3;3;3;1	3;3;3;1	3;3;3;1	Dual specificity mitogen-activated protein kinase kinase 4	MAP2K4	>tr|B4DH44|B4DH44_HUMAN Dual-specificity mitogen-activated protein kinase kinase 4 OS=Homo sapiens GN=MAP2K4 PE=2 SV=1;>sp|P45985|MP2K4_HUMAN Dual specificity mitogen-activated protein kinase kinase 4 OS=Homo sapiens GN=MAP2K4 PE=1 SV=1;>sp|P45985-2|MP2K4_	4	3	3	3	2	3	3	2	3	3	2	3	3	2	3	3	2	3	3	2	3	3	10.4	10.4	10.4	42.544	376	376;399;410;271	18.2											1	3	4
B4DH53;Q66K74	B4DH53;Q66K74	5;5	5;5	5;5	Microtubule-associated protein 1S;MAP1S heavy chain;MAP1S light chain	MAP1S	>tr|B4DH53|B4DH53_HUMAN MAP1S heavy chain OS=Homo sapiens GN=MAP1S PE=2 SV=1;>sp|Q66K74|MAP1S_HUMAN Microtubule-associated protein 1S OS=Homo sapiens GN=MAP1S PE=1 SV=2	2	5	5	5	3	2	2	2	5	3	3	2	2	2	5	3	3	2	2	2	5	3	7.9	7.9	7.9	109.79	1033	1033;1059	12.7									3	6	3	3	5
B4DHE8;Q96DH6-2;Q96DH6	B4DHE8;Q96DH6-2;Q96DH6	3;2;2	3;2;2	3;2;2	RNA-binding protein Musashi homolog 2	MSI2	>tr|B4DHE8|B4DHE8_HUMAN RNA-binding protein Musashi homolog 2 OS=Homo sapiens GN=MSI2 PE=2 SV=1;>sp|Q96DH6-2|MSI2H_HUMAN Isoform 2 of RNA-binding protein Musashi homolog 2 OS=Homo sapiens GN=MSI2;>sp|Q96DH6|MSI2H_HUMAN RNA-binding protein Musashi homolog 2	3	3	3	3	2	2	2	2	2	3	2	2	2	2	2	3	2	2	2	2	2	3	8.6	8.6	8.6	34.812	324	324;251;328	12.4	1								2	4	4	6	19
B4DHR0;Q9H5N1-2;Q9H5N1;H3BU67;H3BNR2;H3BT64	B4DHR0;Q9H5N1-2;Q9H5N1	3;3;3;1;1;1	3;3;3;1;1;1	3;3;3;1;1;1	Rab GTPase-binding effector protein 2	RABEP2	>tr|B4DHR0|B4DHR0_HUMAN Rab GTPase-binding effector protein 2 OS=Homo sapiens GN=RABEP2 PE=2 SV=1;>sp|Q9H5N1-2|RABE2_HUMAN Isoform 2 of Rab GTPase-binding effector protein 2 OS=Homo sapiens GN=RABEP2;>sp|Q9H5N1|RABE2_HUMAN Rab GTPase-binding effector prote	6	3	3	3	1	3	1	3	3	1	1	3	1	3	3	1	1	3	1	3	3	1	8.2	8.2	8.2	56.112	498	498;533;569;72;245;280	14.4										2	2	2
B4DIF5;Q9NV96-3;Q9NV96-2;Q9NV96	B4DIF5;Q9NV96-3;Q9NV96-2;Q9NV96	3;2;2;2	3;2;2;2	3;2;2;2	Cell cycle control protein 50A	TMEM30A	>tr|B4DIF5|B4DIF5_HUMAN Cell cycle control protein 50A OS=Homo sapiens GN=TMEM30A PE=2 SV=1;>sp|Q9NV96-3|CC50A_HUMAN Isoform 3 of Cell cycle control protein 50A OS=Homo sapiens GN=TMEM30A;>sp|Q9NV96-2|CC50A_HUMAN Isoform 2 of Cell cycle control protein 50A	4	3	3	3	3	3	3	3	2	2	3	3	3	3	2	2	3	3	3	3	2	2	9.3	9.3	9.3	39.218	345	345;242;325;361	17.2								1	1	3	3
B4DIZ2;P61086;D6RDM7;P61086-2;C9JGP1	B4DIZ2;P61086;D6RDM7;P61086-2;C9JGP1	6;6;5;3;3	6;6;5;3;3	6;6;5;3;3	Ubiquitin-conjugating enzyme E2 K	UBE2K	>tr|B4DIZ2|B4DIZ2_HUMAN Ubiquitin-conjugating enzyme E2 K OS=Homo sapiens GN=UBE2K PE=2 SV=1;>sp|P61086|UBE2K_HUMAN Ubiquitin-conjugating enzyme E2 K OS=Homo sapiens GN=UBE2K PE=1 SV=3;>tr|D6RDM7|D6RDM7_HUMAN Ubiquitin-conjugating enzyme E2 K (Fragment) OS	5	6	6	6	5	5	5	6	5	5	5	5	5	6	5	5	5	5	5	6	5	5	56.1	56.1	56.1	15.81	139	139;200;123;149;157	12.9	3	2	5	4	5	4	3	5		8	7	11	10
B4DJA5;P20339;F8VWU4;F8VVZ0;F8VUA5;F8WC93;F8WCY6;F8WD79;F8VPW9;F8VSF8	B4DJA5;P20339;F8VWU4;F8VVZ0;F8VUA5	5;5;3;3;3;1;1;1;1;1	2;2;0;0;0;0;0;0;0;0	2;2;0;0;0;0;0;0;0;0	Ras-related protein Rab-5A	RAB5A;RAB5C;RAB5B	>tr|B4DJA5|B4DJA5_HUMAN Ras-related protein Rab-5A OS=Homo sapiens GN=RAB5A PE=2 SV=1;>sp|P20339|RAB5A_HUMAN Ras-related protein Rab-5A OS=Homo sapiens GN=RAB5A PE=1 SV=2;>tr|F8VWU4|F8VWU4_HUMAN Ras-related protein Rab-5C (Fragment) OS=Homo sapiens GN=RAB5	10	5	2	2	4	4	4	5	5	5	2	2	1	2	2	2	2	2	1	2	2	2	29.9	13.9	13.9	22.178	201	201;215;92;100;115;61;62;65;73;74	19.2											1	3	4
B4DJE7;B7Z9I1;P11310;P11310-2;Q5T4U5	B4DJE7;B7Z9I1;P11310;P11310-2;Q5T4U5	3;3;3;3;3	3;3;3;3;3	3;3;3;3;3	Medium-chain specific acyl-CoA dehydrogenase, mitochondrial	ACADM	>tr|B4DJE7|B4DJE7_HUMAN Medium-chain-specific acyl-CoA dehydrogenase, mitochondrial OS=Homo sapiens GN=ACADM PE=2 SV=1;>tr|B7Z9I1|B7Z9I1_HUMAN Medium-chain-specific acyl-CoA dehydrogenase, mitochondrial OS=Homo sapiens GN=ACADM PE=2 SV=1;>sp|P11310|ACADM_H	5	3	3	3	3	3	3	3	3	3	3	3	3	3	3	3	3	3	3	3	3	3	13.4	13.4	13.4	25.663	232	232;385;421;425;454	17.4										6	5	4	5
B4DJL6;B4DVD5;Q96SY0-3;H3BRY6;B4DVT3;Q96SY0;H3BT02	B4DJL6;B4DVD5;Q96SY0-3;H3BRY6;B4DVT3;Q96SY0	10;9;9;9;9;9;1	10;9;9;9;9;9;1	10;9;9;9;9;9;1	UPF0464 protein C15orf44	C15orf44	>tr|B4DJL6|B4DJL6_HUMAN UPF0464 protein C15orf44 OS=Homo sapiens GN=C15orf44 PE=2 SV=1;>tr|B4DVD5|B4DVD5_HUMAN UPF0464 protein C15orf44 OS=Homo sapiens GN=C15orf44 PE=2 SV=1;>sp|Q96SY0-3|CO044_HUMAN Isoform 3 of UPF0464 protein C15orf44 OS=Homo sapiens GN=	7	10	10	10	10	10	9	9	8	9	10	10	9	9	8	9	10	10	9	9	8	9	17.9	17.9	17.9	61.345	554	554;439;461;468;482;518;39	17.4		6	4	3	2	2	1		3	7	5	8	9
B4DJP7;P62318	B4DJP7;P62318	6;6	6;6	6;6	Small nuclear ribonucleoprotein Sm D3	SNRPD3	>tr|B4DJP7|B4DJP7_HUMAN Small nuclear ribonucleoprotein Sm D3 OS=Homo sapiens GN=SNRPD3 PE=2 SV=1;>sp|P62318|SMD3_HUMAN Small nuclear ribonucleoprotein Sm D3 OS=Homo sapiens GN=SNRPD3 PE=1 SV=1	2	6	6	6	6	6	6	6	6	6	6	6	6	6	6	6	6	6	6	6	6	6	57.5	57.5	57.5	13.291	120	120;126	10.4	58	35	34	37	34	33	31	33	45	27	29	21	21
B4DJU5;Q8IUI8	B4DJU5;Q8IUI8	3;3	3;3	3;3	Cytokine receptor-like factor 3	CRLF3	>tr|B4DJU5|B4DJU5_HUMAN Cytokine receptor-like factor 3 OS=Homo sapiens GN=CRLF3 PE=2 SV=1;>sp|Q8IUI8|CRLF3_HUMAN Cytokine receptor-like factor 3 OS=Homo sapiens GN=CRLF3 PE=1 SV=2	2	3	3	3	2	3	2	2	2	2	2	3	2	2	2	2	2	3	2	2	2	2	7.1	7.1	7.1	36.466	326	326;442	20.6
B4DJV2;O75390;H0YIC4;F8W4S1;F8VTT8;H0YH82;F8VZK9;F8VX07;F8VRP1;F8VX68;F8VWQ5;F8VPF9;F8VPA1;F8W1S4;F8W642;F8VRI6;F8VU34;F8W0J2;F8VVF6;F8VR34	B4DJV2;O75390;H0YIC4	15;15;8;5;4;4;3;3;3;3;3;3;3;3;2;2;2;1;1;1	15;15;8;5;4;4;3;3;3;3;3;3;3;3;2;2;2;1;1;1	14;14;8;4;3;4;3;3;3;3;2;3;3;3;2;2;1;0;0;0	Citrate synthase;Citrate synthase, mitochondrial	CS	>tr|B4DJV2|B4DJV2_HUMAN Citrate synthase OS=Homo sapiens GN=CS PE=2 SV=1;>sp|O75390|CISY_HUMAN Citrate synthase, mitochondrial OS=Homo sapiens GN=CS PE=1 SV=2;>tr|H0YIC4|H0YIC4_HUMAN Citrate synthase (Fragment) OS=Homo sapiens GN=CS PE=3 SV=1	20	15	15	14	15	14	13	14	14	14	15	14	13	14	14	14	14	13	12	13	13	13	35.8	35.8	33.8	50.431	453	453;466;123;178;149;190;81;114;118;120;132;141;144;157;66;140;142;75;139;146	11.6	17	28	32	21	21	18	19	14	21	34	35	23	27
B4DJV5;Q13610;F8VZ56;F5H0L6;F5H266	B4DJV5;Q13610	5;5;1;1;1	5;5;1;1;1	5;5;1;1;1	Periodic tryptophan protein 1 homolog	PWP1	>tr|B4DJV5|B4DJV5_HUMAN Periodic tryptophan protein 1 homolog OS=Homo sapiens GN=PWP1 PE=2 SV=1;>sp|Q13610|PWP1_HUMAN Periodic tryptophan protein 1 homolog OS=Homo sapiens GN=PWP1 PE=1 SV=1	5	5	5	5	4	5	4	4	4	5	4	5	4	4	4	5	4	5	4	4	4	5	15.5	15.5	15.5	49.038	439	439;501;98;249;253	15.2									4	8	9	4	3
B4DK30;Q15029	B4DK30;Q15029	48;48	48;48	47;47	116 kDa U5 small nuclear ribonucleoprotein component	EFTUD2	>tr|B4DK30|B4DK30_HUMAN 116 kDa U5 small nuclear ribonucleoprotein component OS=Homo sapiens GN=EFTUD2 PE=2 SV=1;>sp|Q15029|U5S1_HUMAN 116 kDa U5 small nuclear ribonucleoprotein component OS=Homo sapiens GN=EFTUD2 PE=1 SV=1	2	48	48	47	43	42	41	46	44	43	43	42	41	46	44	43	42	41	40	45	43	42	65.8	65.8	64.8	105.38	937	937;972	9.81	147	220	226	177	202	131	152	165	145	139	120	82	73
B4DL14;P36542-2;P36542	B4DL14;P36542-2;P36542	7;7;7	7;7;7	7;7;7	ATP synthase gamma chain;ATP synthase subunit gamma, mitochondrial	ATP5C1	>tr|B4DL14|B4DL14_HUMAN ATP synthase gamma chain OS=Homo sapiens GN=ATP5C1 PE=2 SV=1;>sp|P36542-2|ATPG_HUMAN Isoform Heart of ATP synthase subunit gamma, mitochondrial OS=Homo sapiens GN=ATP5C1;>sp|P36542|ATPG_HUMAN ATP synthase subunit gamma, mitochondria	3	7	7	7	6	7	7	6	7	6	6	7	7	6	7	6	6	7	7	6	7	6	29.2	29.2	29.2	27.512	250	250;297;298	12.4	2	11	15	4	8	4	7	4	3	12	11	19	17
B4DL96;Q13887;A2TJX0;E7EWH1;Q7Z3H8;B7Z4F7;Q99612;O75840;Q9Y5W3;Q13351;O43474-4;O43474-1;O43474	B4DL96;Q13887;A2TJX0	4;4;3;1;1;1;1;1;1;1;1;1;1	4;4;3;1;1;1;1;1;1;1;1;1;1	4;4;3;1;1;1;1;1;1;1;1;1;1	Krueppel-like factor 5	KLF5	>tr|B4DL96|B4DL96_HUMAN Krueppel-like factor 5 OS=Homo sapiens GN=KLF5 PE=2 SV=1;>sp|Q13887|KLF5_HUMAN Krueppel-like factor 5 OS=Homo sapiens GN=KLF5 PE=1 SV=2;>tr|A2TJX0|A2TJX0_HUMAN Krueppel-like factor 5 OS=Homo sapiens GN=KLF5 PE=2 SV=1	13	4	4	4	4	4	3	3	4	4	4	4	3	3	4	4	4	4	3	3	4	4	17.8	17.8	17.8	48.886	437	437;457;366;112;269;274;283;302;355;362;429;479;513	17.8										1	3	3	2
B4DLG2;O75152;E9PQ61;E9PBY7	B4DLG2;O75152;E9PQ61;E9PBY7	18;18;12;9	18;18;12;9	18;18;12;9	Zinc finger CCCH domain-containing protein 11A	ZC3H11A	>tr|B4DLG2|B4DLG2_HUMAN Zinc finger CCCH domain-containing protein 11A OS=Homo sapiens GN=ZC3H11A PE=2 SV=1;>sp|O75152|ZC11A_HUMAN Zinc finger CCCH domain-containing protein 11A OS=Homo sapiens GN=ZC3H11A PE=1 SV=3;>tr|E9PQ61|E9PQ61_HUMAN Zinc finger CCCH	4	18	18	18	16	17	12	15	17	16	16	17	12	15	17	16	16	17	12	15	17	16	28.6	28.6	28.6	82.771	756	756;810;652;515	11.2	8	15	25	17	23	22	33	35	19	20	17	7	6
B4DLN1;P52815;B4E1E9;Q9UBX3;Q9UBX3-2	B4DLN1;P52815	6;5;1;1;1	6;5;1;1;1	6;5;1;1;1	39S ribosomal protein L12, mitochondrial	SLC25A10;MRPL12	>tr|B4DLN1|B4DLN1_HUMAN Mitochondrial dicarboxylate carrier OS=Homo sapiens GN=SLC25A10 PE=2 SV=1;>sp|P52815|RM12_HUMAN 39S ribosomal protein L12, mitochondrial OS=Homo sapiens GN=MRPL12 PE=1 SV=2	5	6	6	6	6	5	6	6	5	5	6	5	6	6	5	5	6	5	6	6	5	5	20.1	20.1	20.1	48.099	442	442;198;244;287;296	11.5	5	9	9	10	12	8	14	13	7	9	8	5	5
B4DM74;Q02543	B4DM74;Q02543	7;7	7;7	7;7	60S ribosomal protein L18a	RPL18A	>tr|B4DM74|B4DM74_HUMAN 60S ribosomal protein L18a OS=Homo sapiens GN=RPL18A PE=2 SV=1;>sp|Q02543|RL18A_HUMAN 60S ribosomal protein L18a OS=Homo sapiens GN=RPL18A PE=1 SV=2	2	7	7	7	7	7	7	7	7	7	7	7	7	7	7	7	7	7	7	7	7	7	44.8	44.8	44.8	18.11	154	154;176	14.2	10	29	30	13	18	13	9	5	4	9	7	6	8
B4DMT5;O00303;B3KSH1;H0YDT6;E9PQV8	B4DMT5;O00303;B3KSH1	9;9;9;3;1	9;9;9;3;1	9;9;9;3;1	Eukaryotic translation initiation factor 3 subunit F	EIF3F	>tr|B4DMT5|B4DMT5_HUMAN Eukaryotic translation initiation factor 3 subunit F OS=Homo sapiens GN=EIF3F PE=2 SV=1;>sp|O00303|EIF3F_HUMAN Eukaryotic translation initiation factor 3 subunit F OS=Homo sapiens GN=EIF3F PE=1 SV=1;>tr|B3KSH1|B3KSH1_HUMAN Eukaryoti	5	9	9	9	9	9	9	9	9	8	9	9	9	9	9	8	9	9	9	9	9	8	40.1	40.1	40.1	33.24	307	307;357;372;100;124	13.6	10	8	12	11	13	6	7	8	25	35	30	17	19
B4DNM4;Q96GD4;C7G535	B4DNM4;Q96GD4	3;3;1	3;3;1	3;3;1	Aurora kinase B	AURKB	>tr|B4DNM4|B4DNM4_HUMAN Aurora kinase B OS=Homo sapiens GN=AURKB PE=2 SV=1;>sp|Q96GD4|AURKB_HUMAN Aurora kinase B OS=Homo sapiens GN=AURKB PE=1 SV=3	3	3	3	3	2	3	1	3	2	1	2	3	1	3	2	1	2	3	1	3	2	1	13.9	13.9	13.9	34.76	303	303;344;142	20.1								2
B4DNR3;Q96IU4;B4DQI4;F8W9U3;Q96IU4-2	B4DNR3;Q96IU4;B4DQI4;F8W9U3	6;6;5;5;2	6;6;5;5;2	6;6;5;5;2	Abhydrolase domain-containing protein 14B	ABHD14B	>tr|B4DNR3|B4DNR3_HUMAN Abhydrolase domain-containing protein 14B OS=Homo sapiens GN=ABHD14B PE=2 SV=1;>sp|Q96IU4|ABHEB_HUMAN Abhydrolase domain-containing protein 14B OS=Homo sapiens GN=ABHD14B PE=1 SV=1;>tr|B4DQI4|B4DQI4_HUMAN Abhydrolase domain-containi	5	6	6	6	3	3	5	3	6	4	3	3	5	3	6	4	3	3	5	3	6	4	44.9	44.9	44.9	19.796	185	185;210;188;208;172	19.7	1
B4DP11;Q15185;B4DP21;B4DDC6;B4DHP2	B4DP11;Q15185;B4DP21	5;5;4;2;2	5;5;4;2;2	5;5;4;2;2	Prostaglandin E synthase 3	PTGES3	>tr|B4DP11|B4DP11_HUMAN Prostaglandin E synthase 3 OS=Homo sapiens GN=PTGES3 PE=2 SV=1;>sp|Q15185|TEBP_HUMAN Prostaglandin E synthase 3 OS=Homo sapiens GN=PTGES3 PE=1 SV=1;>tr|B4DP21|B4DP21_HUMAN Prostaglandin E synthase 3 OS=Homo sapiens GN=PTGES3 PE=2 SV	5	5	5	5	5	5	5	5	5	5	5	5	5	5	5	5	5	5	5	5	5	5	41	41	41	16.476	139	139;160;130;124;127	8.59	31	33	29	24	25	19	18	22	18	19	18	18	18
B4DP24;Q9BW60	B4DP24;Q9BW60	2;2	2;2	2;2	Elongation of very long chain fatty acids protein 1	ELOVL1	>tr|B4DP24|B4DP24_HUMAN Elongation of very long chain fatty acids protein 1 OS=Homo sapiens GN=ELOVL1 PE=2 SV=1;>sp|Q9BW60|ELOV1_HUMAN Elongation of very long chain fatty acids protein 1 OS=Homo sapiens GN=ELOVL1 PE=1 SV=1	2	2	2	2	1	2	2	1	1	2	1	2	2	1	1	2	1	2	2	1	1	2	9.9	9.9	9.9	29.485	252	252;279	17.4						1			1	2	2
B4DPR4;C9J494;Q9H000	B4DPR4;C9J494;Q9H000	2;2;2	2;2;2	2;2;2	Probable E3 ubiquitin-protein ligase makorin-2	MKRN2	>tr|B4DPR4|B4DPR4_HUMAN Makorin, ring finger protein, 2, isoform CRA_b OS=Homo sapiens GN=MKRN2 PE=2 SV=1;>tr|C9J494|C9J494_HUMAN Probable E3 ubiquitin-protein ligase makorin-2 OS=Homo sapiens GN=MKRN2 PE=4 SV=1;>sp|Q9H000|MKRN2_HUMAN Probable E3 ubiquitin	3	2	2	2	2	2	1	2	2	2	2	2	1	2	2	2	2	2	1	2	2	2	5.4	5.4	5.4	41.984	373	373;414;416	17.3										5	4
B4DQH9;Q6VN20;B3KP49;B4DID0	B4DQH9;Q6VN20;B3KP49;B4DID0	4;4;2;2	3;3;2;2	3;3;2;2	Ran-binding protein 10	RANBP10	>tr|B4DQH9|B4DQH9_HUMAN Ran-binding protein 10 OS=Homo sapiens GN=RANBP10 PE=2 SV=1;>sp|Q6VN20|RBP10_HUMAN Ran-binding protein 10 OS=Homo sapiens GN=RANBP10 PE=1 SV=1;>tr|B3KP49|B3KP49_HUMAN RAN binding protein 10, isoform CRA_b OS=Homo sapiens GN=RANBP10	4	4	3	3	3	4	2	3	2	2	2	3	1	2	1	1	2	3	1	2	1	1	12.1	9.3	9.3	64.541	594	594;620;391;533	17.1
B4DQI6;B4DUA9;Q13595;Q13595-2	B4DQI6;B4DUA9;Q13595;Q13595-2	4;4;4;3	3;3;3;3	3;3;3;3	Transformer-2 protein homolog alpha	TRA2A	>tr|B4DQI6|B4DQI6_HUMAN Transformer-2 protein homolog alpha OS=Homo sapiens GN=TRA2A PE=2 SV=1;>tr|B4DUA9|B4DUA9_HUMAN Transformer-2 protein homolog alpha OS=Homo sapiens GN=TRA2A PE=2 SV=1;>sp|Q13595|TRA2A_HUMAN Transformer-2 protein homolog alpha OS=Homo	4	4	3	3	3	4	3	3	3	3	3	3	3	3	3	3	3	3	3	3	3	3	22.2	17.8	17.8	20.589	180	180;181;282;113	15.3	1			1	1		1	2	2	5	8	12	9
B4DQI8;P61224;B4DW94;B4DW74;E7ESV4;F5H7Y6;A6NIZ1;F5H823;B7ZB78;F5GZG1;F5H6R7;F5H004;F5GX62;F5H147;F8WBC0;F5H4H0;F5GYH7;F5H077;F5GWU8;F5H491;F5H0B7;F5H500;F5GYB5	B4DQI8;P61224;B4DW94;B4DW74;E7ESV4;F5H7Y6;A6NIZ1;F5H823;B7ZB78;F5GZG1;F5H6R7;F5H004;F5GX62;F5H147	5;5;4;4;4;4;4;3;3;3;3;3;3;3;2;2;2;2;2;2;2;2;2	5;5;4;4;4;4;4;3;3;3;3;3;3;3;2;2;2;2;2;2;2;2;2	2;2;1;2;2;2;2;2;2;2;1;1;1;1;0;0;0;0;0;0;0;0;0	Ras-related protein Rap-1b;Ras-related protein Rap-1b-like protein	RAP1B	>tr|B4DQI8|B4DQI8_HUMAN Ras-related protein Rap-1b OS=Homo sapiens GN=RAP1B PE=2 SV=1;>sp|P61224|RAP1B_HUMAN Ras-related protein Rap-1b OS=Homo sapiens GN=RAP1B PE=1 SV=1;>tr|B4DW94|B4DW94_HUMAN Ras-related protein Rap-1b OS=Homo sapiens GN=RAP1B PE=2 SV=1	23	5	5	2	4	4	3	4	4	3	4	4	3	4	4	3	2	1	1	2	2	1	38.8	38.8	15.8	18.778	165	165;184;137;142;157;179;184;103;118;122;122;127;139;142;32;48;53;85;87;93;98;101;136	11.5	2	7	7	6	5	8	7	7	3	7	9	5
B4DQJ8;P52209;F5H7U0;F5H0L3;B4DV68	B4DQJ8;P52209;F5H7U0;F5H0L3;B4DV68	22;22;21;20;14	22;22;21;20;14	22;22;21;20;14	6-phosphogluconate dehydrogenase, decarboxylating	PGD	>tr|B4DQJ8|B4DQJ8_HUMAN 6-phosphogluconate dehydrogenase, decarboxylating OS=Homo sapiens GN=PGD PE=2 SV=1;>sp|P52209|6PGD_HUMAN 6-phosphogluconate dehydrogenase, decarboxylating OS=Homo sapiens GN=PGD PE=1 SV=3;>tr|F5H7U0|F5H7U0_HUMAN 6-phosphogluconate d	5	22	22	22	21	22	22	21	22	22	21	22	22	21	22	22	21	22	22	21	22	22	66.2	66.2	66.2	51.872	470	470;483;461;429;299	9.26	43	84	86	61	63	48	68	72	50	47	45	26	32
B4DR31;Q16555;Q8NAN9;E5RFU4;E9PD68;Q14194;Q14194-2;F5GWI3;H0YBT4;Q14195;Q14195-2	B4DR31;Q16555	14;14;6;3;2;2;2;1;1;1;1	14;14;6;3;2;2;2;1;1;1;1	14;14;6;3;2;2;2;1;1;1;1	Dihydropyrimidinase-related protein 2	DPYSL2	>tr|B4DR31|B4DR31_HUMAN Dihydropyrimidinase-related protein 2 OS=Homo sapiens GN=DPYSL2 PE=2 SV=1;>sp|Q16555|DPYL2_HUMAN Dihydropyrimidinase-related protein 2 OS=Homo sapiens GN=DPYSL2 PE=1 SV=1	11	14	14	14	10	11	10	11	11	13	10	11	10	11	11	13	10	11	10	11	11	13	36.6	36.6	36.6	58.162	536	536;572;198;170;570;572;686;196;209;570;684	14.8		7	6	2	6	6	7	7	8	19	17	13	12
B4DR70;P35637-2;P35637;H3BPE7	B4DR70;P35637-2;P35637;H3BPE7	12;12;12;11	12;12;12;11	10;10;10;9	RNA-binding protein FUS	FUS	>tr|B4DR70|B4DR70_HUMAN RNA-binding protein FUS OS=Homo sapiens GN=FUS PE=2 SV=1;>sp|P35637-2|FUS_HUMAN Isoform Short of RNA-binding protein FUS OS=Homo sapiens GN=FUS;>sp|P35637|FUS_HUMAN RNA-binding protein FUS OS=Homo sapiens GN=FUS PE=1 SV=1;>tr|H3BPE7	4	12	12	10	12	11	12	11	10	10	12	11	12	11	10	10	10	9	10	9	8	8	28.2	28.2	26.1	44.812	429	429;525;526;527	8.83	35	46	41	26	46	24	35	27	37	58	60	32	20
B4DRF9;P18846;F8W746;E9PAR2;Q03060-23;Q03060-9;Q03060-24;Q03060-8;A8MPQ2;Q5W1B0;C9IYZ7;Q03060-21;C9JK96;E9PHM1;G5E998;Q03060-6	B4DRF9;P18846;F8W746;E9PAR2;Q03060-23;Q03060-9;Q03060-24;Q03060-8;A8MPQ2;Q5W1B0;C9IYZ7;Q03060-21;C9JK96;E9PHM1;G5E998;Q03060-6	2;2;1;1;1;1;1;1;1;1;1;1;1;1;1;1	2;2;1;1;1;1;1;1;1;1;1;1;1;1;1;1	1;1;0;0;0;0;0;0;0;0;0;0;0;0;0;0	Cyclic AMP-dependent transcription factor ATF-1	ATF1;CREB1;CREM	>tr|B4DRF9|B4DRF9_HUMAN Cyclic AMP-dependent transcription factor ATF-1 OS=Homo sapiens GN=ATF1 PE=2 SV=1;>sp|P18846|ATF1_HUMAN Cyclic AMP-dependent transcription factor ATF-1 OS=Homo sapiens GN=ATF1 PE=1 SV=2;>tr|F8W746|F8W746_HUMAN Cyclic AMP-responsive	16	2	2	1	1	2	2	2	2	2	1	2	2	2	2	2	1	1	1	1	1	1	24.3	24.3	19.1	15.295	136	136;271;51;95;102;108;112;120;236;248;269;285;285;299;332;348	18.5		2	1	2	2	2			2	1	1
B4DS55;F5H5U7;Q96JG6;Q75N11;H0Y7Q2;Q5JPD9;H7BZP1	B4DS55;F5H5U7;Q96JG6;Q75N11;H0Y7Q2;Q5JPD9	3;3;3;2;2;2;1	3;3;3;2;2;2;1	3;3;3;2;2;2;1	Coiled-coil domain-containing protein 132	CCDC132;FLJ20097;DKFZp313I2429	>tr|B4DS55|B4DS55_HUMAN Coiled-coil domain-containing protein 132 OS=Homo sapiens GN=CCDC132 PE=2 SV=1;>tr|F5H5U7|F5H5U7_HUMAN Coiled-coil domain-containing protein 132 OS=Homo sapiens GN=CCDC132 PE=4 SV=1;>sp|Q96JG6|CC132_HUMAN Coiled-coil domain-containi	7	3	3	3	2	1	2	3	3	3	2	1	2	3	3	3	2	1	2	3	3	3	6.1	6.1	6.1	79.05	684	684;934;964;413;469;593;155	19.9
B4DSN4;Q8NHM5-2;E7ET57;Q8NHM5;Q8NHM5-4;Q8NHM5-3;E7EML5	B4DSN4;Q8NHM5-2;E7ET57;Q8NHM5;Q8NHM5-4;Q8NHM5-3;E7EML5	4;4;4;4;3;3;3	3;3;3;3;2;2;2	3;3;3;3;2;2;2	Lysine-specific demethylase 2B	KDM2B	>tr|B4DSN4|B4DSN4_HUMAN Lysine-specific demethylase 2B OS=Homo sapiens GN=KDM2B PE=2 SV=1;>sp|Q8NHM5-2|KDM2B_HUMAN Isoform 2 of Lysine-specific demethylase 2B OS=Homo sapiens GN=KDM2B;>tr|E7ET57|E7ET57_HUMAN Lysine-specific demethylase 2B OS=Homo sapiens G	7	4	3	3	3	4	4	4	4	4	2	3	3	3	3	3	2	3	3	3	3	3	6.3	4.4	4.4	88.327	779	779;1306;1306;1336;1265;1326;1326	21
B4DT35;Q7Z3B4;E7EUM5;Q7Z3B4-2	B4DT35;Q7Z3B4;E7EUM5;Q7Z3B4-2	14;14;13;11	14;14;13;11	14;14;13;11	Nucleoporin p54	NUP54	>tr|B4DT35|B4DT35_HUMAN Nucleoporin p54 OS=Homo sapiens GN=NUP54 PE=2 SV=1;>sp|Q7Z3B4|NUP54_HUMAN Nucleoporin p54 OS=Homo sapiens GN=NUP54 PE=1 SV=2;>tr|E7EUM5|E7EUM5_HUMAN Nucleoporin p54 OS=Homo sapiens GN=NUP54 PE=4 SV=2;>sp|Q7Z3B4-2|NUP54_HUMAN Isoform	4	14	14	14	10	11	11	13	11	12	10	11	11	13	11	12	10	11	11	13	11	12	37.7	37.7	37.7	50.775	459	459;507;327;291	18		1					1		1	1	4	10	20
B4DT56;B7Z1J3;B4DJE5;E9PNM1;P37268;B3KQ95;E9PS69;E9PJG4	B4DT56;B7Z1J3;B4DJE5;E9PNM1;P37268;B3KQ95	4;4;4;4;4;3;1;1	4;4;4;4;4;3;1;1	4;4;4;4;4;3;1;1	Squalene synthase	FDFT1	>tr|B4DT56|B4DT56_HUMAN Squalene synthase OS=Homo sapiens GN=FDFT1 PE=2 SV=1;>tr|B7Z1J3|B7Z1J3_HUMAN Squalene synthase OS=Homo sapiens GN=FDFT1 PE=2 SV=1;>tr|B4DJE5|B4DJE5_HUMAN Squalene synthase OS=Homo sapiens GN=FDFT1 PE=2 SV=1;>tr|E9PNM1|E9PNM1_HUMAN S	8	4	4	4	4	3	4	4	4	3	4	3	4	4	4	3	4	3	4	4	4	3	15.7	15.7	15.7	38.316	332	332;353;374;410;417;306;113;150	16.9										2	4	4	4
B4DT77;B4DHY4;P20073-2;P20073	B4DT77;B4DHY4;P20073-2;P20073	10;10;10;10	10;10;10;10	10;10;10;10	Annexin;Annexin A7	ANXA7	>tr|B4DT77|B4DT77_HUMAN Annexin OS=Homo sapiens GN=ANXA7 PE=2 SV=1;>tr|B4DHY4|B4DHY4_HUMAN Annexin OS=Homo sapiens GN=ANXA7 PE=2 SV=1;>sp|P20073-2|ANXA7_HUMAN Isoform 2 of Annexin A7 OS=Homo sapiens GN=ANXA7;>sp|P20073|ANXA7_HUMAN Annexin A7 OS=Homo sapien	4	10	10	10	9	9	9	9	10	10	9	9	9	9	10	10	9	9	9	9	10	10	30.7	30.7	30.7	37.805	336	336;434;466;488	15.4	2	7	10	6	5	5	6	7	4	15	15	14	17
B4DTG6;Q8ND56-2;Q8ND56;I3L420	B4DTG6;Q8ND56-2;Q8ND56;I3L420	3;3;3;2	3;3;3;2	3;3;3;2	Protein LSM14 homolog A	LSM14A	>tr|B4DTG6|B4DTG6_HUMAN Protein LSM14 homolog A OS=Homo sapiens GN=LSM14A PE=2 SV=1;>sp|Q8ND56-2|LS14A_HUMAN Isoform 2 of Protein LSM14 homolog A OS=Homo sapiens GN=LSM14A;>sp|Q8ND56|LS14A_HUMAN Protein LSM14 homolog A OS=Homo sapiens GN=LSM14A PE=1 SV=3;>	4	3	3	3	2	2	1	2	2	1	2	2	1	2	2	1	2	2	1	2	2	1	10.9	10.9	10.9	46.411	422	422;463;463;344	14.4								1		1	3
B4DU58;P40121;B8ZZS7;E7ENU9;B8ZZL6;H7C0X8;REV__B8ZZL6;REV__E7ENU9;REV__B4DU58;REV__B8ZZS7;REV__P40121	B4DU58;P40121;B8ZZS7;E7ENU9	7;7;6;5;3;2;1;1;1;1;1	7;7;6;5;3;2;1;1;1;1;1	7;7;6;5;3;2;1;1;1;1;1	Macrophage-capping protein	CAPG	>tr|B4DU58|B4DU58_HUMAN Macrophage-capping protein OS=Homo sapiens GN=CAPG PE=2 SV=1;>sp|P40121|CAPG_HUMAN Macrophage-capping protein OS=Homo sapiens GN=CAPG PE=1 SV=2;>tr|B8ZZS7|B8ZZS7_HUMAN Macrophage-capping protein OS=Homo sapiens GN=CAPG PE=4 SV=1;>tr	11	7	7	7	5	6	5	6	5	5	5	6	5	6	5	5	5	6	5	6	5	5	34.6	34.6	34.6	36.248	327	327;348;333;253;218;103;218;253;327;333;348	11.2						3	6	7	14	36	33	23	14
B4DUD5;P33240-2;P33240;E7EWR4;E9PID8	B4DUD5;P33240-2;P33240;E7EWR4;E9PID8	19;19;19;18;15	19;19;19;18;15	11;11;11;10;9	Cleavage stimulation factor subunit 2	CSTF2	>tr|B4DUD5|B4DUD5_HUMAN Cleavage stimulation factor subunit 2 OS=Homo sapiens GN=CSTF2 PE=2 SV=1;>sp|P33240-2|CSTF2_HUMAN Isoform 2 of Cleavage stimulation factor subunit 2 OS=Homo sapiens GN=CSTF2;>sp|P33240|CSTF2_HUMAN Cleavage stimulation factor subunit	5	19	19	11	17	15	16	16	16	17	17	15	16	16	16	17	10	9	9	9	9	10	55.9	55.9	33.1	58.617	553	553;560;577;597;438	10.7	25	40	43	29	36	31	44	45	29	40	36	9	16
B4DUF5;E9PF16;B4DHT5;Q96CM8;B4DFQ6	B4DUF5;E9PF16;B4DHT5;Q96CM8;B4DFQ6	2;2;2;2;2	2;2;2;2;2	2;2;2;2;2	Acyl-CoA synthetase family member 2, mitochondrial	ACSF2	>tr|B4DUF5|B4DUF5_HUMAN Acyl-CoA synthetase family member 2, mitochondrial OS=Homo sapiens GN=ACSF2 PE=2 SV=1;>tr|E9PF16|E9PF16_HUMAN Acyl-CoA synthetase family member 2, mitochondrial OS=Homo sapiens GN=ACSF2 PE=4 SV=1;>tr|B4DHT5|B4DHT5_HUMAN Acyl-CoA syn	5	2	2	2	2	2	2	2	2	2	2	2	2	2	2	2	2	2	2	2	2	2	7.5	7.5	7.5	50.879	455	455;572;602;615;640	19.1
B4DUN1;P18615;A2ABK4;A2ABK3;E9PD43;A2ABK2;A2ABK1;B4DYX9;E7ENC7;E7EWR7	B4DUN1;P18615;A2ABK4;A2ABK3;E9PD43;A2ABK2;A2ABK1;B4DYX9	3;3;2;2;2;2;2;2;1;1	3;3;2;2;2;2;2;2;1;1	3;3;2;2;2;2;2;2;1;1	Negative elongation factor E	RDBP	>tr|B4DUN1|B4DUN1_HUMAN Negative elongation factor E OS=Homo sapiens GN=RDBP PE=2 SV=1;>sp|P18615|NELFE_HUMAN Negative elongation factor E OS=Homo sapiens GN=RDBP PE=1 SV=3;>tr|A2ABK4|A2ABK4_HUMAN Negative elongation factor E (Fragment) OS=Homo sapiens GN=	10	3	3	3	3	3	2	3	2	2	3	3	2	3	2	2	3	3	2	3	2	2	11.7	11.7	11.7	40.215	350	350;380;159;240;260;294;334;387;36;57	20.3							2	2
B4DUS9;O95861;A6NF51;C9JI50;O95861-2;B4DPS5;F8VVW8;F8VZG4;F8W1J0	B4DUS9;O95861;A6NF51;C9JI50;O95861-2;B4DPS5	9;9;8;8;8;6;3;3;3	9;9;8;8;8;6;3;3;3	9;9;8;8;8;6;3;3;3	3(2),5-bisphosphate nucleotidase 1	BPNT1	>tr|B4DUS9|B4DUS9_HUMAN 3(2),5-bisphosphate nucleotidase 1 OS=Homo sapiens GN=BPNT1 PE=2 SV=1;>sp|O95861|BPNT1_HUMAN 3(2),5-bisphosphate nucleotidase 1 OS=Homo sapiens GN=BPNT1 PE=1 SV=1;>tr|A6NF51|A6NF51_HUMAN 3(2),5-bisphosphate nucleotidase 1 O	9	9	9	9	8	8	7	7	8	9	8	8	7	7	8	9	8	8	7	7	8	9	40.4	40.4	40.4	29.188	272	272;308;291;324;325;253;128;136;170	16.7		6	6	1	3	3	2	1	2	7	6	5	4
B4DV79;P55884;F8W8C8;P55884-2;C9JQN7;C9JZG1	B4DV79;P55884;F8W8C8;P55884-2	26;26;26;26;7;7	26;26;26;26;7;7	26;26;26;26;7;7	Eukaryotic translation initiation factor 3 subunit B	EIF3B	>tr|B4DV79|B4DV79_HUMAN Eukaryotic translation initiation factor 3 subunit B OS=Homo sapiens GN=EIF3B PE=2 SV=1;>sp|P55884|EIF3B_HUMAN Eukaryotic translation initiation factor 3 subunit B OS=Homo sapiens GN=EIF3B PE=1 SV=3;>tr|F8W8C8|F8W8C8_HUMAN Eukaryoti	6	26	26	26	22	21	18	24	23	22	22	21	18	24	23	22	22	21	18	24	23	22	44.7	44.7	44.7	85.134	738	738;814;872;873;153;302	12.8	12	34	30	25	29	19	29	28	23	52	58	30	23
B4DVQ5;F5H4V1;H3BRV0;Q99613;B5ME19;B4DRU0;B4DVU3;C9J1F3;B4DDN4;H3BPE3;H3BPE4	B4DVQ5;F5H4V1;H3BRV0;Q99613;B5ME19;B4DRU0;B4DVU3;C9J1F3;B4DDN4	16;16;16;16;16;15;15;15;15;1;1	16;16;16;16;16;15;15;15;15;1;1	16;16;16;16;16;15;15;15;15;1;1	Eukaryotic translation initiation factor 3 subunit C	EIF3C;EIF3CL	>tr|B4DVQ5|B4DVQ5_HUMAN Eukaryotic translation initiation factor 3 subunit C OS=Homo sapiens GN=EIF3C PE=2 SV=1;>tr|F5H4V1|F5H4V1_HUMAN Eukaryotic translation initiation factor 3 subunit C OS=Homo sapiens GN=EIF3CL PE=4 SV=1;>tr|H3BRV0|H3BRV0_HUMAN Eukaryo	11	16	16	16	16	16	15	15	13	14	16	16	15	15	13	14	16	16	15	15	13	14	18.6	18.6	18.6	103.64	898	898;899;903;913;914;735;761;762;792;133;148	12	3	9	12	8	10	8	13	18	19	49	41	27	24
B4DVY1;A8MWD3;O15371;B0QYA4;B0QYA5;B0QYA3;B0QYA6;B0QYA7;B0QYA8	B4DVY1;A8MWD3;O15371	9;9;9;4;4;3;2;2;1	9;9;9;4;4;3;2;2;1	9;9;9;4;4;3;2;2;1	Eukaryotic translation initiation factor 3 subunit D	EIF3D	>tr|B4DVY1|B4DVY1_HUMAN Eukaryotic translation initiation factor 3 subunit D OS=Homo sapiens GN=EIF3D PE=2 SV=1;>tr|A8MWD3|A8MWD3_HUMAN Eukaryotic translation initiation factor 3 subunit D OS=Homo sapiens GN=EIF3D PE=2 SV=2;>sp|O15371|EIF3D_HUMAN Eukaryoti	9	9	9	9	8	7	7	9	9	9	8	7	7	9	9	9	8	7	7	9	9	9	19.8	19.8	19.8	58.14	499	499;533;548;165;269;172;173;186;123	13.8	2	8	10	3	5	4	4	10	10	15	17	7	13
B4DWA1;F8W878;Q9UQB8-3;Q9UQB8-5;Q9UQB8-4;Q9UQB8-6;Q9UQB8-2;Q9UQB8;I3L4C2;I3L2M4;I3L0Y9;I3L3C6;I3L4A3;I3L1C8	B4DWA1;F8W878;Q9UQB8-3;Q9UQB8-5;Q9UQB8-4;Q9UQB8-6;Q9UQB8-2;Q9UQB8;I3L4C2;I3L2M4	6;6;6;6;6;6;6;6;6;4;2;2;1;1	6;6;6;6;6;6;6;6;6;4;2;2;1;1	6;6;6;6;6;6;6;6;6;4;2;2;1;1	Brain-specific angiogenesis inhibitor 1-associated protein 2	BAIAP2	>tr|B4DWA1|B4DWA1_HUMAN Brain-specific angiogenesis inhibitor 1-associated protein 2 OS=Homo sapiens GN=BAIAP2 PE=2 SV=1;>tr|F8W878|F8W878_HUMAN Brain-specific angiogenesis inhibitor 1-associated protein 2 OS=Homo sapiens GN=BAIAP2 PE=4 SV=1;>sp|Q9UQB8-3|B	14	6	6	6	5	5	4	5	6	5	5	5	4	5	6	5	5	5	4	5	6	5	22.1	22.1	22.1	40.658	375	375;456;512;520;521;522;534;552;553;234;130;216;97;180	18.2										5	3
B4DWU3;E9PMG2;P50897;E9PP28;E9PK48;P50897-2	B4DWU3;E9PMG2;P50897;E9PP28;E9PK48	6;6;6;3;3;2	6;6;6;3;3;2	3;3;3;3;3;0	Palmitoyl-protein thioesterase 1	PPT1	>tr|B4DWU3|B4DWU3_HUMAN Uncharacterized protein OS=Homo sapiens GN=PPT1 PE=2 SV=1;>tr|E9PMG2|E9PMG2_HUMAN Palmitoyl-protein thioesterase 1 (Fragment) OS=Homo sapiens GN=PPT1 PE=4 SV=1;>sp|P50897|PPT1_HUMAN Palmitoyl-protein thioesterase 1 OS=Homo sapiens G	6	6	6	3	6	6	5	6	6	6	6	6	5	6	6	6	3	3	3	3	3	3	34.9	34.9	13.8	26.054	232	232;271;306;98;148;203	18.5								1	4	10	8	4	5
B4DWW1;P40616;B4DZG7;F8VYN9;F8VP99;F8W1Z8;F8VP63	B4DWW1;P40616;B4DZG7;F8VYN9	5;5;4;4;1;1;1	5;5;4;4;1;1;1	5;5;4;4;1;1;1	ADP-ribosylation factor-like protein 1	ARL1	>tr|B4DWW1|B4DWW1_HUMAN ADP-ribosylation factor-like protein 1 OS=Homo sapiens GN=ARL1 PE=2 SV=1;>sp|P40616|ARL1_HUMAN ADP-ribosylation factor-like protein 1 OS=Homo sapiens GN=ARL1 PE=1 SV=1;>tr|B4DZG7|B4DZG7_HUMAN ADP-ribosylation factor-like protein 1 O	7	5	5	5	5	4	4	4	5	4	5	4	4	4	5	4	5	4	4	4	5	4	32.3	32.3	32.3	18.565	164	164;181;135;194;17;52;64	13.6	6	6	6	5	6	3	3	7	8	7	6	12	9
B4DWZ0;B0V0L0;E7ETJ1;P36915-2;P36915;A8MPZ0;B0V0L1;A2AB27	B4DWZ0;B0V0L0;E7ETJ1;P36915-2;P36915;A8MPZ0	5;5;5;5;5;3;1;1	5;5;5;5;5;3;1;1	5;5;5;5;5;3;1;1	Guanine nucleotide-binding protein-like 1	GNL1	>tr|B4DWZ0|B4DWZ0_HUMAN Guanine nucleotide-binding protein-like 1 OS=Homo sapiens GN=GNL1 PE=2 SV=1;>tr|B0V0L0|B0V0L0_HUMAN Guanine nucleotide binding protein-like 1 (Fragment) OS=Homo sapiens GN=GNL1 PE=4 SV=1;>tr|E7ETJ1|E7ETJ1_HUMAN Guanine nucleotide-bi	8	5	5	5	5	5	5	5	5	5	5	5	5	5	5	5	5	5	5	5	5	5	13.4	13.4	13.4	45.32	404	404;407;429;430;607;262;66;264	19.5										1	1	7	8
B4DX32;O60870;F5GXB3	B4DX32;O60870;F5GXB3	4;4;2	4;4;2	4;4;2	DNA/RNA-binding protein KIN17	KIN	>tr|B4DX32|B4DX32_HUMAN DNA/RNA-binding protein KIN17 OS=Homo sapiens GN=KIN PE=2 SV=1;>sp|O60870|KIN17_HUMAN DNA/RNA-binding protein KIN17 OS=Homo sapiens GN=KIN PE=1 SV=2;>tr|F5GXB3|F5GXB3_HUMAN DNA/RNA-binding protein KIN17 OS=Homo sapiens GN=KIN PE=4 S	3	4	4	4	3	3	2	1	1	2	3	3	2	1	1	2	3	3	2	1	1	2	15.5	15.5	15.5	43.261	374	374;393;288	19.3								1
B4DXI5;E9PEN4;B4DWI1;Q9UJ83;B3KPX4;C9J306;C9JJM7	B4DXI5;E9PEN4;B4DWI1;Q9UJ83;B3KPX4	6;6;6;6;4;2;1	6;6;6;6;4;2;1	6;6;6;6;4;2;1	2-hydroxyacyl-CoA lyase 1	HACL1;PHYH2	>tr|B4DXI5|B4DXI5_HUMAN 2-hydroxyacyl-CoA lyase 1 OS=Homo sapiens GN=HACL1 PE=2 SV=1;>tr|E9PEN4|E9PEN4_HUMAN 2-hydroxyacyl-CoA lyase 1 OS=Homo sapiens GN=HACL1 PE=3 SV=1;>tr|B4DWI1|B4DWI1_HUMAN 2-hydroxyacyl-CoA lyase 1 OS=Homo sapiens GN=HACL1 PE=2 SV=1;>	7	6	6	6	3	5	5	4	3	4	3	5	5	4	3	4	3	5	5	4	3	4	13.9	13.9	13.9	54.724	496	496;518;551;578;337;244;157	19.9
B4DXK8;Q8TED0;H0Y8P4;B4DU75;D6RF65	B4DXK8;Q8TED0;H0Y8P4;B4DU75	8;8;6;4;2	8;8;6;4;2	8;8;6;4;2	U3 small nucleolar RNA-associated protein 15 homolog	UTP15	>tr|B4DXK8|B4DXK8_HUMAN U3 small nucleolar RNA-associated protein 15 homolog OS=Homo sapiens GN=UTP15 PE=2 SV=1;>sp|Q8TED0|UTP15_HUMAN U3 small nucleolar RNA-associated protein 15 homolog OS=Homo sapiens GN=UTP15 PE=1 SV=3;>tr|H0Y8P4|H0Y8P4_HUMAN U3 small	5	8	8	8	5	7	5	7	6	7	5	7	5	7	6	7	5	7	5	7	6	7	18.2	18.2	18.2	56.355	499	499;518;545;328;65	15.3								3	5	9	6	6	10
B4DZI8;P35606;D6RBZ7;D6RCL6;D6RBG7;D6RBT6;D6R997	B4DZI8;P35606	14;14;3;3;3;3;3	14;14;3;3;3;3;3	14;14;3;3;3;3;3	Coatomer subunit beta	COPB2	>tr|B4DZI8|B4DZI8_HUMAN Coatomer protein complex, subunit beta 2 (Beta prime), isoform CRA_b OS=Homo sapiens GN=COPB2 PE=2 SV=1;>sp|P35606|COPB2_HUMAN Coatomer subunit beta OS=Homo sapiens GN=COPB2 PE=1 SV=2	7	14	14	14	13	12	9	13	14	13	13	12	9	13	14	13	13	12	9	13	14	13	17.8	17.8	17.8	99.045	877	877;906;77;86;89;111;153	14.2	2	7	11	6	8	8	9	13	6	18	23	22	19
B4DZM8;Q16401;F2Z3J2;Q4VXH0	B4DZM8;Q16401	16;16;4;2	16;16;4;2	16;16;4;2	26S proteasome non-ATPase regulatory subunit 5	PSMD5	>tr|B4DZM8|B4DZM8_HUMAN 26S proteasome non-ATPase regulatory subunit 5 OS=Homo sapiens GN=PSMD5 PE=2 SV=1;>sp|Q16401|PSMD5_HUMAN 26S proteasome non-ATPase regulatory subunit 5 OS=Homo sapiens GN=PSMD5 PE=1 SV=3	4	16	16	16	14	13	14	16	15	16	14	13	14	16	15	16	14	13	14	16	15	16	44	44	44	51.311	461	461;504;72;97	13.6	6	18	18	14	16	10	14	19	12	32	27	19	16
B4DZR9;Q9UQR0;B4DRC2;H0Y6S1	B4DZR9;Q9UQR0;B4DRC2	9;9;5;1	9;9;5;1	9;9;5;1	Sex comb on midleg-like protein 2	SCML2	>tr|B4DZR9|B4DZR9_HUMAN Sex comb on midleg-like protein 2 OS=Homo sapiens GN=SCML2 PE=2 SV=1;>sp|Q9UQR0|SCML2_HUMAN Sex comb on midleg-like protein 2 OS=Homo sapiens GN=SCML2 PE=1 SV=1;>tr|B4DRC2|B4DRC2_HUMAN Sex comb on midleg-like protein 2 OS=Homo sapie	4	9	9	9	8	9	8	9	9	9	8	9	8	9	9	9	8	9	8	9	9	9	22.4	22.4	22.4	63.261	577	577;700;345;125	18.2										3	3	7	8
B4E0V0;B4E1D7;Q9NVS9;B4E152	B4E0V0;B4E1D7;Q9NVS9;B4E152	4;4;4;2	4;4;4;2	4;4;4;2	Pyridoxine-5-phosphate oxidase	PNPO	>tr|B4E0V0|B4E0V0_HUMAN Pyridoxine-5-phosphate oxidase OS=Homo sapiens GN=PNPO PE=2 SV=1;>tr|B4E1D7|B4E1D7_HUMAN Pyridoxine-5-phosphate oxidase OS=Homo sapiens GN=PNPO PE=2 SV=1;>sp|Q9NVS9|PNPO_HUMAN Pyridoxine-5-phosphate oxidase OS=Homo sapiens GN=PNP	4	4	4	4	4	4	3	4	4	4	4	4	3	4	4	4	4	4	3	4	4	4	27.1	27.1	27.1	19.478	166	166;243;261;218	14.2										2	5	2	1
B4E0X8;Q96AE4-2;F8W7W2;C9JSZ1	B4E0X8;Q96AE4-2;F8W7W2	28;27;27;10	23;22;22;9	1;1;1;1		FUBP1	>tr|B4E0X8|B4E0X8_HUMAN Far upstream element-binding protein 1 OS=Homo sapiens GN=FUBP1 PE=2 SV=1;>sp|Q96AE4-2|FUBP1_HUMAN Isoform 2 of Far upstream element-binding protein 1 OS=Homo sapiens GN=FUBP1;>tr|F8W7W2|F8W7W2_HUMAN Far upstream element-binding pro	4	28	23	1	26	26	26	25	25	26	22	22	22	20	21	21	1	1	1	1	1	1	57.2	51	3.2	66.231	629	629;653;654;232	9.27	66	101	99	73	87	67	86	87	85	89	85	64	57
B4E182;Q9Y371;Q9Y371-2	B4E182;Q9Y371;Q9Y371-2	2;2;2	2;2;2	2;2;2	Endophilin-B1	SH3GLB1	>tr|B4E182|B4E182_HUMAN Endophilin-B1 OS=Homo sapiens GN=SH3GLB1 PE=2 SV=1;>sp|Q9Y371|SHLB1_HUMAN Endophilin-B1 OS=Homo sapiens GN=SH3GLB1 PE=1 SV=1;>sp|Q9Y371-2|SHLB1_HUMAN Isoform 2 of Endophilin-B1 OS=Homo sapiens GN=SH3GLB1	3	2	2	2	1	1	2	2	2	2	1	1	2	2	2	2	1	1	2	2	2	2	11.3	11.3	11.3	29.318	265	265;365;386	15.8				1								3	2
B4E1A0;P49356;B4DL54;H0YHI0;B3KSC2	B4E1A0;P49356;B4DL54;H0YHI0;B3KSC2	2;2;2;2;1	2;2;2;2;1	2;2;2;2;1	Protein farnesyltransferase subunit beta	CHURC1-FNTB;FNTB	>tr|B4E1A0|B4E1A0_HUMAN Protein CHURC1-FNTB OS=Homo sapiens GN=CHURC1-FNTB PE=2 SV=1;>sp|P49356|FNTB_HUMAN Protein farnesyltransferase subunit beta OS=Homo sapiens GN=FNTB PE=1 SV=1;>tr|B4DL54|B4DL54_HUMAN Protein CHURC1-FNTB OS=Homo sapiens GN=CHURC1-FNTB	5	2	2	2	2	2	2	2	2	2	2	2	2	2	2	2	2	2	2	2	2	2	5.1	5.1	5.1	43.574	391	391;437;471;472;193	21.8
B4E1G1;Q9BUN8-2;Q9BUN8;E5RGY0	B4E1G1;Q9BUN8-2;Q9BUN8;E5RGY0	3;3;3;2	3;3;3;2	3;3;3;2	Derlin-1	DERL1	>tr|B4E1G1|B4E1G1_HUMAN Derlin-1 OS=Homo sapiens GN=DERL1 PE=2 SV=1;>sp|Q9BUN8-2|DERL1_HUMAN Isoform 2 of Derlin-1 OS=Homo sapiens GN=DERL1;>sp|Q9BUN8|DERL1_HUMAN Derlin-1 OS=Homo sapiens GN=DERL1 PE=1 SV=1;>tr|E5RGY0|E5RGY0_HUMAN Derlin-1 OS=Homo sapiens	4	3	3	3	3	3	3	3	3	2	3	3	3	3	3	2	3	3	3	3	3	2	21.9	21.9	21.9	17.033	151	151;231;251;151	20.1
B4E1H5;Q12834	B4E1H5;Q12834	3;3	3;3	3;3	Cell division cycle protein 20 homolog	CDC20	>tr|B4E1H5|B4E1H5_HUMAN Cell division cycle protein 20 homolog OS=Homo sapiens GN=CDC20 PE=2 SV=1;>sp|Q12834|CDC20_HUMAN Cell division cycle protein 20 homolog OS=Homo sapiens GN=CDC20 PE=1 SV=2	2	3	3	3	3	3	1	2	2	2	3	3	1	2	2	2	3	3	1	2	2	2	10.9	10.9	10.9	52.109	475	475;499	16
B4E1N1;Q6NXE6-2;Q6NXE6;F5H4P3;F5GYG2;F5H6J3;F5GWV0;H0YGL0;H0YH65;F5H2X2;F5H2K4;F5GWK8	B4E1N1;Q6NXE6-2;Q6NXE6;F5H4P3;F5GYG2;F5H6J3;F5GWV0	4;4;4;3;3;2;2;1;1;1;1;1	4;4;4;3;3;2;2;1;1;1;1;1	4;4;4;3;3;2;2;1;1;1;1;1	Armadillo repeat-containing protein 6	ARMC6	>tr|B4E1N1|B4E1N1_HUMAN Armadillo repeat-containing protein 6 OS=Homo sapiens GN=ARMC6 PE=2 SV=1;>sp|Q6NXE6-2|ARMC6_HUMAN Isoform 2 of Armadillo repeat-containing protein 6 OS=Homo sapiens GN=ARMC6;>sp|Q6NXE6|ARMC6_HUMAN Armadillo repeat-containing protein	12	4	4	4	2	3	2	3	2	3	2	3	2	3	2	3	2	3	2	3	2	3	12.5	12.5	12.5	44.118	408	408;476;501;259;464;156;257;81;145;161;163;180	18.7											2	2	1
B4E1W4;E7EU88;Q9P2N6-6;Q9P2N6-5;Q9P2N6-4;Q9P2N6-3;Q9P2N6;C9J5A4;C9J491;Q9P2N6-8;F8W894;Q9P2N6-2;C9JF16	B4E1W4;E7EU88;Q9P2N6-6;Q9P2N6-5;Q9P2N6-4;Q9P2N6-3;Q9P2N6;C9J5A4;C9J491;Q9P2N6-8;F8W894;Q9P2N6-2	4;4;4;4;4;4;4;2;2;2;2;2;1	4;4;4;4;4;4;4;2;2;2;2;2;1	4;4;4;4;4;4;4;2;2;2;2;2;1	KAT8 regulatory NSL complex subunit 3	KANSL3	>tr|B4E1W4|B4E1W4_HUMAN KAT8 regulatory NSL complex subunit 3 OS=Homo sapiens GN=KANSL3 PE=2 SV=1;>tr|E7EU88|E7EU88_HUMAN KAT8 regulatory NSL complex subunit 3 OS=Homo sapiens GN=KANSL3 PE=4 SV=1;>sp|Q9P2N6-6|KANL3_HUMAN Isoform 6 of KAT8 regulatory NSL co	13	4	4	4	3	3	2	3	4	3	3	3	2	3	4	3	3	3	2	3	4	3	11.3	11.3	11.3	69.65	672	672;698;764;789;791;878;904;173;352;530;530;780;79	21.7										1
B4E241;P84103	B4E241;P84103	6;6	5;5	5;5	Serine/arginine-rich splicing factor 3	SRSF3	>tr|B4E241|B4E241_HUMAN Serine/arginine-rich-splicing factor 3 OS=Homo sapiens GN=SRSF3 PE=2 SV=1;>sp|P84103|SRSF3_HUMAN Serine/arginine-rich splicing factor 3 OS=Homo sapiens GN=SRSF3 PE=1 SV=1	2	6	5	5	6	5	6	6	6	6	5	4	5	5	5	5	5	4	5	5	5	5	48.4	48.4	48.4	14.203	124	124;164	10.6	15	19	20	12	18	13	14	13	6	6	7	5	4
B4E2G8;P35221;F6XBD8;P35221-2;F8W845;G3XAM7;E5RGY7;E5RGY6;E5RG03;E5RIC3;E5RIB1;Q8N1C0;E5RFM3;E5RJL0;E5RIE0;E5RHV7;E5RJ41;E5RJZ2;E5RIT8;H0YBB8;A6NKP0;REV__Q9P2T0-2;REV__Q9P2T0	B4E2G8;P35221;F6XBD8;P35221-2;F8W845;G3XAM7	8;8;8;8;6;5;3;3;3;3;3;3;2;2;2;2;2;1;1;1;1;1;1	8;8;8;8;6;5;3;3;3;3;3;3;2;2;2;2;2;1;1;1;1;1;1	5;5;5;5;3;3;2;2;2;2;2;2;2;2;2;2;1;1;1;0;0;0;0	Catenin alpha-1	CTNNA1	>tr|B4E2G8|B4E2G8_HUMAN Catenin alpha-1 OS=Homo sapiens GN=CTNNA1 PE=2 SV=1;>sp|P35221|CTNA1_HUMAN Catenin alpha-1 OS=Homo sapiens GN=CTNNA1 PE=1 SV=1;>tr|F6XBD8|F6XBD8_HUMAN Catenin alpha-1 OS=Homo sapiens GN=CTNNA1 PE=4 SV=1;>sp|P35221-2|CTNA1_HUMAN Isof	23	8	8	5	6	7	4	7	5	6	6	7	4	7	5	6	4	4	2	4	3	4	11.8	11.8	8.8	98.383	891	891;906;929;930;803;841;136;139;156;182;215;536;94;101;118;123;161;37;55;129;234;355;379	19.1										1	2	2	1
B4E2M8;Q96CS3	B4E2M8;Q96CS3	2;2	2;2	2;2	FAS-associated factor 2	FAF2	>tr|B4E2M8|B4E2M8_HUMAN FAS-associated factor 2 OS=Homo sapiens GN=FAF2 PE=2 SV=1;>sp|Q96CS3|FAF2_HUMAN FAS-associated factor 2 OS=Homo sapiens GN=FAF2 PE=1 SV=2	2	2	2	2	1	2	2	2	2	2	1	2	2	2	2	2	1	2	2	2	2	2	12.3	12.3	12.3	24.743	212	212;445	18.5
B4E2S7;P13473-2;P13473;P13473-3;B7Z2R9;H0YCG2	B4E2S7;P13473-2;P13473;P13473-3;B7Z2R9	3;3;3;3;2;1	3;3;3;3;2;1	3;3;3;3;2;1	Lysosome-associated membrane glycoprotein 2	LAMP2	>tr|B4E2S7|B4E2S7_HUMAN Lysosome-associated membrane glycoprotein 2 OS=Homo sapiens GN=LAMP2 PE=2 SV=1;>sp|P13473-2|LAMP2_HUMAN Isoform LAMP-2B of Lysosome-associated membrane glycoprotein 2 OS=Homo sapiens GN=LAMP2;>sp|P13473|LAMP2_HUMAN Lysosome-associat	6	3	3	3	2	2	1	1	3	2	2	2	1	1	3	2	2	2	1	1	3	2	8	8	8	39.811	363	363;410;410;411;300;258	9.28	5	6	6	6	6	3	5	5	4	10	8	6	5
B4E2V5;P27105;B1AM77;Q8TAV4-2;Q8TAV4	B4E2V5;P27105;B1AM77	3;3;2;1;1	3;3;2;1;1	3;3;2;1;1	Erythrocyte band 7 integral membrane protein	STOM	>tr|B4E2V5|B4E2V5_HUMAN Erythrocyte band 7 integral membrane protein OS=Homo sapiens GN=STOM PE=2 SV=1;>sp|P27105|STOM_HUMAN Erythrocyte band 7 integral membrane protein OS=Homo sapiens GN=STOM PE=1 SV=3;>tr|B1AM77|B1AM77_HUMAN Erythrocyte band 7 integral	5	3	3	3	3	3	1	2	1	2	3	3	1	2	1	2	3	3	1	2	1	2	16.5	16.5	16.5	25.964	237	237;288;123;282;291	14.4									2	4	5	5	4
B4E2W0;P55084;F5GZQ3;B5MD38;C9JEY0;C9JE81;C9K0M0	B4E2W0;P55084;F5GZQ3;B5MD38	18;18;15;13;5;5;3	18;18;15;13;5;5;3	18;18;15;13;5;5;3	Trifunctional enzyme subunit beta, mitochondrial;3-ketoacyl-CoA thiolase	HADHB	>tr|B4E2W0|B4E2W0_HUMAN 3-ketoacyl-CoA thiolase OS=Homo sapiens GN=HADHB PE=2 SV=1;>sp|P55084|ECHB_HUMAN Trifunctional enzyme subunit beta, mitochondrial OS=Homo sapiens GN=HADHB PE=1 SV=3;>tr|F5GZQ3|F5GZQ3_HUMAN 3-ketoacyl-CoA thiolase OS=Homo sapiens GN=	7	18	18	18	16	15	16	17	18	18	16	15	16	17	18	18	16	15	16	17	18	18	50.4	50.4	50.4	48.879	452	452;474;459;351;150;176;85	11.3	24	51	56	37	46	30	42	45	36	42	39	30	25
B4E329;E7EMY2;O60256;B7ZKZ1;E7EPA1;I3L4G9;C9JDU5;C9JJS3;C9K0K7;I3L0S1;C9JDH0;E7EW35	B4E329;E7EMY2;O60256;B7ZKZ1;E7EPA1	5;5;5;4;3;2;2;2;2;2;1;1	4;4;4;3;2;2;1;1;1;2;1;1	4;4;4;3;2;2;1;1;1;2;1;1	Phosphoribosyl pyrophosphate synthase-associated protein 2	PRPSAP2	>tr|B4E329|B4E329_HUMAN Phosphoribosyl pyrophosphate synthase-associated protein 2 OS=Homo sapiens GN=PRPSAP2 PE=2 SV=1;>tr|E7EMY2|E7EMY2_HUMAN Phosphoribosyl pyrophosphate synthase-associated protein 2 OS=Homo sapiens GN=PRPSAP2 PE=4 SV=1;>sp|O60256|KPRB_	12	5	4	4	5	5	5	5	5	5	4	4	4	4	4	4	4	4	4	4	4	4	25.4	20.5	20.5	31.321	283	283;329;369;320;268;143;176;194;244;260;140;161	16.8
B4E3A8;P30740;B4DNT0	B4E3A8;P30740;B4DNT0	11;11;6	11;11;6	10;10;5	Leukocyte elastase inhibitor	SERPINB1	>tr|B4E3A8|B4E3A8_HUMAN Leukocyte elastase inhibitor OS=Homo sapiens GN=SERPINB1 PE=2 SV=1;>sp|P30740|ILEU_HUMAN Leukocyte elastase inhibitor OS=Homo sapiens GN=SERPINB1 PE=1 SV=1;>tr|B4DNT0|B4DNT0_HUMAN Leukocyte elastase inhibitor OS=Homo sapiens GN=SERP	3	11	11	10	10	8	11	10	11	11	10	8	11	10	11	11	9	7	10	9	10	10	36.7	36.7	33.7	38.685	341	341;379;228	13.6	6	11	14	10	15	9	9	12	20	28	30	18	25
B4E3L3;Q96RU2-2;Q96RU2;G3V1N5;H0YFT9;Q6NZX9;H0YFA0;H0YFD7;H0YFX3;H0YG96	B4E3L3;Q96RU2-2;Q96RU2;G3V1N5	5;5;5;4;2;2;1;1;1;1	5;5;5;4;2;2;1;1;1;1	5;5;5;4;2;2;1;1;1;1	Ubiquitin carboxyl-terminal hydrolase;Ubiquitin carboxyl-terminal hydrolase 28	USP28	>tr|B4E3L3|B4E3L3_HUMAN Ubiquitin carboxyl-terminal hydrolase OS=Homo sapiens GN=USP28 PE=2 SV=1;>sp|Q96RU2-2|UBP28_HUMAN Isoform 2 of Ubiquitin carboxyl-terminal hydrolase 28 OS=Homo sapiens GN=USP28;>sp|Q96RU2|UBP28_HUMAN Ubiquitin carboxyl-terminal hydr	10	5	5	5	2	2	3	3	3	4	2	2	3	3	3	4	2	2	3	3	3	4	6.7	6.7	6.7	105.82	920	920;1045;1077;753;194;583;40;51;244;360	13.5								1	3	1	1	4	3
B5MCF9;O00541-2;O00541;B3KXD6;C9JXJ1;H7C267	B5MCF9;O00541-2;O00541;B3KXD6	11;11;11;7;3;2	11;11;11;7;3;2	11;11;11;7;3;2	Pescadillo homolog	PES1	>tr|B5MCF9|B5MCF9_HUMAN Pescadillo homolog OS=Homo sapiens GN=PES1 PE=4 SV=1;>sp|O00541-2|PESC_HUMAN Isoform 2 of Pescadillo homolog OS=Homo sapiens GN=PES1;>sp|O00541|PESC_HUMAN Pescadillo homolog OS=Homo sapiens GN=PES1 PE=1 SV=1;>tr|B3KXD6|B3KXD6_HUMAN	6	11	11	11	8	8	6	9	8	8	8	8	6	9	8	8	8	8	6	9	8	8	22.9	22.9	22.9	66.077	571	571;583;588;449;171;194	15.1	2	2	3	2	1	1	3	7	2	13	13	7	6
B5MCW3;Q9H0E9-2;H7C128;H7C179;Q9H0E9-4;H7C127;Q9H0E9;F8W820;F8WBH2;C9JV05;Q9H0E9-3;H0Y2L9;F8WDX5;D6RID0;F8WCS7;H7C2P4	B5MCW3;Q9H0E9-2;H7C128;H7C179;Q9H0E9-4;H7C127;Q9H0E9;F8W820	8;8;7;7;7;7;7;5;3;3;3;3;2;2;2;1	8;8;7;7;7;7;7;5;3;3;3;3;2;2;2;1	8;8;7;7;7;7;7;5;3;3;3;3;2;2;2;1	Bromodomain-containing protein 8	BRD8	>tr|B5MCW3|B5MCW3_HUMAN Bromodomain-containing protein 8 OS=Homo sapiens GN=BRD8 PE=4 SV=1;>sp|Q9H0E9-2|BRD8_HUMAN Isoform 2 of Bromodomain-containing protein 8 OS=Homo sapiens GN=BRD8;>tr|H7C128|H7C128_HUMAN Bromodomain-containing protein 8 (Fragment) OS=	16	8	8	8	5	6	3	7	7	8	5	6	3	7	7	8	5	6	3	7	7	8	12.5	12.5	12.5	95.361	878	878;951;857;861;866;892;1235;837;79;122;757;757;39;48;67;187	14.5									5	20	15	6	5
B5MCW9;Q9HC35;B5MBZ0;F2Z2B5	B5MCW9;Q9HC35;B5MBZ0	5;5;5;1	5;5;5;1	5;5;5;1	Echinoderm microtubule-associated protein-like 4	EML4	>tr|B5MCW9|B5MCW9_HUMAN Echinoderm microtubule-associated protein-like 4 OS=Homo sapiens GN=EML4 PE=4 SV=2;>sp|Q9HC35|EMAL4_HUMAN Echinoderm microtubule-associated protein-like 4 OS=Homo sapiens GN=EML4 PE=1 SV=3;>tr|B5MBZ0|B5MBZ0_HUMAN Echinoderm microtub	4	5	5	5	3	4	3	4	4	4	3	4	3	4	4	4	3	4	3	4	4	4	7.8	7.8	7.8	102.44	923	923;981;992;245	8.72	3	5	6	5	5	4	4	3	2	2	1
B5MDQ4;Q92600;B7Z1E5	B5MDQ4;Q92600;B7Z1E5	3;3;2	3;3;2	3;3;2	Cell differentiation protein RCD1 homolog	RQCD1	>tr|B5MDQ4|B5MDQ4_HUMAN Cell differentiation protein RCD1 homolog OS=Homo sapiens GN=RQCD1 PE=4 SV=2;>sp|Q92600|RCD1_HUMAN Cell differentiation protein RCD1 homolog OS=Homo sapiens GN=RQCD1 PE=1 SV=1;>tr|B7Z1E5|B7Z1E5_HUMAN Cell differentiation protein RCD	3	3	3	3	3	3	3	3	3	3	3	3	3	3	3	3	3	3	3	3	3	3	15.1	15.1	15.1	29.14	258	258;299;331	20.7
B5ME91;Q53EL6;Q5VZS7;Q9UBN4-6;Q9UBN4-4;Q9UBN4-3;Q9UBN4-2;Q9UBN4;Q9UBN4-5	B5ME91;Q53EL6	8;8;2;1;1;1;1;1;1	8;8;2;1;1;1;1;1;1	7;7;2;0;0;0;0;0;0	Programmed cell death protein 4	PDCD4	>tr|B5ME91|B5ME91_HUMAN Programmed cell death protein 4 OS=Homo sapiens GN=PDCD4 PE=4 SV=2;>sp|Q53EL6|PDCD4_HUMAN Programmed cell death protein 4 OS=Homo sapiens GN=PDCD4 PE=1 SV=2	9	8	8	7	7	7	7	7	8	8	7	7	7	7	8	8	6	6	6	6	7	7	23.8	23.8	22.3	50.576	458	458;469;231;804;828;836;893;977;982	11.9	3	12	9	7	10	8	9	12	16	17	14	8	11
B7WP74;Q9HCG8;B7WP27	B7WP74;Q9HCG8;B7WP27	3;3;3	3;3;3	3;3;3	Pre-mRNA-splicing factor CWC22 homolog	CWC22	>tr|B7WP74|B7WP74_HUMAN Pre-mRNA-splicing factor CWC22 homolog (Fragment) OS=Homo sapiens GN=CWC22 PE=4 SV=1;>sp|Q9HCG8|CWC22_HUMAN Pre-mRNA-splicing factor CWC22 homolog OS=Homo sapiens GN=CWC22 PE=1 SV=3;>tr|B7WP27|B7WP27_HUMAN Pre-mRNA-splicing factor C	3	3	3	3	3	3	3	2	3	3	3	3	3	2	3	3	3	3	3	2	3	3	3.6	3.6	3.6	85.576	745	745;908;908	17.4									1	2	5	7	4
B7Z1R5;P38606;B7Z2V6;C9JA17;C9JVW8	B7Z1R5;P38606;B7Z2V6	18;18;10;5;5	18;18;10;5;5	18;18;10;5;5	V-type proton ATPase catalytic subunit A	ATP6V1A	>tr|B7Z1R5|B7Z1R5_HUMAN V-type proton ATPase catalytic subunit A OS=Homo sapiens GN=ATP6V1A PE=2 SV=1;>sp|P38606|VATA_HUMAN V-type proton ATPase catalytic subunit A OS=Homo sapiens GN=ATP6V1A PE=1 SV=2;>tr|B7Z2V6|B7Z2V6_HUMAN V-type proton ATPase catalytic	5	18	18	18	16	16	16	16	18	17	16	16	16	16	18	17	16	16	16	16	18	17	39.4	39.4	39.4	64.735	584	584;617;334;185;221	15.3	5	20	12	6	11	6	9	17	17	39	28	14	12
B7Z254;Q15084;F8WA83;B5MCQ5;Q15084-2	B7Z254;Q15084;F8WA83;B5MCQ5;Q15084-2	12;12;12;12;12	12;12;12;12;12	12;12;12;12;12	Protein disulfide-isomerase A6	PDIA6	>tr|B7Z254|B7Z254_HUMAN Protein disulfide-isomerase A6 OS=Homo sapiens GN=PDIA6 PE=2 SV=1;>sp|Q15084|PDIA6_HUMAN Protein disulfide-isomerase A6 OS=Homo sapiens GN=PDIA6 PE=1 SV=1;>tr|F8WA83|F8WA83_HUMAN Protein disulfide-isomerase A6 OS=Homo sapiens GN=PDI	5	12	12	12	12	11	10	11	11	11	12	11	10	11	11	11	12	11	10	11	11	11	40.5	40.5	40.5	47.837	437	437;440;445;488;492	8.56	52	62	68	52	62	51	53	61	46	40	43	31	29
B7Z291;Q96QG7	B7Z291;Q96QG7	2;2	2;2	2;2	Myotubularin-related protein 9	MTMR9	>tr|B7Z291|B7Z291_HUMAN Myotubularin-related protein 9 OS=Homo sapiens GN=MTMR9 PE=2 SV=1;>sp|Q96QG7|MTMR9_HUMAN Myotubularin-related protein 9 OS=Homo sapiens GN=MTMR9 PE=1 SV=1	2	2	2	2	2	2	0	1	2	1	2	2	0	1	2	1	2	2	0	1	2	1	4.5	4.5	4.5	53.796	464	464;549	15.2
B7Z2S5;Q16881-4;Q16881-3;Q16881;E7ESI6;B2R5P6;Q16881-5;E2QRB9;Q16881-2;E9PNQ6;E7EW10;Q16881-6;E9PIR7;F5H780;E9PMY9;E9PKD3;E9PIZ5;E9PLT3;E9PKI4;E9PQI3;E9PRI8;E9PJU2	B7Z2S5;Q16881-4;Q16881-3;Q16881;E7ESI6;B2R5P6;Q16881-5;E2QRB9;Q16881-2;E9PNQ6;E7EW10;Q16881-6;E9PIR7;F5H780;E9PMY9	29;29;29;29;28;27;27;27;27;27;27;27;26;23;23;13;7;5;5;4;1;1	29;29;29;29;28;27;27;27;27;27;27;27;26;23;23;13;7;5;5;4;1;1	28;28;28;28;27;26;26;26;26;26;26;26;25;22;22;12;6;4;4;4;1;1	Thioredoxin reductase 1, cytoplasmic	TXNRD1	>tr|B7Z2S5|B7Z2S5_HUMAN Thioredoxin reductase 1, cytoplasmic OS=Homo sapiens GN=TXNRD1 PE=2 SV=1;>sp|Q16881-4|TRXR1_HUMAN Isoform 4 of Thioredoxin reductase 1, cytoplasmic OS=Homo sapiens GN=TXNRD1;>sp|Q16881-3|TRXR1_HUMAN Isoform 3 of Thioredoxin reductas	22	29	29	28	26	26	26	23	23	24	26	26	26	23	23	24	25	25	25	22	22	23	68.9	68.9	66.2	60.021	547	547;551;598;649;581;497;499;541;543;568;612;614;482;459;461;175;139;70;72;53;44;96	10.8	53	86	101	68	83	56	64	78	64	88	83	68	75
B7Z2X9;P09104;F5H0C8	B7Z2X9;P09104;F5H0C8	7;7;4	3;3;1	3;3;1	Enolase;Gamma-enolase	ENO2	>tr|B7Z2X9|B7Z2X9_HUMAN Enolase OS=Homo sapiens GN=ENO2 PE=2 SV=1;>sp|P09104|ENOG_HUMAN Gamma-enolase OS=Homo sapiens GN=ENO2 PE=1 SV=3;>tr|F5H0C8|F5H0C8_HUMAN Enolase OS=Homo sapiens GN=ENO2 PE=3 SV=1	3	7	3	3	7	7	7	7	6	7	3	3	3	3	3	3	3	3	3	3	3	3	29.9	13.8	13.8	42.707	391	391;434;315	16.1
B7Z2Y2;Q14746-2;Q14746;F5H1E5	B7Z2Y2;Q14746-2;Q14746;F5H1E5	2;2;2;1	2;2;2;1	2;2;2;1	Conserved oligomeric Golgi complex subunit 2	COG2	>tr|B7Z2Y2|B7Z2Y2_HUMAN Conserved oligomeric Golgi complex subunit 2 OS=Homo sapiens GN=COG2 PE=2 SV=1;>sp|Q14746-2|COG2_HUMAN Isoform 2 of Conserved oligomeric Golgi complex subunit 2 OS=Homo sapiens GN=COG2;>sp|Q14746|COG2_HUMAN Conserved oligomeric Golg	4	2	2	2	2	2	1	2	2	2	2	2	1	2	2	2	2	2	1	2	2	2	4.3	4.3	4.3	76.078	679	679;737;738;622	20.9
B7Z358;Q8N5N7	B7Z358;Q8N5N7	1;1	1;1	1;1	39S ribosomal protein L50, mitochondrial	MRPL50	>tr|B7Z358|B7Z358_HUMAN 39S ribosomal protein L50, mitochondrial OS=Homo sapiens GN=MRPL50 PE=2 SV=1;>sp|Q8N5N7|RM50_HUMAN 39S ribosomal protein L50, mitochondrial OS=Homo sapiens GN=MRPL50 PE=1 SV=2	2	1	1	1	1	1	1	1	1	1	1	1	1	1	1	1	1	1	1	1	1	1	14.1	14.1	14.1	15.524	135	135;158	13.4													10
B7Z371;Q9P0V9-3;E7EW69;Q9P0V9;E7EX04;Q9P0V9-2;B5ME97;B7Z277;E9PBL4	B7Z371;Q9P0V9-3;E7EW69;Q9P0V9;E7EX04;Q9P0V9-2;B5ME97;B7Z277;E9PBL4	2;2;2;2;2;2;2;1;1	2;2;2;2;2;2;2;1;1	2;2;2;2;2;2;2;1;1	Septin-10	2015-09-10	>tr|B7Z371|B7Z371_HUMAN Septin-10 OS=Homo sapiens GN=SEPT10 PE=2 SV=1;>sp|Q9P0V9-3|SEP10_HUMAN Isoform 3 of Septin-10 OS=Homo sapiens GN=SEPT10;>tr|E7EW69|E7EW69_HUMAN Septin-10 OS=Homo sapiens GN=SEPT10 PE=3 SV=1;>sp|Q9P0V9|SEP10_HUMAN Septin-10 OS=Homo s	9	2	2	2	2	2	0	1	2	2	2	2	0	1	2	2	2	2	0	1	2	2	8.7	8.7	8.7	37.891	321	321;431;450;454;473;503;544;283;317	15.5
B7Z3A7;P54750-3;P54750-8;P54750-9;P54750-2;P54750-6;P54750;P54750-7;P54750-4;P54750-5	B7Z3A7;P54750-3;P54750-8;P54750-9;P54750-2;P54750-6;P54750;P54750-7;P54750-4;P54750-5	3;3;3;3;3;3;3;3;3;3	3;3;3;3;3;3;3;3;3;3	3;3;3;3;3;3;3;3;3;3	Calcium/calmodulin-dependent 3,5-cyclic nucleotide phosphodiesterase 1A	PDE1A	>tr|B7Z3A7|B7Z3A7_HUMAN Calcium/calmodulin-dependent 3,5-cyclic nucleotide phosphodiesterase 1A OS=Homo sapiens GN=PDE1A PE=2 SV=1;>sp|P54750-3|PDE1A_HUMAN Isoform 3 of Calcium/calmodulin-dependent 3,5-cyclic nucleotide phosphodiesterase 1A OS=Homo sap	10	3	3	3	2	3	3	2	2	3	2	3	3	2	2	3	2	3	3	2	2	3	9.1	9.1	9.1	50.324	441	441;501;511;518;519;529;535;536;545;552	14.2					1	1	1	2
B7Z3E2;O00743-2;O00743;O00743-3	B7Z3E2;O00743-2;O00743;O00743-3	4;4;4;4	4;4;4;4	4;4;4;4	Serine/threonine-protein phosphatase 6 catalytic subunit	PPP6C	>tr|B7Z3E2|B7Z3E2_HUMAN Serine/threonine-protein phosphatase 6 catalytic subunit OS=Homo sapiens GN=PPP6C PE=2 SV=1;>sp|O00743-2|PPP6_HUMAN Isoform 2 of Serine/threonine-protein phosphatase 6 catalytic subunit OS=Homo sapiens GN=PPP6C;>sp|O00743|PPP6_HUMAN	4	4	4	4	4	4	4	4	4	4	4	4	4	4	4	4	4	4	4	4	4	4	28.5	28.5	28.5	18.033	158	158;283;305;342	18.5										1	2	3	3
B7Z3K8;Q9Y2Z9;Q86U30;G3XA86;B7Z3V2;G3V434;G3V2L5;G3V2W8;G3V4A6;G3V3A1	B7Z3K8;Q9Y2Z9;Q86U30;G3XA86	8;8;6;6;2;2;1;1;1;1	8;8;6;6;2;2;1;1;1;1	8;8;6;6;2;2;1;1;1;1	Ubiquinone biosynthesis monooxygenase COQ6	COQ6	>tr|B7Z3K8|B7Z3K8_HUMAN Ubiquinone biosynthesis monooxygenase COQ6 OS=Homo sapiens GN=COQ6 PE=2 SV=1;>sp|Q9Y2Z9|COQ6_HUMAN Ubiquinone biosynthesis monooxygenase COQ6 OS=Homo sapiens GN=COQ6 PE=1 SV=2;>tr|Q86U30|Q86U30_HUMAN Coenzyme Q6 homolog, monooxygena	10	8	8	8	7	6	5	7	6	6	7	6	5	7	6	6	7	6	5	7	6	6	30	30	30	48.593	443	443;468;391;393;146;200;86;110;111;262	14.4	3	1	4	5	4	2	2	5	6			2
B7Z3N3;Q6P1A2;F5H0M4	B7Z3N3;Q6P1A2;F5H0M4	3;3;2	3;3;2	3;3;2	Lysophospholipid acyltransferase 5	LPCAT3	>tr|B7Z3N3|B7Z3N3_HUMAN Uncharacterized protein OS=Homo sapiens GN=LPCAT3 PE=2 SV=1;>sp|Q6P1A2|MBOA5_HUMAN Lysophospholipid acyltransferase 5 OS=Homo sapiens GN=LPCAT3 PE=1 SV=1;>tr|F5H0M4|F5H0M4_HUMAN Lysophospholipid acyltransferase 5 OS=Homo sapiens GN=	3	3	3	3	2	2	2	2	3	2	2	2	2	2	3	2	2	2	2	2	3	2	7.1	7.1	7.1	46.765	407	407;487;347	11.9		1								4	6	8	9
B7Z3U6;P05023;F5H3A1;H7BXX5;P05023-2;E9PC07;B1AKY9;P13637;P50993;F5H6J6;B7Z2T0;E9PC51;H0Y7C1;B4DIQ8;B7Z1Q9;F5H0J0;Q13733;Q5TC01;Q5TC02;Q5TC05;E9PHR6;B4DHD7;E9PRA5	B7Z3U6;P05023;F5H3A1;H7BXX5;P05023-2	21;21;21;12;12;8;8;8;8;8;8;8;7;7;7;6;4;2;1;1;1;1;1	21;21;21;12;12;8;8;8;8;8;8;8;7;7;7;6;4;2;1;1;1;1;1	18;18;18;11;11;5;5;5;5;5;5;5;4;4;4;3;1;2;1;1;1;1;1	Sodium/potassium-transporting ATPase subunit alpha-1	ATP1A1	>tr|B7Z3U6|B7Z3U6_HUMAN ATPase, Na+/K+ transporting, alpha 1 polypeptide, isoform CRA_a OS=Homo sapiens GN=ATP1A1 PE=2 SV=1;>sp|P05023|AT1A1_HUMAN Sodium/potassium-transporting ATPase subunit alpha-1 OS=Homo sapiens GN=ATP1A1 PE=1 SV=1;>tr|F5H3A1|F5H3A1_HU	23	21	21	18	20	18	16	20	19	20	20	18	16	20	19	20	17	15	13	18	17	18	23.4	23.4	20.4	109.55	992	992;1023;1023;680;681;983;1009;1013;1020;1024;1026;1226;714;723;912;682;1029;144;106;157;159;272;517	13.4	8	20	24	8	21	13	20	18	18	36	43	25	18
B7Z413;B7Z9I3;O75787;H7C240;H0Y750;H7C3E1;B7Z1I9	B7Z413;B7Z9I3;O75787;H7C240;H0Y750;H7C3E1;B7Z1I9	2;2;2;1;1;1;1	2;2;2;1;1;1;1	2;2;2;1;1;1;1	Renin receptor	ATP6AP2	>tr|B7Z413|B7Z413_HUMAN Renin receptor OS=Homo sapiens GN=ATP6AP2 PE=2 SV=1;>tr|B7Z9I3|B7Z9I3_HUMAN Renin receptor OS=Homo sapiens GN=ATP6AP2 PE=2 SV=1;>sp|O75787|RENR_HUMAN Renin receptor OS=Homo sapiens GN=ATP6AP2 PE=1 SV=2;>tr|H7C240|H7C240_HUMAN Renin	7	2	2	2	2	2	2	2	2	2	2	2	2	2	2	2	2	2	2	2	2	2	10.6	10.6	10.6	30.936	274	274;318;350;203;243;259;272	16										2	2	6	5
B7Z418;Q13418;E9PM54;E9PNR4;B7Z1I0	B7Z418;Q13418;E9PM54;E9PNR4;B7Z1I0	2;2;1;1;1	2;2;1;1;1	2;2;1;1;1	Integrin-linked protein kinase	ILK	>tr|B7Z418|B7Z418_HUMAN Integrin-linked protein kinase OS=Homo sapiens GN=ILK PE=2 SV=1;>sp|Q13418|ILK_HUMAN Integrin-linked protein kinase OS=Homo sapiens GN=ILK PE=1 SV=2;>tr|E9PM54|E9PM54_HUMAN Integrin-linked protein kinase OS=Homo sapiens GN=ILK PE=4	5	2	2	2	2	2	2	2	2	2	2	2	2	2	2	2	2	2	2	2	2	2	7.4	7.4	7.4	44.349	391	391;452;209;219;318	15.4
B7Z475;Q9BZK7;F5H6C0;Q9BQ87;C9JLJ1;C9JCK0;C9JBN1;C9IYU9	B7Z475;Q9BZK7	9;9;4;4;1;1;1;1	9;9;4;4;1;1;1;1	5;5;0;0;1;1;1;1	F-box-like/WD repeat-containing protein TBL1XR1	TBL1XR1	>tr|B7Z475|B7Z475_HUMAN F-box-like/WD repeat-containing protein TBL1XR1 OS=Homo sapiens GN=TBL1XR1 PE=2 SV=1;>sp|Q9BZK7|TBL1R_HUMAN F-box-like/WD repeat-containing protein TBL1XR1 OS=Homo sapiens GN=TBL1XR1 PE=1 SV=1	8	9	9	5	8	9	8	9	9	9	8	9	8	9	9	9	5	5	5	5	5	5	32.2	32.2	21	40.756	376	376;514;364;522;55;73;76;142	16.9									4	12	14	15	12
B7Z4V2;P38646;F5H3L8;D6RJI2;D6RA73;H0Y8S0;H0YBG6	B7Z4V2;P38646;F5H3L8	28;28;20;6;4;4;4	28;28;20;6;4;4;4	28;28;20;6;4;4;4	Stress-70 protein, mitochondrial	HSPA9	>tr|B7Z4V2|B7Z4V2_HUMAN Stress-70 protein, mitochondrial OS=Homo sapiens GN=HSPA9 PE=2 SV=1;>sp|P38646|GRP75_HUMAN Stress-70 protein, mitochondrial OS=Homo sapiens GN=HSPA9 PE=1 SV=2;>tr|F5H3L8|F5H3L8_HUMAN Stress-70 protein, mitochondrial OS=Homo sapiens	7	28	28	28	26	25	25	22	25	26	26	25	25	22	25	26	26	25	25	22	25	26	50.7	50.7	50.7	72.4	665	665;679;632;95;62;102;163	10	97	130	139	108	127	87	120	114	81	106	100	60	53
B7Z5S1;Q9NTI5-2;Q9NTI5;Q9NTI5-3;A9IYQ1	B7Z5S1;Q9NTI5-2;Q9NTI5;Q9NTI5-3	24;24;24;12;1	19;19;19;8;1	19;19;19;8;1	Sister chromatid cohesion protein PDS5 homolog B	PDS5B	>tr|B7Z5S1|B7Z5S1_HUMAN Sister chromatid cohesion protein PDS5 homolog B OS=Homo sapiens GN=PDS5B PE=2 SV=1;>sp|Q9NTI5-2|PDS5B_HUMAN Isoform 2 of Sister chromatid cohesion protein PDS5 homolog B OS=Homo sapiens GN=PDS5B;>sp|Q9NTI5|PDS5B_HUMAN Sister chroma	5	24	19	19	22	20	19	21	21	20	17	15	14	16	17	16	17	15	14	16	17	16	22.5	18.6	18.6	148.74	1302	1302;1391;1447;529;302	15	2	6	6	1		2	5	8	21	42	35	19	13
B7Z5W8;P36957;Q86SW4	B7Z5W8;P36957;Q86SW4	6;6;3	6;6;3	6;6;3	Dihydrolipoyllysine-residue succinyltransferase component of 2-oxoglutarate dehydrogenase complex, mitochondrial	DLST	>tr|B7Z5W8|B7Z5W8_HUMAN Dihydrolipoyllysine-residue succinyltransferase component of 2-oxoglutarate dehydrogenase complex, mitochondrial OS=Homo sapiens GN=DLST PE=2 SV=1;>sp|P36957|ODO2_HUMAN Dihydrolipoyllysine-residue succinyltransferase component of 2-	3	6	6	6	5	5	5	4	6	5	5	5	5	4	6	5	5	5	5	4	6	5	20.7	20.7	20.7	39.552	367	367;453;279	19.7							1		1	1	2	2	4
B7Z641;Q93050-1;Q93050;F5H569;Q93050-3;F5H1T6	B7Z641;Q93050-1;Q93050;F5H569;Q93050-3;F5H1T6	2;2;2;2;2;1	2;2;2;2;2;1	2;2;2;2;2;1	V-type proton ATPase 116 kDa subunit a isoform 1	ATP6V0A1	>tr|B7Z641|B7Z641_HUMAN V-type proton ATPase 116 kDa subunit a isoform 1 OS=Homo sapiens GN=ATP6V0A1 PE=2 SV=1;>sp|Q93050-1|VPP1_HUMAN Isoform 2 of V-type proton ATPase 116 kDa subunit a isoform 1 OS=Homo sapiens GN=ATP6V0A1;>sp|Q93050|VPP1_HUMAN V-type pr	6	2	2	2	1	2	2	2	2	2	1	2	2	2	2	2	1	2	2	2	2	2	2.5	2.5	2.5	90.499	788	788;831;837;837;838;483	19.7
B7Z6B8;Q16698;E5RJD2;E5RJG7;E5RFV2;E5RID6;H0YAW3	B7Z6B8;Q16698;E5RJD2;E5RJG7;E5RFV2	5;5;3;3;3;2;1	5;5;3;3;3;2;1	5;5;3;3;3;2;1	2,4-dienoyl-CoA reductase, mitochondrial	DECR1	>tr|B7Z6B8|B7Z6B8_HUMAN 2,4-dienoyl-CoA reductase, mitochondrial OS=Homo sapiens GN=DECR1 PE=2 SV=1;>sp|Q16698|DECR_HUMAN 2,4-dienoyl-CoA reductase, mitochondrial OS=Homo sapiens GN=DECR1 PE=1 SV=1;>tr|E5RJD2|E5RJD2_HUMAN 2,4-dienoyl-CoA reductase, mitocho	7	5	5	5	4	4	5	5	5	5	4	4	5	5	5	5	4	4	5	5	5	5	22.1	22.1	22.1	34.994	326	326;335;151;181;205;95;43	20						2	1	1	1				1
B7Z755;P42568;B7Z4N5	B7Z755;P42568;B7Z4N5	2;2;2	2;2;2	2;2;2	Protein AF-9	MLLT3	>tr|B7Z755|B7Z755_HUMAN Protein AF-9 OS=Homo sapiens GN=MLLT3 PE=2 SV=1;>sp|P42568|AF9_HUMAN Protein AF-9 OS=Homo sapiens GN=MLLT3 PE=1 SV=2;>tr|B7Z4N5|B7Z4N5_HUMAN Protein AF-9 OS=Homo sapiens GN=MLLT3 PE=2 SV=1	3	2	2	2	0	1	1	2	2	1	0	1	1	2	2	1	0	1	1	2	2	1	5.1	5.1	5.1	63.105	565	565;568;607	13.8													10
B7Z7A3;Q9BZE4;B4DY13;Q5T3R7	B7Z7A3;Q9BZE4;B4DY13	10;10;8;3	10;10;8;3	10;10;8;3	Nucleolar GTP-binding protein 1	GTPBP4	>tr|B7Z7A3|B7Z7A3_HUMAN Nucleolar GTP-binding protein 1 OS=Homo sapiens GN=GTPBP4 PE=2 SV=1;>sp|Q9BZE4|NOG1_HUMAN Nucleolar GTP-binding protein 1 OS=Homo sapiens GN=GTPBP4 PE=1 SV=3;>tr|B4DY13|B4DY13_HUMAN Nucleolar GTP-binding protein 1 OS=Homo sapiens GN	4	10	10	10	9	7	8	8	9	10	9	7	8	8	9	10	9	7	8	8	9	10	20.8	20.8	20.8	68.272	587	587;634;518;140	17.1									3	2	6	12	20
B7Z815;Q93009;F5H8E5;H3BND8;B7Z7T5;F5H2X1;H3BUV0;H3BTM1;H3BRA2;H3BQD1;I3L2D8	B7Z815;Q93009;F5H8E5;H3BND8;B7Z7T5	39;39;38;31;28;13;2;2;2;2;1	39;39;38;31;28;13;2;2;2;2;1	39;39;38;31;28;13;2;2;2;2;1	Ubiquitin carboxyl-terminal hydrolase;Ubiquitin carboxyl-terminal hydrolase 7	USP7	>tr|B7Z815|B7Z815_HUMAN Ubiquitin carboxyl-terminal hydrolase OS=Homo sapiens GN=USP7 PE=2 SV=1;>sp|Q93009|UBP7_HUMAN Ubiquitin carboxyl-terminal hydrolase 7 OS=Homo sapiens GN=USP7 PE=1 SV=2;>tr|F5H8E5|F5H8E5_HUMAN Ubiquitin carboxyl-terminal hydrolase OS	11	39	39	39	30	33	33	35	32	36	30	33	33	35	32	36	30	33	33	35	32	36	40.1	40.1	40.1	126.27	1086	1086;1102;1003;909;799;509;109;118;130;159;68	13	17	46	50	32	51	45	59	67	38	55	58	45	49
B7Z8G2;Q13451;H0Y3A5;F5H7R1;B7Z7Z8	B7Z8G2;Q13451;H0Y3A5;F5H7R1	3;3;2;2;1	3;3;2;2;1	3;3;2;2;1	Peptidyl-prolyl cis-trans isomerase FKBP5;Peptidyl-prolyl cis-trans isomerase	FKBP5	>tr|B7Z8G2|B7Z8G2_HUMAN Peptidyl-prolyl cis-trans isomerase FKBP5 OS=Homo sapiens GN=FKBP5 PE=2 SV=1;>sp|Q13451|FKBP5_HUMAN Peptidyl-prolyl cis-trans isomerase FKBP5 OS=Homo sapiens GN=FKBP5 PE=1 SV=2;>tr|H0Y3A5|H0Y3A5_HUMAN Peptidyl-prolyl cis-trans isome	5	3	3	3	3	3	1	3	3	3	3	3	1	3	3	3	3	3	1	3	3	3	7.1	7.1	7.1	47.302	420	420;457;266;268;278	13.9									1	9	8	3	1
B7Z8R4;E9PCX3;Q15723-2;Q15723-3;Q15723-1;Q15723;Q15723-4;D6R9B1	B7Z8R4;E9PCX3;Q15723-2;Q15723-3;Q15723-1;Q15723;Q15723-4	6;6;6;6;6;6;5;1	6;6;6;6;6;6;5;1	6;6;6;6;6;6;5;1	ETS-related transcription factor Elf-2	ELF2	>tr|B7Z8R4|B7Z8R4_HUMAN ETS-related transcription factor Elf-2 OS=Homo sapiens GN=ELF2 PE=2 SV=1;>tr|E9PCX3|E9PCX3_HUMAN ETS-related transcription factor Elf-2 OS=Homo sapiens GN=ELF2 PE=3 SV=1;>sp|Q15723-2|ELF2_HUMAN Isoform 2 of ETS-related transcription	8	6	6	6	5	5	4	5	5	6	5	5	4	5	5	6	5	5	4	5	5	6	24.2	24.2	24.2	42.537	396	396;504;521;533;581;593;457;245	17.9										5	5	6	5
B7Z972;P22061;P22061-2;H7BY58;C9J0F2;H7C4X2;F8WDT3;F8WAV5;F8WAX2	B7Z972;P22061;P22061-2;H7BY58	9;9;9;9;2;1;1;1;1	9;9;9;9;2;1;1;1;1	9;9;9;9;2;1;1;1;1	Protein-L-isoaspartate O-methyltransferase;Protein-L-isoaspartate(D-aspartate) O-methyltransferase	PCMT1	>tr|B7Z972|B7Z972_HUMAN Protein-L-isoaspartate O-methyltransferase OS=Homo sapiens GN=PCMT1 PE=2 SV=1;>sp|P22061|PIMT_HUMAN Protein-L-isoaspartate(D-aspartate) O-methyltransferase OS=Homo sapiens GN=PCMT1 PE=1 SV=4;>sp|P22061-2|PIMT_HUMAN Isoform 2 of Prot	9	9	9	9	7	7	8	8	8	8	7	7	8	8	8	8	7	7	8	8	8	8	60.4	60.4	60.4	20.683	192	192;227;228;286;96;67;120;124;130	12.8	6	14	10	9	11	7	6	13	12	22	20	17	18
B7Z9G5;Q5VW32;F5GXQ0;Q5VW33	B7Z9G5;Q5VW32;F5GXQ0;Q5VW33	4;4;3;2	4;4;3;2	4;4;3;2	BRO1 domain-containing protein BROX	C1orf58;BROX	>tr|B7Z9G5|B7Z9G5_HUMAN BRO1 domain-containing protein BROX OS=Homo sapiens GN=C1orf58 PE=2 SV=1;>sp|Q5VW32|BROX_HUMAN BRO1 domain-containing protein BROX OS=Homo sapiens GN=BROX PE=1 SV=1;>tr|F5GXQ0|F5GXQ0_HUMAN BRO1 domain-containing protein BROX OS=Homo	4	4	4	4	3	3	4	3	2	3	3	3	4	3	2	3	3	3	4	3	2	3	15	15	15	42.871	379	379;411;338;215	13.9	1	4	2	2	3	2	6	4	3			4	1
B7Z9L0;P50991;F5H5W3;B7Z2F4	B7Z9L0;P50991;F5H5W3;B7Z2F4	23;23;20;17	22;22;19;16	22;22;19;16	T-complex protein 1 subunit delta	CCT4	>tr|B7Z9L0|B7Z9L0_HUMAN T-complex protein 1 subunit delta OS=Homo sapiens GN=CCT4 PE=2 SV=1;>sp|P50991|TCPD_HUMAN T-complex protein 1 subunit delta OS=Homo sapiens GN=CCT4 PE=1 SV=4;>tr|F5H5W3|F5H5W3_HUMAN T-complex protein 1 subunit delta OS=Homo sapiens	4	23	22	22	21	21	23	21	21	20	20	20	22	20	20	19	20	20	22	20	20	19	61.9	59.8	59.8	52.33	483	483;539;509;389	10.7	65	105	112	83	91	66	70	84	73	61	58	29	37
B7ZAM9;Q9UBQ5;B4DQ48	B7ZAM9;Q9UBQ5	5;5;1	5;5;1	5;5;1	Eukaryotic translation initiation factor 3 subunit K	EIF3K	>tr|B7ZAM9|B7ZAM9_HUMAN Eukaryotic translation initiation factor 3 subunit K OS=Homo sapiens GN=EIF3K PE=2 SV=1;>sp|Q9UBQ5|EIF3K_HUMAN Eukaryotic translation initiation factor 3 subunit K OS=Homo sapiens GN=EIF3K PE=1 SV=1	3	5	5	5	3	3	3	5	5	5	3	3	3	5	5	5	3	3	3	5	5	5	28.9	28.9	28.9	24.484	211	211;218;124	12.3		2	2	1	2	2	6	6	4	5	5	1
B7ZAX5;Q01415-2;Q01415;H0YLL8;H0YK30;H0YLL3;B3KUV8;H0YK10	B7ZAX5;Q01415-2;Q01415;H0YLL8	4;4;4;2;1;1;1;1	4;4;4;2;1;1;1;1	4;4;4;2;1;1;1;1	N-acetylgalactosamine kinase	GALK2	>tr|B7ZAX5|B7ZAX5_HUMAN N-acetylgalactosamine kinase OS=Homo sapiens GN=GALK2 PE=2 SV=1;>sp|Q01415-2|GALK2_HUMAN Isoform 2 of N-acetylgalactosamine kinase OS=Homo sapiens GN=GALK2;>sp|Q01415|GALK2_HUMAN N-acetylgalactosamine kinase OS=Homo sapiens GN=GALK2	8	4	4	4	4	4	4	3	3	3	4	4	4	3	3	3	4	4	4	3	3	3	11.8	11.8	11.8	47.635	434	434;447;458;162;110;157;207;209	14.6			1						1	10	10	11	9
B7ZB80;P21953;Q5T2J3	B7ZB80;P21953;Q5T2J3	3;3;2	3;3;2	3;3;2	2-oxoisovalerate dehydrogenase subunit beta, mitochondrial	BCKDHB	>tr|B7ZB80|B7ZB80_HUMAN 2-oxoisovalerate dehydrogenase subunit beta, mitochondrial OS=Homo sapiens GN=BCKDHB PE=2 SV=1;>sp|P21953|ODBB_HUMAN 2-oxoisovalerate dehydrogenase subunit beta, mitochondrial OS=Homo sapiens GN=BCKDHB PE=1 SV=2;>tr|Q5T2J3|Q5T2J3_HU	3	3	3	3	3	2	1	3	2	3	3	2	1	3	2	3	3	2	1	3	2	3	16.8	16.8	16.8	35.507	322	322;392;218	13									2	3	1	4	3
B7ZC39;Q9NR46;B7ZC38;Q9NR46-2;F6RPD3;F8WFB9	B7ZC39;Q9NR46;B7ZC38;Q9NR46-2;F6RPD3	5;5;5;5;5;1	5;5;5;5;5;1	5;5;5;5;5;1	Endophilin-B2	SH3GLB2	>tr|B7ZC39|B7ZC39_HUMAN Endophilin-B2 OS=Homo sapiens GN=SH3GLB2 PE=4 SV=1;>sp|Q9NR46|SHLB2_HUMAN Endophilin-B2 OS=Homo sapiens GN=SH3GLB2 PE=1 SV=1;>tr|B7ZC38|B7ZC38_HUMAN Endophilin-B2 OS=Homo sapiens GN=SH3GLB2 PE=4 SV=1;>sp|Q9NR46-2|SHLB2_HUMAN Isoform	6	5	5	5	4	5	3	4	4	4	4	5	3	4	4	4	4	5	3	4	4	4	17.6	17.6	17.6	41.668	374	374;395;400;404;404;127	15.9		1								5	5
B7ZKK9;Q16537;REV__B4DY81;REV__Q9UNS2;Q15173-2;Q15173	B7ZKK9;Q16537	6;6;1;1;1;1	5;5;1;1;1;1	5;5;1;1;1;1	Serine/threonine-protein phosphatase 2A 56 kDa regulatory subunit epsilon isoform	PPP2R5E	>tr|B7ZKK9|B7ZKK9_HUMAN PPP2R5E protein OS=Homo sapiens GN=PPP2R5E PE=2 SV=1;>sp|Q16537|2A5E_HUMAN Serine/threonine-protein phosphatase 2A 56 kDa regulatory subunit epsilon isoform OS=Homo sapiens GN=PPP2R5E PE=1 SV=1	6	6	5	5	5	5	3	5	4	6	4	4	2	4	3	5	4	4	2	4	3	5	11.5	9.7	9.7	54.042	462	462;467;403;423;494;497	14.1						2	1	4	1	3	3
B7ZKL7;Q86WA8;E7EN44;H3BQ67;H3BPF7;H3BUW8	B7ZKL7;Q86WA8;E7EN44	3;3;2;1;1;1	3;3;2;1;1;1	3;3;2;1;1;1	Lon protease homolog;Lon protease homolog 2, peroxisomal	LONP2	>tr|B7ZKL7|B7ZKL7_HUMAN Lon protease homolog OS=Homo sapiens GN=LONP2 PE=2 SV=1;>sp|Q86WA8|LONP2_HUMAN Lon protease homolog 2, peroxisomal OS=Homo sapiens GN=LONP2 PE=1 SV=1;>tr|E7EN44|E7EN44_HUMAN Lon protease homolog 2, peroxisomal OS=Homo sapiens GN=LON	6	3	3	3	3	3	2	3	3	3	3	3	2	3	3	3	3	3	2	3	3	3	5.2	5.2	5.2	89.659	808	808;852;605;169;195;300	20
B7ZLM8;P30047;H0YNX7;H0YNM1	B7ZLM8;P30047;H0YNX7	3;3;2;1	3;3;2;1	3;3;2;1	GTP cyclohydrolase 1 feedback regulatory protein	GCHFR	>tr|B7ZLM8|B7ZLM8_HUMAN GCHFR protein OS=Homo sapiens GN=GCHFR PE=4 SV=1;>sp|P30047|GFRP_HUMAN GTP cyclohydrolase 1 feedback regulatory protein OS=Homo sapiens GN=GCHFR PE=1 SV=3;>tr|H0YNX7|H0YNX7_HUMAN GTP cyclohydrolase 1 feedback regulatory protein OS=H	4	3	3	3	3	3	3	3	3	3	3	3	3	3	3	3	3	3	3	3	3	3	38.4	38.4	38.4	8.5549	73	73;84;67;44	20.1		1
B7ZLZ2;Q9BZQ6;H0Y498	B7ZLZ2;Q9BZQ6;H0Y498	3;3;2	3;3;2	3;3;2	ER degradation-enhancing alpha-mannosidase-like 3	EDEM3	>tr|B7ZLZ2|B7ZLZ2_HUMAN ER degradation-enhancing alpha-mannosidase-like 3 OS=Homo sapiens GN=EDEM3 PE=2 SV=1;>sp|Q9BZQ6|EDEM3_HUMAN ER degradation-enhancing alpha-mannosidase-like 3 OS=Homo sapiens GN=EDEM3 PE=1 SV=2;>tr|H0Y498|H0Y498_HUMAN ER degradation-	3	3	3	3	2	2	2	2	2	2	2	2	2	2	2	2	2	2	2	2	2	2	3.4	3.4	3.4	102	905	905;932;380	22.7
B7ZM82;B3KVH1;O95785;O95785-2	B7ZM82;B3KVH1;O95785;O95785-2	17;16;15;9	17;16;15;9	17;16;15;9	Protein Wiz	WIZ	>tr|B7ZM82|B7ZM82_HUMAN Protein Wiz OS=Homo sapiens GN=WIZ PE=2 SV=1;>tr|B3KVH1|B3KVH1_HUMAN Protein Wiz OS=Homo sapiens GN=WIZ PE=2 SV=1;>sp|O95785|WIZ_HUMAN Protein Wiz OS=Homo sapiens GN=WIZ PE=1 SV=2;>sp|O95785-2|WIZ_HUMAN Isoform 2 of Protein Wiz OS=H	4	17	17	17	17	15	14	16	16	16	17	15	14	16	16	16	17	15	14	16	16	16	21.9	21.9	21.9	102.98	965	965;835;1651;794	17.6		1				1			2	16	13	7	8
B8QQJ3;Q9BXL6;I3L414	B8QQJ3;Q9BXL6;I3L414	3;3;2	3;3;2	3;3;2	Caspase recruitment domain-containing protein 14	CARD14	>tr|B8QQJ3|B8QQJ3_HUMAN CARD14 isoform 3 OS=Homo sapiens GN=CARD14 PE=2 SV=1;>sp|Q9BXL6|CAR14_HUMAN Caspase recruitment domain-containing protein 14 OS=Homo sapiens GN=CARD14 PE=1 SV=2;>tr|I3L414|I3L414_HUMAN Caspase recruitment domain family, member 14, i	3	3	3	3	3	0	0	2	2	2	3	0	0	2	2	2	3	0	0	2	2	2	4.1	4.1	4.1	83.678	740	740;1004;493	12.8		1							2	3	2
B8ZZI9;Q6ULP2-5;Q6ULP2-2;Q6ULP2-4;Q6ULP2	B8ZZI9;Q6ULP2-5;Q6ULP2-2;Q6ULP2-4;Q6ULP2	2;2;2;2;2	2;2;2;2;2	2;2;2;2;2	Aftiphilin	AFTPH	>tr|B8ZZI9|B8ZZI9_HUMAN Aftiphilin OS=Homo sapiens GN=AFTPH PE=4 SV=1;>sp|Q6ULP2-5|AFTIN_HUMAN Isoform 5 of Aftiphilin OS=Homo sapiens GN=AFTPH;>sp|Q6ULP2-2|AFTIN_HUMAN Isoform 2 of Aftiphilin OS=Homo sapiens GN=AFTPH;>sp|Q6ULP2-4|AFTIN_HUMAN Isoform 4 of	5	2	2	2	2	1	1	2	2	2	2	1	1	2	2	2	2	1	1	2	2	2	3.7	3.7	3.7	61.488	568	568;908;909;936;937	8.62		2	2	1	4					1
B8ZZQ6;P06454-2;P06454;B8ZZA1;B8ZZW7;H7C2N1	B8ZZQ6;P06454-2;P06454;B8ZZA1;B8ZZW7;H7C2N1	2;2;2;1;1;1	2;2;2;1;1;1	2;2;2;1;1;1	Prothymosin alpha;Thymosin alpha-1	PTMA	>tr|B8ZZQ6|B8ZZQ6_HUMAN Prothymosin alpha OS=Homo sapiens GN=PTMA PE=4 SV=1;>sp|P06454-2|PTMA_HUMAN Isoform 2 of Prothymosin alpha OS=Homo sapiens GN=PTMA;>sp|P06454|PTMA_HUMAN Prothymosin alpha OS=Homo sapiens GN=PTMA PE=1 SV=2;>tr|B8ZZA1|B8ZZA1_HUMAN Pro	6	2	2	2	2	2	2	2	2	2	2	2	2	2	2	2	2	2	2	2	2	2	22.4	22.4	22.4	11.758	107	107;110;111;131;136;148	5.9	7	17	12	6	11	12	55	13	11	2	2		1
B8ZZS4;Q9H8Y5	B8ZZS4;Q9H8Y5	2;2	2;2	2;2	Ankyrin repeat and zinc finger domain-containing protein 1	ANKZF1	>tr|B8ZZS4|B8ZZS4_HUMAN Ankyrin repeat and zinc finger domain-containing protein 1 OS=Homo sapiens GN=ANKZF1 PE=4 SV=1;>sp|Q9H8Y5|ANKZ1_HUMAN Ankyrin repeat and zinc finger domain-containing protein 1 OS=Homo sapiens GN=ANKZF1 PE=1 SV=1	2	2	2	2	2	2	2	2	2	2	2	2	2	2	2	2	2	2	2	2	2	2	4.8	4.8	4.8	57.572	516	516;726	12.6								1	1	6	8	7	9
B9ZVT1;Q8IXT5;E5RJW8;E5RHG1;E5RJ83;E5RJV8	B9ZVT1;Q8IXT5	6;6;1;1;1;1	6;6;1;1;1;1	6;6;1;1;1;1	RNA-binding protein 12B	RBM12B	>tr|B9ZVT1|B9ZVT1_HUMAN RNA-binding protein 12B OS=Homo sapiens GN=RBM12B PE=4 SV=2;>sp|Q8IXT5|RB12B_HUMAN RNA-binding protein 12B OS=Homo sapiens GN=RBM12B PE=1 SV=2	6	6	6	6	6	6	5	6	6	5	6	6	5	6	6	5	6	6	5	6	6	5	10.4	10.4	10.4	102.7	881	881;1001;82;122;143;149	17.2									1	4	4	11	9
C0H5W9;B4DJS7;Q9UNH7;G3V5X9	C0H5W9;B4DJS7;Q9UNH7;G3V5X9	5;5;5;3	5;5;5;3	5;5;5;3	Sorting nexin-6	SNX6	>tr|C0H5W9|C0H5W9_HUMAN SNX6 protein OS=Homo sapiens GN=SNX6 PE=2 SV=1;>tr|B4DJS7|B4DJS7_HUMAN Sorting nexin 6, isoform CRA_e OS=Homo sapiens GN=SNX6 PE=2 SV=1;>sp|Q9UNH7|SNX6_HUMAN Sorting nexin-6 OS=Homo sapiens GN=SNX6 PE=1 SV=1;>tr|G3V5X9|G3V5X9_HUMAN	4	5	5	5	3	4	2	5	5	4	3	4	2	5	5	4	3	4	2	5	5	4	16.9	16.9	16.9	33.57	290	290;294;406;239	12.7							2	6	1	1	4	1
C0IMW5;B4DFR4;Q969G3-2;B4DGM3;Q969G3;H7BXG8;H7C3F6;H7C048	C0IMW5;B4DFR4;Q969G3-2;B4DGM3;Q969G3;H7BXG8;H7C3F6	9;9;9;9;9;5;5;4	9;9;9;9;9;5;5;4	9;9;9;9;9;5;5;4	SWI/SNF-related matrix-associated actin-dependent regulator of chromatin subfamily E member 1	SMARCE1	>tr|C0IMW5|C0IMW5_HUMAN SWI/SNF-related matrix-associated actin-dependent regulator of chromatin subfamily E member 1 OS=Homo sapiens GN=SMARCE1 PE=2 SV=1;>tr|B4DFR4|B4DFR4_HUMAN SWI/SNF-related matrix-associated actin-dependent regulator of chromatin subf	8	9	9	9	8	9	6	9	9	9	8	9	6	9	9	9	8	9	6	9	9	9	32.6	32.6	32.6	37.966	328	328;341;363;393;411;177;189;157	10.3	14	20	19	16	16	12	22	19	5	5	4
C3UPD1;P0A832	C3UPD1;P0A832	2;2	2;2	2;2	SsrA-binding protein	smpB	>tr|C3UPD1|C3UPD1_ECOLI SmpB (Fragment) OS=Escherichia coli (strain K12) GN=smpB PE=3 SV=1;>sp|P0A832|SSRP_ECOLI SsrA-binding protein OS=Escherichia coli (strain K12) GN=smpB PE=1 SV=2	2	2	2	2	2	2	2	1	1	2	2	2	2	1	1	2	2	2	2	1	1	2	12.6	12.6	12.6	17.219	151	151;160	9.38	2	6	6	4	4	3	4	5	3	5	6	5	5
C6GKU9;Q96HR3	C6GKU9;Q96HR3	3;3	3;3	3;3	Mediator of RNA polymerase II transcription subunit 30	MED30S;MED30	>tr|C6GKU9|C6GKU9_HUMAN Mediator of RNA polymerase II transcription subunit 30 OS=Homo sapiens GN=MED30S PE=2 SV=1;>sp|Q96HR3|MED30_HUMAN Mediator of RNA polymerase II transcription subunit 30 OS=Homo sapiens GN=MED30 PE=1 SV=1	2	3	3	3	3	2	2	1	3	3	3	2	2	1	3	3	3	2	2	1	3	3	23.8	23.8	23.8	16.279	143	143;178	16.8										1		3	6
C9IYN9;Q6GMV2;E2QRN5;F8WEJ9	C9IYN9;Q6GMV2;E2QRN5;F8WEJ9	2;2;1;1	2;2;1;1	2;2;1;1	SET and MYND domain-containing protein 5	SMYD5	>tr|C9IYN9|C9IYN9_HUMAN SET and MYND domain-containing protein 5 (Fragment) OS=Homo sapiens GN=SMYD5 PE=4 SV=1;>sp|Q6GMV2|SMYD5_HUMAN SET and MYND domain-containing protein 5 OS=Homo sapiens GN=SMYD5 PE=1 SV=2;>tr|E2QRN5|E2QRN5_HUMAN SET and MYND domain-co	4	2	2	2	1	2	1	1	2	2	1	2	1	1	2	2	1	2	1	1	2	2	16.7	16.7	16.7	15.838	138	138;418;70;81	22.1
C9IYT9;C9JX92;A8MQ02;P55196-2;P55196-6;Q5TIG5;P55196-3;P55196-1;P55196;P55196-5;F8W9I4;E9PFY5	C9IYT9;C9JX92;A8MQ02;P55196-2;P55196-6;Q5TIG5;P55196-3;P55196-1;P55196;P55196-5	6;6;6;5;5;5;5;5;5;5;2;2	6;6;6;5;5;5;5;5;5;5;2;2	5;5;5;4;4;4;4;4;4;4;2;2	Afadin	MLLT4	>tr|C9IYT9|C9IYT9_HUMAN Afadin OS=Homo sapiens GN=MLLT4 PE=4 SV=1;>tr|C9JX92|C9JX92_HUMAN Afadin OS=Homo sapiens GN=MLLT4 PE=4 SV=1;>tr|A8MQ02|A8MQ02_HUMAN Afadin OS=Homo sapiens GN=MLLT4 PE=4 SV=1;>sp|P55196-2|AFAD_HUMAN Isoform 1 of Afadin OS=Homo sapien	12	6	6	5	5	5	5	3	4	5	5	5	5	3	4	5	4	4	4	2	3	4	4.3	4.3	3.9	188.69	1661	1661;1743;1824;1612;1651;1665;1743;1816;1824;1834;247;250	16.1			4	5	4	2		1
C9IZ04;Q9NY27-3;Q9NY27;H7C559;Q9NY27-2	C9IZ04;Q9NY27-3;Q9NY27;H7C559;Q9NY27-2	2;2;2;1;1	2;2;2;1;1	2;2;2;1;1	Serine/threonine-protein phosphatase 4 regulatory subunit 2	PPP4R2	>tr|C9IZ04|C9IZ04_HUMAN Serine/threonine-protein phosphatase 4 regulatory subunit 2 (Fragment) OS=Homo sapiens GN=PPP4R2 PE=4 SV=1;>sp|Q9NY27-3|PP4R2_HUMAN Isoform 3 of Serine/threonine-protein phosphatase 4 regulatory subunit 2 OS=Homo sapiens GN=PPP4R2;>	5	2	2	2	1	2	1	2	1	2	1	2	1	2	1	2	1	2	1	2	1	2	12.8	12.8	12.8	25.621	226	226;361;417;143;360	20.3							1	2
C9J0E4;P01040	C9J0E4;P01040	2;2	2;2	2;2	Cystatin-A	CSTA	>tr|C9J0E4|C9J0E4_HUMAN Cystatin-A OS=Homo sapiens GN=CSTA PE=4 SV=1;>sp|P01040|CYTA_HUMAN Cystatin-A OS=Homo sapiens GN=CSTA PE=1 SV=1	2	2	2	2	2	1	2	2	2	2	2	1	2	2	2	2	2	1	2	2	2	2	52.4	52.4	52.4	7.0861	63	63;98	17.4							1	3	3	2	2
C9J0K6;B4DKK2;A8MTH6;P30626;B4DHQ6;E9PG82	C9J0K6;B4DKK2;A8MTH6;P30626;B4DHQ6	10;10;10;10;5;1	10;10;10;10;5;1	10;10;10;10;5;1	Sorcin	SRI	>tr|C9J0K6|C9J0K6_HUMAN Sorcin OS=Homo sapiens GN=SRI PE=4 SV=1;>tr|B4DKK2|B4DKK2_HUMAN Sorcin OS=Homo sapiens GN=SRI PE=2 SV=1;>tr|A8MTH6|A8MTH6_HUMAN Sorcin OS=Homo sapiens GN=SRI PE=4 SV=2;>sp|P30626|SORCN_HUMAN Sorcin OS=Homo sapiens GN=SRI PE=1 SV=1;>	6	10	10	10	8	10	8	10	10	9	8	10	8	10	10	9	8	10	8	10	10	9	58.1	58.1	58.1	17.605	155	155;180;183;198;158;72	12.8	2	17	17	9	11	11	21	20	19	24	16	12	9
C9J121;C9J2P9;B4DDV7;B7ZM03;Q75N03	C9J121;C9J2P9;B4DDV7;B7ZM03;Q75N03	2;2;2;2;2	2;2;2;2;2	2;2;2;2;2	E3 ubiquitin-protein ligase Hakai	CBLL1	>tr|C9J121|C9J121_HUMAN E3 ubiquitin-protein ligase Hakai OS=Homo sapiens GN=CBLL1 PE=4 SV=1;>tr|C9J2P9|C9J2P9_HUMAN E3 ubiquitin-protein ligase Hakai (Fragment) OS=Homo sapiens GN=CBLL1 PE=4 SV=1;>tr|B4DDV7|B4DDV7_HUMAN E3 ubiquitin-protein ligase Hakai O	5	2	2	2	2	2	2	2	2	2	2	2	2	2	2	2	2	2	2	2	2	2	11.7	11.7	11.7	32.005	282	282;323;370;490;491	17						1	4	3	5	2
C9J2I0;P52594-2;B8ZZY2;P52594-3;P52594;F5GYJ2;E9PHX7	C9J2I0;P52594-2;B8ZZY2;P52594-3;P52594;F5GYJ2;E9PHX7	3;3;3;3;3;3;3	3;3;3;3;3;3;3	3;3;3;3;3;3;3	Arf-GAP domain and FG repeat-containing protein 1	AGFG1	>tr|C9J2I0|C9J2I0_HUMAN Arf-GAP domain and FG repeat-containing protein 1 (Fragment) OS=Homo sapiens GN=AGFG1 PE=4 SV=1;>sp|P52594-2|AGFG1_HUMAN Isoform 2 of Arf-GAP domain and FG repeat-containing protein 1 OS=Homo sapiens GN=AGFG1;>tr|B8ZZY2|B8ZZY2_HUMAN	7	3	3	3	2	3	2	3	3	3	2	3	2	3	3	3	2	3	2	3	3	3	25.6	25.6	25.6	25.497	238	238;522;541;560;562;569;584	15.4
C9J2U4;B4DIY7;Q96BW9;B4E101;G3V0F3	C9J2U4;B4DIY7;Q96BW9	6;5;4;2;1	6;5;4;2;1	6;5;4;2;1	Mitochondrial translocator assembly and maintenance protein 41 homolog	TAMM41	>tr|C9J2U4|C9J2U4_HUMAN Chromosome 3 open reading frame 31, isoform CRA_f OS=Homo sapiens GN=TAMM41 PE=4 SV=1;>tr|B4DIY7|B4DIY7_HUMAN Mitochondrial translocator assembly and maintenance protein 41 homolog OS=Homo sapiens GN=TAMM41 PE=2 SV=1;>sp|Q96BW9|TAM4	5	6	6	6	6	6	5	5	6	6	6	6	5	5	6	6	6	6	5	5	6	6	19.9	19.9	19.9	38.078	337	337;452;316;151;107	18.8										5	5	6	7
C9J384;E9PHS3;Q9BQ75;H7C515	C9J384;E9PHS3;Q9BQ75	8;8;8;1	8;8;8;1	8;8;8;1	Uncharacterized protein C3orf26	C3orf26	>tr|C9J384|C9J384_HUMAN Uncharacterized protein C3orf26 (Fragment) OS=Homo sapiens GN=C3orf26 PE=4 SV=1;>tr|E9PHS3|E9PHS3_HUMAN Uncharacterized protein C3orf26 OS=Homo sapiens GN=C3orf26 PE=4 SV=1;>sp|Q9BQ75|CC026_HUMAN Uncharacterized protein C3orf26 OS=H	4	8	8	8	8	8	6	8	8	8	8	8	6	8	8	8	8	8	6	8	8	8	33.3	33.3	33.3	26.228	225	225;261;279;82	13.1		15	15	4	7	6	11	12	8	9	8	8	9
C9J3F7;Q9NYL2-3;Q9NYL2-2;Q9NYL2;B4DQ47	C9J3F7;Q9NYL2-3;Q9NYL2-2;Q9NYL2;B4DQ47	2;2;2;2;1	2;2;2;2;1	2;2;2;2;1	Mitogen-activated protein kinase kinase kinase MLT	ZAK;MLTK	>tr|C9J3F7|C9J3F7_HUMAN Protein ZAK (Fragment) OS=Homo sapiens GN=ZAK PE=4 SV=1;>sp|Q9NYL2-3|MLTK_HUMAN Isoform 3 of Mitogen-activated protein kinase kinase kinase MLT OS=Homo sapiens GN=MLTK;>sp|Q9NYL2-2|MLTK_HUMAN Isoform 2 of Mitogen-activated protein k	5	2	2	2	1	1	2	2	2	2	1	1	2	2	2	2	1	1	2	2	2	2	17.4	17.4	17.4	15.753	138	138;312;455;800;354	21.3
C9J406;H7C463;B9A067;Q16891-3;F8W9I1;Q16891-2;F5GZ32;Q16891;B8ZZQ7	C9J406;H7C463;B9A067;Q16891-3;F8W9I1;Q16891-2;F5GZ32;Q16891;B8ZZQ7	6;5;5;5;5;5;5;5;3	6;5;5;5;5;5;5;5;3	6;5;5;5;5;5;5;5;3	Mitochondrial inner membrane protein	IMMT	>tr|C9J406|C9J406_HUMAN Mitochondrial inner membrane protein OS=Homo sapiens GN=IMMT PE=4 SV=1;>tr|H7C463|H7C463_HUMAN Mitochondrial inner membrane protein (Fragment) OS=Homo sapiens GN=IMMT PE=4 SV=1;>tr|B9A067|B9A067_HUMAN Mitochondrial inner membrane pr	9	6	6	6	5	6	5	5	5	5	5	6	5	5	5	5	5	6	5	5	5	5	14.7	14.7	14.7	73.253	659	659;613;711;726;726;747;747;758;659	17.9								1	1	4	3
C9J453;O15344-2;B4DLX8;O15344;C9JZJ7	C9J453;O15344-2;B4DLX8;O15344	3;3;3;3;1	3;3;3;3;1	3;3;3;3;1	Midline-1	MID1	>tr|C9J453|C9J453_HUMAN Midline-1 (Fragment) OS=Homo sapiens GN=MID1 PE=4 SV=1;>sp|O15344-2|TRI18_HUMAN Isoform 2 of Midline-1 OS=Homo sapiens GN=MID1;>tr|B4DLX8|B4DLX8_HUMAN Midline-1 OS=Homo sapiens GN=MID1 PE=2 SV=1;>sp|O15344|TRI18_HUMAN Midline-1 OS=H	5	3	3	3	3	3	1	2	3	3	3	3	1	2	3	3	3	3	1	2	3	3	7.9	7.9	7.9	54.502	483	483;552;617;667;197	12.6									2	5	5
C9J4M6;C9J2Y9;P30876	C9J4M6;C9J2Y9;P30876	21;21;21	21;21;21	21;21;21	DNA-directed RNA polymerase;DNA-directed RNA polymerase II subunit RPB2	POLR2B	>tr|C9J4M6|C9J4M6_HUMAN DNA-directed RNA polymerase OS=Homo sapiens GN=POLR2B PE=3 SV=2;>tr|C9J2Y9|C9J2Y9_HUMAN DNA-directed RNA polymerase OS=Homo sapiens GN=POLR2B PE=3 SV=2;>sp|P30876|RPB2_HUMAN DNA-directed RNA polymerase II subunit RPB2 OS=Homo sapien	3	21	21	21	18	17	15	18	19	17	18	17	15	18	19	17	18	17	15	18	19	17	21.2	21.2	21.2	125.19	1099	1099;1167;1174	17.9						2	4	4	3	21	19	8	5
C9J4Z3;P61513;E9PEL3;G5E9R3	C9J4Z3;P61513;E9PEL3	3;3;2;1	3;3;2;1	3;3;2;1	60S ribosomal protein L37a	RPL37A	>tr|C9J4Z3|C9J4Z3_HUMAN 60S ribosomal protein L37a OS=Homo sapiens GN=RPL37A PE=4 SV=1;>sp|P61513|RL37A_HUMAN 60S ribosomal protein L37a OS=Homo sapiens GN=RPL37A PE=1 SV=2;>tr|E9PEL3|E9PEL3_HUMAN 60S ribosomal protein L37a OS=Homo sapiens GN=RPL37A PE=4 S	4	3	3	3	2	3	3	3	3	3	2	3	3	3	3	3	2	3	3	3	3	3	57.4	57.4	57.4	7.624	68	68;92;75;58	16.8	5	10	8	1	3
C9J5J4;Q5TKA1-3;H7C4T7;Q5TKA1;Q5TKA1-2;H0Y322	C9J5J4;Q5TKA1-3;H7C4T7;Q5TKA1;Q5TKA1-2;H0Y322	2;2;2;2;2;2	2;2;2;2;2;2	2;2;2;2;2;2	Protein lin-9 homolog	LIN9	>tr|C9J5J4|C9J5J4_HUMAN Protein lin-9 homolog OS=Homo sapiens GN=LIN9 PE=4 SV=1;>sp|Q5TKA1-3|LIN9_HUMAN Isoform 3 of Protein lin-9 homolog OS=Homo sapiens GN=LIN9;>tr|H7C4T7|H7C4T7_HUMAN Protein lin-9 homolog (Fragment) OS=Homo sapiens GN=LIN9 PE=4 SV=1;>s	6	2	2	2	2	2	2	2	2	2	2	2	2	2	2	2	2	2	2	2	2	2	6.7	6.7	6.7	55.933	489	489;507;518;542;558;613	16.8								2	5	5
C9J7T7;C9JE98;C9J239;Q9Y618-5;C9J0Q5;Q9Y618-4;C9JJF6;C9JFD3;Q9Y618-3;Q9Y618;H0Y5V2;Q9Y618-2;C9JQE8;C9JNV9;H7C2D4	C9J7T7;C9JE98;C9J239;Q9Y618-5;C9J0Q5;Q9Y618-4;C9JJF6;C9JFD3;Q9Y618-3;Q9Y618	6;6;6;6;6;6;6;6;6;6;2;2;2;1;1	5;5;5;5;5;5;5;5;5;5;2;2;1;0;1	5;5;5;5;5;5;5;5;5;5;2;2;1;0;1	Nuclear receptor corepressor 2	NCOR2	>tr|C9J7T7|C9J7T7_HUMAN Nuclear receptor corepressor 2 OS=Homo sapiens GN=NCOR2 PE=4 SV=2;>tr|C9JE98|C9JE98_HUMAN Nuclear receptor corepressor 2 OS=Homo sapiens GN=NCOR2 PE=4 SV=1;>tr|C9J239|C9J239_HUMAN Nuclear receptor corepressor 2 OS=Homo sapiens GN=NC	15	6	5	5	3	5	3	3	3	3	2	4	2	2	2	2	2	4	2	2	2	2	4.2	3.9	3.9	222.71	2075	2075;2458;2459;2462;2504;2508;2513;2514;2517;2525;606;769;1451;162;311	14.1													6
C9J8E1;Q16644	C9J8E1;Q16644	1;1	1;1	1;1	MAP kinase-activated protein kinase 3	MAPKAPK3	>tr|C9J8E1|C9J8E1_HUMAN MAP kinase-activated protein kinase 3 (Fragment) OS=Homo sapiens GN=MAPKAPK3 PE=4 SV=1;>sp|Q16644|MAPK3_HUMAN MAP kinase-activated protein kinase 3 OS=Homo sapiens GN=MAPKAPK3 PE=1 SV=1	2	1	1	1	1	1	1	1	1	1	1	1	1	1	1	1	1	1	1	1	1	1	5.1	5.1	5.1	37.389	332	332;382	17.1
C9J9D8;C9J6I6;Q03154;C9JMV9;C9JWD4	C9J9D8;C9J6I6;Q03154;C9JMV9;C9JWD4	5;5;5;5;4	5;5;5;5;4	5;5;5;5;4	Aminoacylase-1	ACY1	>tr|C9J9D8|C9J9D8_HUMAN Aminoacylase-1 OS=Homo sapiens GN=ACY1 PE=4 SV=1;>tr|C9J6I6|C9J6I6_HUMAN Aminoacylase-1 OS=Homo sapiens GN=ACY1 PE=4 SV=1;>sp|Q03154|ACY1_HUMAN Aminoacylase-1 OS=Homo sapiens GN=ACY1 PE=1 SV=1;>tr|C9JMV9|C9JMV9_HUMAN Uncharacterized	5	5	5	5	3	4	2	4	4	3	3	4	2	4	4	3	3	4	2	4	4	3	18.8	18.8	18.8	37.596	336	336;373;408;509;343	19.1								1		2	2	3	1
C9J9K3;P08865;A6NE09;C9JQR9	C9J9K3;P08865;A6NE09	12;12;10;4	12;12;10;4	12;12;10;4	40S ribosomal protein SA	RPSA;RPSAP58	>tr|C9J9K3|C9J9K3_HUMAN 40S ribosomal protein SA (Fragment) OS=Homo sapiens GN=RPSA PE=3 SV=1;>sp|P08865|RSSA_HUMAN 40S ribosomal protein SA OS=Homo sapiens GN=RPSA PE=1 SV=4;>tr|A6NE09|A6NE09_HUMAN Protein RPSAP58 OS=Homo sapiens GN=RPSAP58 PE=3 SV=1	4	12	12	12	12	12	12	11	11	11	12	12	12	11	11	11	12	12	12	11	11	11	61.4	61.4	61.4	29.505	264	264;295;295;73	10.3	35	69	63	43	59	35	47	43	34	41	40	33	32
C9JB50;G5E9L2;H0YMF4;P46779;P46779-2;E9PB24;H0YKD8;H0YLP6	C9JB50;G5E9L2;H0YMF4;P46779;P46779-2;E9PB24;H0YKD8;H0YLP6	6;6;6;6;6;6;6;5	6;6;6;6;6;6;6;5	6;6;6;6;6;6;6;5	60S ribosomal protein L28	RPL28	>tr|C9JB50|C9JB50_HUMAN 60S ribosomal protein L28 OS=Homo sapiens GN=RPL28 PE=4 SV=1;>tr|G5E9L2|G5E9L2_HUMAN 60S ribosomal protein L28 OS=Homo sapiens GN=RPL28 PE=4 SV=1;>tr|H0YMF4|H0YMF4_HUMAN 60S ribosomal protein L28 OS=Homo sapiens GN=RPL28 PE=4 SV=1;>	8	6	6	6	5	5	5	6	6	6	5	5	5	6	6	6	5	5	5	6	6	6	78.3	78.3	78.3	7.888	69	69;87;112;137;163;169;170;89	16	1	9	9	4	4	2	2	4	1	6	7	2	7
C9JBI3;P78330;C9JEJ7;F8WD74	C9JBI3;P78330	7;7;1;1	7;7;1;1	7;7;1;1	Phosphoserine phosphatase	PSPH	>tr|C9JBI3|C9JBI3_HUMAN Phosphoserine phosphatase (Fragment) OS=Homo sapiens GN=PSPH PE=4 SV=1;>sp|P78330|SERB_HUMAN Phosphoserine phosphatase OS=Homo sapiens GN=PSPH PE=1 SV=2	4	7	7	7	6	7	6	6	6	6	6	7	6	6	6	6	6	7	6	6	6	6	38	38	38	20.745	187	187;225;46;90	19.3		2		1			1	1					1
C9JEV0;P25311	C9JEV0;P25311	2;2	2;2	2;2	Zinc-alpha-2-glycoprotein	AZGP1	>tr|C9JEV0|C9JEV0_HUMAN Zinc-alpha-2-glycoprotein OS=Homo sapiens GN=AZGP1 PE=3 SV=1;>sp|P25311|ZA2G_HUMAN Zinc-alpha-2-glycoprotein OS=Homo sapiens GN=AZGP1 PE=1 SV=2	2	2	2	2	2	2	1	2	2	2	2	2	1	2	2	2	2	2	1	2	2	2	10.6	10.6	10.6	26.353	227	227;298	17.9										1	5	3
C9JEV6;Q9UJ70;H7C3G9;H0YF44;E9PPU6;H0YC94	C9JEV6;Q9UJ70;H7C3G9;H0YF44	3;3;3;2;1;1	3;3;3;2;1;1	3;3;3;2;1;1	N-acetyl-D-glucosamine kinase	NAGK	>tr|C9JEV6|C9JEV6_HUMAN N-acetyl-D-glucosamine kinase OS=Homo sapiens GN=NAGK PE=4 SV=3;>sp|Q9UJ70|NAGK_HUMAN N-acetyl-D-glucosamine kinase OS=Homo sapiens GN=NAGK PE=1 SV=4;>tr|H7C3G9|H7C3G9_HUMAN N-acetyl-D-glucosamine kinase (Fragment) OS=Homo sapiens G	6	3	3	3	2	3	1	2	2	2	2	3	1	2	2	2	2	3	1	2	2	2	12.3	12.3	12.3	32.017	293	293;344;362;109;94;136	19.8											1
C9JFR7;P99999;CON__P62894	C9JFR7;P99999	6;6;1	6;6;1	6;6;1	Cytochrome c	CYCS	>tr|C9JFR7|C9JFR7_HUMAN Cytochrome c (Fragment) OS=Homo sapiens GN=CYCS PE=3 SV=1;>sp|P99999|CYC_HUMAN Cytochrome c OS=Homo sapiens GN=CYCS PE=1 SV=2	3	6	6	6	6	4	5	5	5	6	6	4	5	5	5	6	6	4	5	5	5	6	57.4	57.4	57.4	11.333	101	101;105;105	15.1	6	6	6	6	6	3	6	7	10	13	12	8	6
C9JGI3;P19971;H9KVA0	C9JGI3;P19971;H9KVA0	2;2;2	2;2;2	2;2;2	Thymidine phosphorylase	TYMP	>tr|C9JGI3|C9JGI3_HUMAN Thymidine phosphorylase (Fragment) OS=Homo sapiens GN=TYMP PE=4 SV=1;>sp|P19971|TYPH_HUMAN Thymidine phosphorylase OS=Homo sapiens GN=TYMP PE=1 SV=2;>tr|H9KVA0|H9KVA0_HUMAN Thymidine phosphorylase OS=Homo sapiens GN=TYMP PE=4 SV=1	3	2	2	2	2	2	2	2	2	2	2	2	2	2	2	2	2	2	2	2	2	2	6.7	6.7	6.7	46.087	445	445;482;487	18.6													1
C9JI57;Q96JM4-2;Q96JM4;A8MY60	C9JI57;Q96JM4-2;Q96JM4;A8MY60	2;2;2;1	2;2;2;1	2;2;2;1	Leucine-rich repeat and IQ domain-containing protein 1	LRRIQ1	>tr|C9JI57|C9JI57_HUMAN Leucine-rich repeat and IQ domain-containing protein 1 OS=Homo sapiens GN=LRRIQ1 PE=4 SV=1;>sp|Q96JM4-2|LRIQ1_HUMAN Isoform 2 of Leucine-rich repeat and IQ domain-containing protein 1 OS=Homo sapiens GN=LRRIQ1;>sp|Q96JM4|LRIQ1_HUMAN	4	2	2	2	2	2	2	1	2	2	2	2	2	1	2	2	2	2	2	1	2	2	1.3	1.3	1.3	151.31	1310	1310;1697;1722;164	6.03		3	4	2	7	1	4	3	1	2	3
C9JJP5;Q05BK6;G5E9V1;Q92734;C9JTY3;C9JUE0	C9JJP5;Q05BK6;G5E9V1;Q92734;C9JTY3;C9JUE0	3;3;3;3;2;2	3;3;3;3;2;2	3;3;3;3;2;2	Protein TFG	TFG	>tr|C9JJP5|C9JJP5_HUMAN Protein TFG (Fragment) OS=Homo sapiens GN=TFG PE=4 SV=1;>tr|Q05BK6|Q05BK6_HUMAN Protein TFG OS=Homo sapiens GN=TFG PE=2 SV=1;>tr|G5E9V1|G5E9V1_HUMAN Protein TFG OS=Homo sapiens GN=TFG PE=4 SV=1;>sp|Q92734|TFG_HUMAN Protein TFG OS=Ho	6	3	3	3	3	3	3	3	3	3	3	3	3	3	3	3	3	3	3	3	3	3	20.4	20.4	20.4	20.365	181	181;366;396;400;128;157	13	3	5	3	2	1	2	5	4	6	8	6	6	4
C9JKI7;C9JP81;F5GXH0;B3KR41;Q9Y6D9	C9JKI7;C9JP81;F5GXH0;B3KR41;Q9Y6D9	2;2;2;2;2	2;2;2;2;2	2;2;2;2;2	Mitotic spindle assembly checkpoint protein MAD1	MAD1L1	>tr|C9JKI7|C9JKI7_HUMAN Mitotic spindle assembly checkpoint protein MAD1 (Fragment) OS=Homo sapiens GN=MAD1L1 PE=4 SV=1;>tr|C9JP81|C9JP81_HUMAN Mitotic spindle assembly checkpoint protein MAD1 (Fragment) OS=Homo sapiens GN=MAD1L1 PE=4 SV=1;>tr|F5GXH0|F5GXH	5	2	2	2	2	1	0	2	2	0	2	1	0	2	2	0	2	1	0	2	2	0	24.6	24.6	24.6	13.858	122	122;266;269;626;718	9.22							1	3		3	2
C9JLU1;P52434;C9JBJ6;C9JCU7;C9J413;C9JUA8	C9JLU1;P52434;C9JBJ6;C9JCU7	5;5;4;3;2;1	5;5;4;3;2;1	5;5;4;3;2;1	DNA-directed RNA polymerases I, II, and III subunit RPABC3	POLR2H	>tr|C9JLU1|C9JLU1_HUMAN DNA-directed RNA polymerases I, II, and III subunit RPABC3 (Fragment) OS=Homo sapiens GN=POLR2H PE=4 SV=1;>sp|P52434|RPAB3_HUMAN DNA-directed RNA polymerases I, II, and III subunit RPABC3 OS=Homo sapiens GN=POLR2H PE=1 SV=4;>tr|C9JB	6	5	5	5	4	3	3	5	5	5	4	3	3	5	5	5	4	3	3	5	5	5	43.6	43.6	43.6	16.996	149	149;150;114;175;122;86	10.9	5	6	6	6	6	7	10	13	5	7	6
C9JN15;Q13427-2;Q32LZ0;E9PG73;Q13427;C9JM79;C9JT64;C9J679	C9JN15;Q13427-2;Q32LZ0;E9PG73;Q13427;C9JM79	7;7;7;7;7;6;1;1	7;7;7;7;7;6;1;1	7;7;7;7;7;6;1;1	Peptidyl-prolyl cis-trans isomerase;Peptidyl-prolyl cis-trans isomerase G	PPIG	>tr|C9JN15|C9JN15_HUMAN Peptidyl-prolyl cis-trans isomerase (Fragment) OS=Homo sapiens GN=PPIG PE=3 SV=1;>sp|Q13427-2|PPIG_HUMAN Isoform 2 of Peptidyl-prolyl cis-trans isomerase G OS=Homo sapiens GN=PPIG;>tr|Q32LZ0|Q32LZ0_HUMAN PPIG protein (Fragment) OS=H	8	7	7	7	3	4	3	6	6	5	3	4	3	6	6	5	3	4	3	6	6	5	32.5	32.5	32.5	27.409	246	246;357;448;739;754;487;59;104	12.8		1							1	7	7	9	8
C9JP00;Q9NR56;E9PBW7;Q86VM6;O95205;B4E3F7;Q9NUK0-2;B1AKI6;Q9NUK0;C9J4T8;C9JCX1;H7C4Y1;Q9NUK0-4;Q9NUK0-3	C9JP00;Q9NR56;E9PBW7;Q86VM6	7;7;5;4;3;2;2;2;2;1;1;1;1;1	7;7;5;4;3;2;2;2;2;1;1;1;1;1	2;2;0;2;0;0;0;0;0;0;0;0;0;0	Muscleblind-like protein 1	MBNL1	>tr|C9JP00|C9JP00_HUMAN Muscleblind-like protein 1 OS=Homo sapiens GN=MBNL1 PE=4 SV=1;>sp|Q9NR56|MBNL1_HUMAN Muscleblind-like protein 1 OS=Homo sapiens GN=MBNL1 PE=1 SV=2;>tr|E9PBW7|E9PBW7_HUMAN Muscleblind-like protein 1 OS=Homo sapiens GN=MBNL1 PE=4 SV=1	14	7	7	2	7	7	7	7	7	7	7	7	7	7	7	7	2	2	2	2	2	2	27.6	27.6	13.8	37.898	348	348;388;340;343;255;206;334;342;354;58;155;210;292;304	16.8									5	15	15	12	11
C9JP16;Q8NB01;O75718;B3KUP0;B3KQR7	C9JP16;Q8NB01;O75718	9;9;9;4;4	9;9;9;4;4	9;9;9;4;4	Cartilage-associated protein	CRTAP	>tr|C9JP16|C9JP16_HUMAN Cartilage-associated protein OS=Homo sapiens GN=CRTAP PE=4 SV=1;>tr|Q8NB01|Q8NB01_HUMAN Cartilage-associated protein OS=Homo sapiens GN=CRTAP PE=2 SV=1;>sp|O75718|CRTAP_HUMAN Cartilage-associated protein OS=Homo sapiens GN=CRTAP PE=	5	9	9	9	7	8	8	7	7	7	7	8	8	7	7	7	7	8	8	7	7	7	26.3	26.3	26.3	41.432	358	358;388;401;262;262	15.1	1	13	11	5	10	7	11	11	6	7	6	5	5
C9JPL0;Q9UK58;Q9UK58-4;Q9UK58-5;H7C4G1	C9JPL0;Q9UK58;Q9UK58-4	9;9;6;4;1	9;9;6;4;1	9;9;6;4;1	Cyclin-L1	CCNL1	>tr|C9JPL0|C9JPL0_HUMAN Cyclin-L1 OS=Homo sapiens GN=CCNL1 PE=3 SV=1;>sp|Q9UK58|CCNL1_HUMAN Cyclin-L1 OS=Homo sapiens GN=CCNL1 PE=1 SV=1;>sp|Q9UK58-4|CCNL1_HUMAN Isoform 2 of Cyclin-L1 OS=Homo sapiens GN=CCNL1	5	9	9	9	8	7	7	8	8	8	8	7	7	8	8	8	8	7	7	8	8	8	21.7	21.7	21.7	47.788	428	428;526;232;172;59	16.2		5	5	3	2	2	1	1	2	10	9	15	16
C9JPR2;Q7Z2W9;F5H7V8;H3BUY0;B4DXI4	C9JPR2;Q7Z2W9;F5H7V8;H3BUY0;B4DXI4	2;2;1;1;1	2;2;1;1;1	2;2;1;1;1	39S ribosomal protein L21, mitochondrial	MRPL21	>tr|C9JPR2|C9JPR2_HUMAN 39S ribosomal protein L21, mitochondrial OS=Homo sapiens GN=MRPL21 PE=4 SV=1;>sp|Q7Z2W9|RM21_HUMAN 39S ribosomal protein L21, mitochondrial OS=Homo sapiens GN=MRPL21 PE=1 SV=2;>tr|F5H7V8|F5H7V8_HUMAN 39S ribosomal protein L21, mitoc	5	2	2	2	2	2	2	2	2	2	2	2	2	2	2	2	2	2	2	2	2	2	20	20	20	13.746	120	120;205;150;195;280	16.1									1	3	5	6	5
C9JQ41;H7C525;Q4VC31	C9JQ41;H7C525;Q4VC31	4;4;4	4;4;4	4;4;4	Coiled-coil domain-containing protein 58	CCDC58	>tr|C9JQ41|C9JQ41_HUMAN Coiled-coil domain-containing protein 58 OS=Homo sapiens GN=CCDC58 PE=4 SV=1;>tr|H7C525|H7C525_HUMAN Coiled-coil domain-containing protein 58 (Fragment) OS=Homo sapiens GN=CCDC58 PE=4 SV=1;>sp|Q4VC31|CCD58_HUMAN Coiled-coil domain-c	3	4	4	4	4	4	4	3	4	4	4	4	4	3	4	4	4	4	4	3	4	4	38.5	38.5	38.5	15.296	130	130;141;144	13.4		4	4	3	4	2	5	5	3	1	1
C9JQC5;Q9UK22	C9JQC5;Q9UK22	1;1	1;1	1;1	F-box only protein 2	FBXO2	>tr|C9JQC5|C9JQC5_HUMAN F-box only protein 2 OS=Homo sapiens GN=FBXO2 PE=4 SV=2;>sp|Q9UK22|FBX2_HUMAN F-box only protein 2 OS=Homo sapiens GN=FBXO2 PE=1 SV=2	2	1	1	1	1	1	1	1	1	1	1	1	1	1	1	1	1	1	1	1	1	1	5.6	5.6	5.6	21.547	197	197;296	15.4
C9JRL6;O95834;O95834-2;F5GYW5	C9JRL6;O95834;O95834-2;F5GYW5	1;1;1;1	1;1;1;1	1;1;1;1	Echinoderm microtubule-associated protein-like 2	EML2	>tr|C9JRL6|C9JRL6_HUMAN Echinoderm microtubule-associated protein-like 2 OS=Homo sapiens GN=EML2 PE=4 SV=2;>sp|O95834|EMAL2_HUMAN Echinoderm microtubule-associated protein-like 2 OS=Homo sapiens GN=EML2 PE=2 SV=1;>sp|O95834-2|EMAL2_HUMAN Isoform 2 of Echin	4	1	1	1	1	1	1	1	1	1	1	1	1	1	1	1	1	1	1	1	1	1	2.7	2.7	2.7	65.565	603	603;649;796;807	16.7
C9JTM3;C9JB33;C9J9U2;C9J6L0;C9J1F6;P48634-2;C9JXZ3;C9JTL3;C9JI93;C9JI26;C9JD87;P48634-3;P48634;F8W1J3;F8VVQ5;F8VVM9;A6NG23;P48634-4;F8WFD4;E7EMA1	C9JTM3;C9JB33;C9J9U2;C9J6L0;C9J1F6;P48634-2;C9JXZ3;C9JTL3;C9JI93;C9JI26;C9JD87;P48634-3;P48634;F8W1J3;F8VVQ5;F8VVM9;A6NG23;P48634-4	6;6;6;6;6;6;6;6;6;6;6;6;6;4;4;4;4;3;1;1	6;6;6;6;6;6;6;6;6;6;6;6;6;4;4;4;4;3;1;1	6;6;6;6;6;6;6;6;6;6;6;6;6;4;4;4;4;3;1;1	Protein PRRC2A	PRRC2A	>tr|C9JTM3|C9JTM3_HUMAN Protein PRRC2A OS=Homo sapiens GN=PRRC2A PE=4 SV=1;>tr|C9JB33|C9JB33_HUMAN Protein PRRC2A OS=Homo sapiens GN=PRRC2A PE=4 SV=1;>tr|C9J9U2|C9J9U2_HUMAN Protein PRRC2A OS=Homo sapiens GN=PRRC2A PE=4 SV=1;>tr|C9J6L0|C9J6L0_HUMAN Protein	20	6	6	6	6	4	4	6	5	6	6	4	4	6	5	6	6	4	4	6	5	6	5	5	5	227.15	2138	2138;2138;2138;2138;2138;2144;2149;2149;2149;2149;2149;2156;2157;1382;1382;1382;1382;1533;549;549	20.5
C9JTZ6;E9PAL9;Q9H857-4;Q9H857-3;Q9H857-2;Q9H857;H7C519;C9J036;H7C4G8	C9JTZ6;E9PAL9;Q9H857-4;Q9H857-3;Q9H857-2;Q9H857;H7C519	6;6;5;5;5;5;3;1;1	6;6;5;5;5;5;3;1;1	6;6;5;5;5;5;3;1;1	5-nucleotidase domain-containing protein 2	NT5DC2	>tr|C9JTZ6|C9JTZ6_HUMAN 5-nucleotidase domain-containing protein 2 OS=Homo sapiens GN=NT5DC2 PE=3 SV=1;>tr|E9PAL9|E9PAL9_HUMAN 5-nucleotidase domain-containing protein 2 OS=Homo sapiens GN=NT5DC2 PE=3 SV=1;>sp|Q9H857-4|NT5D2_HUMAN Isoform 4 of 5-nucleot	9	6	6	6	5	6	5	5	5	5	5	6	5	5	5	5	5	6	5	5	5	5	16.7	16.7	16.7	61.118	532	532;557;390;461;486;520;194;85;258	17									2	4	4	1	1
C9JUH3;Q9BSQ5-2;E9PEC4;F5H0E1;F5H551;Q9BSQ5;E9PDJ3	C9JUH3;Q9BSQ5-2;E9PEC4;F5H0E1;F5H551;Q9BSQ5;E9PDJ3	3;3;2;2;2;2;2	3;3;2;2;2;2;2	3;3;2;2;2;2;2	Malcavernin	CCM2	>tr|C9JUH3|C9JUH3_HUMAN Malcavernin OS=Homo sapiens GN=CCM2 PE=4 SV=1;>sp|Q9BSQ5-2|CCM2_HUMAN Isoform 2 of Malcavernin OS=Homo sapiens GN=CCM2;>tr|E9PEC4|E9PEC4_HUMAN Malcavernin OS=Homo sapiens GN=CCM2 PE=4 SV=1;>tr|F5H0E1|F5H0E1_HUMAN Malcavernin OS=Homo	7	3	3	3	2	2	1	2	3	2	2	2	1	2	3	2	2	2	1	2	3	2	11.8	11.8	11.8	38.818	347	347;438;271;353;386;444;465	18.7								1
C9JV95;Q9NY93;H7C3E9;G3V0G3;H7BZN7;F8WDT8	C9JV95;Q9NY93;H7C3E9;G3V0G3	8;8;6;4;3;2	8;8;6;4;3;2	8;8;6;4;3;2	Probable ATP-dependent RNA helicase DDX56	DDX56	>tr|C9JV95|C9JV95_HUMAN Probable ATP-dependent RNA helicase DDX56 OS=Homo sapiens GN=DDX56 PE=4 SV=1;>sp|Q9NY93|DDX56_HUMAN Probable ATP-dependent RNA helicase DDX56 OS=Homo sapiens GN=DDX56 PE=1 SV=1;>tr|H7C3E9|H7C3E9_HUMAN Probable ATP-dependent RNA heli	6	8	8	8	5	6	4	6	7	6	5	6	4	6	7	6	5	6	4	6	7	6	19.9	19.9	19.9	57.274	507	507;547;396;375;182;185	16.4						1	2	1		1
C9JX76;Q96MY1-2;Q96MY1	C9JX76;Q96MY1-2;Q96MY1	2;1;1	2;1;1	2;1;1	Uncharacterized protein C20orf112	C20orf112	>tr|C9JX76|C9JX76_HUMAN Uncharacterized protein C20orf112 OS=Homo sapiens GN=C20orf112 PE=4 SV=1;>sp|Q96MY1-2|CT112_HUMAN Isoform 2 of Uncharacterized protein C20orf112 OS=Homo sapiens GN=C20orf112;>sp|Q96MY1|CT112_HUMAN Uncharacterized protein C20orf112 O	3	2	2	2	2	2	1	2	2	2	2	2	1	2	2	2	2	2	1	2	2	2	9.3	9.3	9.3	43.144	398	398;398;436	14		1	4							1	1	1	1
C9JX82;F8WB76;B5MCX7;C9JU48;D3YTC9;Q6NXT1	C9JX82;F8WB76;B5MCX7;C9JU48;D3YTC9;Q6NXT1	1;1;1;1;1;1	1;1;1;1;1;1	1;1;1;1;1;1	Ankyrin repeat domain-containing protein 54	ANKRD54	>tr|C9JX82|C9JX82_HUMAN Ankyrin repeat domain 54 (Fragment) OS=Homo sapiens GN=ANKRD54 PE=4 SV=1;>tr|F8WB76|F8WB76_HUMAN Ankyrin repeat domain-containing protein 54 (Fragment) OS=Homo sapiens GN=ANKRD54 PE=4 SV=1;>tr|B5MCX7|B5MCX7_HUMAN Ankyrin repeat doma	6	1	1	1	1	1	0	1	1	1	1	1	0	1	1	1	1	1	0	1	1	1	27.8	27.8	27.8	9.7504	90	90;156;180;217;284;300	16
C9JX83;O00566	C9JX83;O00566	1;1	1;1	1;1	U3 small nucleolar ribonucleoprotein protein MPP10	MPHOSPH10	>tr|C9JX83|C9JX83_HUMAN U3 small nucleolar ribonucleoprotein protein MPP10 OS=Homo sapiens GN=MPHOSPH10 PE=4 SV=1;>sp|O00566|MPP10_HUMAN U3 small nucleolar ribonucleoprotein protein MPP10 OS=Homo sapiens GN=MPHOSPH10 PE=1 SV=2	2	1	1	1	1	1	1	1	1	1	1	1	1	1	1	1	1	1	1	1	1	1	3.5	3.5	3.5	62.62	541	541;681	16.2
C9JXB8;C9JNW5;P83731	C9JXB8;C9JNW5;P83731	5;5;5	5;5;5	5;5;5	60S ribosomal protein L24	RPL24	>tr|C9JXB8|C9JXB8_HUMAN 60S ribosomal protein L24 OS=Homo sapiens GN=RPL24 PE=4 SV=1;>tr|C9JNW5|C9JNW5_HUMAN 60S ribosomal protein L24 OS=Homo sapiens GN=RPL24 PE=4 SV=1;>sp|P83731|RL24_HUMAN 60S ribosomal protein L24 OS=Homo sapiens GN=RPL24 PE=1 SV=1	3	5	5	5	5	5	5	4	4	4	5	5	5	4	4	4	5	5	5	4	4	4	34.7	34.7	34.7	14.369	121	121;150;157	12.8	9	15	12	8	9	7	10	8	8	15	15	17	15
C9JYN0;Q16563-2;Q16563	C9JYN0;Q16563-2;Q16563	2;2;1	2;2;1	2;2;1	Synaptophysin-like protein 1	SYPL1	>tr|C9JYN0|C9JYN0_HUMAN Synaptophysin-like protein 1 OS=Homo sapiens GN=SYPL1 PE=4 SV=1;>sp|Q16563-2|SYPL1_HUMAN Isoform 2 of Synaptophysin-like protein 1 OS=Homo sapiens GN=SYPL1;>sp|Q16563|SYPL1_HUMAN Synaptophysin-like protein 1 OS=Homo sapiens GN=SYPL1	3	2	2	2	2	2	2	2	2	2	2	2	2	2	2	2	2	2	2	2	2	2	9.8	9.8	9.8	24.784	224	224;241;259	19		1										2	4
C9JZ85;F8W9A9;A8MV29;E7EU78;C9J1R1;Q9Y6K9;Q9Y6K9-2;C9JN51;Q9Y6K9-3	C9JZ85;F8W9A9;A8MV29;E7EU78;C9J1R1;Q9Y6K9;Q9Y6K9-2;C9JN51;Q9Y6K9-3	2;2;2;2;2;2;2;1;1	2;2;2;2;2;2;2;1;1	2;2;2;2;2;2;2;1;1	NF-kappa-B essential modulator	IKBKG	>tr|C9JZ85|C9JZ85_HUMAN NF-kappa-B essential modulator (Fragment) OS=Homo sapiens GN=IKBKG PE=4 SV=1;>tr|F8W9A9|F8W9A9_HUMAN NF-kappa-B essential modulator OS=Homo sapiens GN=IKBKG PE=4 SV=1;>tr|A8MV29|A8MV29_HUMAN NF-kappa-B essential modulator OS=Homo sa	9	2	2	2	2	2	0	2	2	2	2	2	0	2	2	2	2	2	0	2	2	2	15.8	15.8	15.8	21.653	190	190;368;411;412;418;419;487;251;320	12.4										5	3
D3YTB1;P62910;F8W727	D3YTB1;P62910;F8W727	4;4;4	4;4;4	4;4;4	60S ribosomal protein L32	RPL32	>tr|D3YTB1|D3YTB1_HUMAN 60S ribosomal protein L32 (Fragment) OS=Homo sapiens GN=RPL32 PE=4 SV=1;>sp|P62910|RL32_HUMAN 60S ribosomal protein L32 OS=Homo sapiens GN=RPL32 PE=1 SV=2;>tr|F8W727|F8W727_HUMAN 60S ribosomal protein L32 OS=Homo sapiens GN=RPL32 PE	3	4	4	4	4	4	4	4	4	4	4	4	4	4	4	4	4	4	4	4	4	4	31.6	31.6	31.6	15.616	133	133;135;153	14	5	19	19	8	12	5	4	3	3	2	3	1	3
D3YTE0;Q8N9T8-2;Q8N9T8;F5H196;H0YFD2;H0YH26	D3YTE0;Q8N9T8-2;Q8N9T8;F5H196	7;7;7;4;3;1	7;7;7;4;3;1	7;7;7;4;3;1	Protein KRI1 homolog	KRI1	>tr|D3YTE0|D3YTE0_HUMAN Protein KRI1 homolog OS=Homo sapiens GN=KRI1 PE=4 SV=1;>sp|Q8N9T8-2|KRI1_HUMAN Isoform 2 of Protein KRI1 homolog OS=Homo sapiens GN=KRI1;>sp|Q8N9T8|KRI1_HUMAN Protein KRI1 homolog OS=Homo sapiens GN=KRI1 PE=1 SV=2;>tr|F5H196|F5H196_	6	7	7	7	5	5	4	6	6	7	5	5	4	6	6	7	5	5	4	6	6	7	12.1	12.1	12.1	82.484	705	705;706;709;582;190;194	15.6				1		1	2	8	4	12	9	6	5
D6R9P3;D6RD18;Q99729-3;D6RBZ0;Q99729-2;Q99729-4;Q99729	D6R9P3;D6RD18;Q99729-3;D6RBZ0;Q99729-2;Q99729-4;Q99729	11;11;11;11;11;10;10	10;10;10;10;10;9;9	10;10;10;10;10;9;9	Heterogeneous nuclear ribonucleoprotein A/B	HNRNPAB	>tr|D6R9P3|D6R9P3_HUMAN Heterogeneous nuclear ribonucleoprotein A/B OS=Homo sapiens GN=HNRNPAB PE=4 SV=1;>tr|D6RD18|D6RD18_HUMAN Heterogeneous nuclear ribonucleoprotein A/B OS=Homo sapiens GN=HNRNPAB PE=4 SV=1;>sp|Q99729-3|ROAA_HUMAN Isoform 3 of Heterogen	7	11	10	10	11	10	11	8	8	8	10	9	10	7	7	7	10	9	10	7	7	7	33.6	30	30	30.302	280	280;283;285;327;332;286;332	11.2	26	36	42	33	36	19	25	22	17	25	22	17	27
D6RAN8;H7C5U8;Q9P0M9;D6RE11;B3KN43	D6RAN8;H7C5U8;Q9P0M9	3;3;3;1;1	3;3;3;1;1	3;3;3;1;1	39S ribosomal protein L27, mitochondrial	MRPL27	>tr|D6RAN8|D6RAN8_HUMAN 39S ribosomal protein L27, mitochondrial OS=Homo sapiens GN=MRPL27 PE=4 SV=1;>tr|H7C5U8|H7C5U8_HUMAN 39S ribosomal protein L27, mitochondrial (Fragment) OS=Homo sapiens GN=MRPL27 PE=4 SV=1;>sp|Q9P0M9|RM27_HUMAN 39S ribosomal protein	5	3	3	3	3	3	3	3	3	3	3	3	3	3	3	3	3	3	3	3	3	3	41.9	41.9	41.9	10.474	93	93;136;148;84;94	18
D6RAW0;D6RFM0;Q96RP6;D6RAH7;H9KV45;P62837;P61077;P61077-2;P61077-3;D6RA11	D6RAW0;D6RFM0;Q96RP6;D6RAH7;H9KV45;P62837;P61077;P61077-2;P61077-3;D6RA11	2;2;2;2;2;2;2;2;2;1	2;2;2;2;2;2;2;2;2;1	1;1;1;1;1;1;1;1;1;0	Ubiquitin-conjugating enzyme E2 D2;Ubiquitin-conjugating enzyme E2 D3	UBE2D3;UBE2D2;PUBC1	>tr|D6RAW0|D6RAW0_HUMAN Ubiquitin-conjugating enzyme E2 D3 (Fragment) OS=Homo sapiens GN=UBE2D3 PE=3 SV=1;>tr|D6RFM0|D6RFM0_HUMAN Ubiquitin-conjugating enzyme E2 D2 (Fragment) OS=Homo sapiens GN=UBE2D2 PE=3 SV=1;>tr|Q96RP6|Q96RP6_HUMAN Ubiquitin-conjugatin	10	2	2	1	2	2	2	2	2	2	2	2	2	2	2	2	1	1	1	1	1	1	40.3	40.3	15.3	8.2133	72	72;98;118;118;141;147;147;148;149;96	19.2
D6RB59;H7BXW1;O60645-2;Q6P2E8;O60645;H0Y995	D6RB59;H7BXW1;O60645-2;Q6P2E8;O60645;H0Y995	3;3;3;3;3;2	3;3;3;3;3;2	3;3;3;3;3;2	Exocyst complex component 3	EXOC3	>tr|D6RB59|D6RB59_HUMAN Exocyst complex component 3 OS=Homo sapiens GN=EXOC3 PE=4 SV=1;>tr|H7BXW1|H7BXW1_HUMAN Exocyst complex component 3 OS=Homo sapiens GN=EXOC3 PE=4 SV=1;>sp|O60645-2|EXOC3_HUMAN Isoform 2 of Exocyst complex component 3 OS=Homo sapiens	6	3	3	3	1	1	1	2	2	1	1	1	1	2	2	1	1	1	1	2	2	1	12.1	12.1	12.1	53.241	462	462;640;641;745;756;473	14.1		1
D6RBG4;D6RA36;P09132-2;P09132	D6RBG4;D6RA36;P09132-2;P09132	1;1;1;1	1;1;1;1	1;1;1;1	Signal recognition particle 19 kDa protein	SRP19	>tr|D6RBG4|D6RBG4_HUMAN Signal recognition particle 19 kDa protein OS=Homo sapiens GN=SRP19 PE=4 SV=1;>tr|D6RA36|D6RA36_HUMAN HCG2040106 OS=Homo sapiens GN=SRP19 PE=4 SV=1;>sp|P09132-2|SRP19_HUMAN Isoform 2 of Signal recognition particle 19 kDa protein OS=	4	1	1	1	1	1	1	1	1	1	1	1	1	1	1	1	1	1	1	1	1	1	27.9	27.9	27.9	4.8207	43	43;101;110;144	19.9
D6RBV2;Q12907;B4DWN1;D6RIU4;D6RDX1;D6RBH1	D6RBV2;Q12907;B4DWN1;D6RIU4;D6RDX1;D6RBH1	9;9;8;7;7;5	9;9;8;7;7;5	9;9;8;7;7;5	Vesicular integral-membrane protein VIP36	LMAN2	>tr|D6RBV2|D6RBV2_HUMAN Vesicular integral-membrane protein VIP36 OS=Homo sapiens GN=LMAN2 PE=4 SV=1;>sp|Q12907|LMAN2_HUMAN Vesicular integral-membrane protein VIP36 OS=Homo sapiens GN=LMAN2 PE=1 SV=1;>tr|B4DWN1|B4DWN1_HUMAN Vesicular integral-membrane pro	6	9	9	9	7	8	7	9	9	8	7	8	7	9	9	8	7	8	7	9	9	8	31.1	31.1	31.1	36.543	325	325;356;285;192;288;203	12		4	3	3	4	3	6	6	4	11	8	5	20
D6RBZ3;E9PD39;Q5HYJ1	D6RBZ3;E9PD39;Q5HYJ1	2;2;2	2;2;2	2;2;2	Trans-2,3-enoyl-CoA reductase-like	TECRL	>tr|D6RBZ3|D6RBZ3_HUMAN Trans-2,3-enoyl-CoA reductase-like (Fragment) OS=Homo sapiens GN=TECRL PE=4 SV=1;>tr|E9PD39|E9PD39_HUMAN Trans-2,3-enoyl-CoA reductase-like OS=Homo sapiens GN=TECRL PE=4 SV=1;>sp|Q5HYJ1|TECRL_HUMAN Trans-2,3-enoyl-CoA reductase-like	3	2	2	2	2	2	2	2	2	2	2	2	2	2	2	2	2	2	2	2	2	2	11	11	11	16.674	146	146;326;363	14		6	7	2	1	3	1	1		1	1
D6RCD0;Q8NBQ5	D6RCD0;Q8NBQ5	5;5	5;5	5;5	Estradiol 17-beta-dehydrogenase 11	HSD17B11	>tr|D6RCD0|D6RCD0_HUMAN Estradiol 17-beta-dehydrogenase 11 OS=Homo sapiens GN=HSD17B11 PE=4 SV=1;>sp|Q8NBQ5|DHB11_HUMAN Estradiol 17-beta-dehydrogenase 11 OS=Homo sapiens GN=HSD17B11 PE=1 SV=3	2	5	5	5	4	5	2	5	5	5	4	5	2	5	5	5	4	5	2	5	5	5	24.2	24.2	24.2	28.074	256	256;300	15										4	5	6	5
D6RDP9;D6R952;Q15800;D6REA2;A8MYF6	D6RDP9;D6R952;Q15800;D6REA2;A8MYF6	2;2;2;1;1	2;2;2;1;1	2;2;2;1;1	Methylsterol monooxygenase 1	MSMO1	>tr|D6RDP9|D6RDP9_HUMAN Methylsterol monooxygenase 1 (Fragment) OS=Homo sapiens GN=MSMO1 PE=4 SV=1;>tr|D6R952|D6R952_HUMAN Methylsterol monooxygenase 1 OS=Homo sapiens GN=MSMO1 PE=4 SV=1;>sp|Q15800|MSMO1_HUMAN Methylsterol monooxygenase 1 OS=Homo sapiens G	5	2	2	2	2	2	2	2	2	2	2	2	2	2	2	2	2	2	2	2	2	2	8.6	8.6	8.6	26.496	220	220;229;293;85;162	19.7
D6REA1;Q9H173	D6REA1;Q9H173	5;4	5;4	5;4	Nucleotide exchange factor SIL1	SIL1	>tr|D6REA1|D6REA1_HUMAN Nucleotide exchange factor SIL1 OS=Homo sapiens GN=SIL1 PE=4 SV=1;>sp|Q9H173|SIL1_HUMAN Nucleotide exchange factor SIL1 OS=Homo sapiens GN=SIL1 PE=1 SV=1	2	5	5	5	4	4	3	5	4	5	4	4	3	5	4	5	4	4	3	5	4	5	13.2	13.2	13.2	52.748	468	468;461	19.7										1	2	1	1
D6REN3;E2QRC7;F8WBZ2;D6RB92;H7C465;Q5JS54;C9J2F8	D6REN3;E2QRC7;F8WBZ2;D6RB92;H7C465;Q5JS54;C9J2F8	3;3;3;3;3;3;3	3;3;3;3;3;3;3	3;3;3;3;3;3;3	Proteasome assembly chaperone 4	PSMG4	>tr|D6REN3|D6REN3_HUMAN Proteasome assembly chaperone 4 OS=Homo sapiens GN=PSMG4 PE=4 SV=1;>tr|E2QRC7|E2QRC7_HUMAN Proteasome assembly chaperone 4 OS=Homo sapiens GN=PSMG4 PE=4 SV=1;>tr|F8WBZ2|F8WBZ2_HUMAN Proteasome assembly chaperone 4 OS=Homo sapiens GN	7	3	3	3	2	3	2	3	3	3	2	3	2	3	3	3	2	3	2	3	3	3	48.7	48.7	48.7	8.3125	76	76;82;104;108;117;123;162	16.9
D6REN6;P12081;B3KWE1;B4DY73;B4DDD8;B4E1C5;E7ETE2;C9JWK3;D6RF05	D6REN6;P12081;B3KWE1;B4DY73;B4DDD8;B4E1C5;E7ETE2;C9JWK3	15;15;13;13;12;10;9;8;2	15;15;13;13;12;10;9;8;2	10;10;8;8;9;7;6;5;2	Histidine--tRNA ligase, cytoplasmic	HARS	>tr|D6REN6|D6REN6_HUMAN Histidine--tRNA ligase, cytoplasmic OS=Homo sapiens GN=HARS PE=4 SV=1;>sp|P12081|SYHC_HUMAN Histidine--tRNA ligase, cytoplasmic OS=Homo sapiens GN=HARS PE=1 SV=2;>tr|B3KWE1|B3KWE1_HUMAN Histidine--tRNA ligase, cytoplasmic OS=Homo sa	9	15	15	10	13	12	13	13	13	11	13	12	13	13	13	11	8	8	9	8	8	7	33.5	33.5	23.7	54.846	489	489;509;440;469;435;395;288;314;60	8.61	2	10	18	8	12	16	19	22	15	34	33	19	15
D6REX9;Q8N960-2;D6RC69;B4DLH5;Q8N960	D6REX9;Q8N960-2;D6RC69;B4DLH5;Q8N960	2;2;1;1;1	2;2;1;1;1	2;2;1;1;1	Centrosomal protein of 120 kDa	CEP120	>tr|D6REX9|D6REX9_HUMAN Centrosomal protein of 120 kDa (Fragment) OS=Homo sapiens GN=CEP120 PE=4 SV=2;>sp|Q8N960-2|CE120_HUMAN Isoform 2 of Centrosomal protein of 120 kDa OS=Homo sapiens GN=CEP120;>tr|D6RC69|D6RC69_HUMAN Centrosomal protein of 120 kDa OS=H	5	2	2	2	0	2	0	2	2	1	0	2	0	2	2	1	0	2	0	2	2	1	2	2	2	95.929	844	844;960;607;896;986	10.7				1	1	2	1
D6RF85;Q9Y2D9	D6RF85;Q9Y2D9	2;2	2;2	2;2	Zinc finger protein 652	ZNF652	>tr|D6RF85|D6RF85_HUMAN Zinc finger protein 652 OS=Homo sapiens GN=ZNF652 PE=4 SV=1;>sp|Q9Y2D9|ZN652_HUMAN Zinc finger protein 652 OS=Homo sapiens GN=ZNF652 PE=1 SV=3	2	2	2	2	2	1	2	2	2	2	2	1	2	2	2	2	2	1	2	2	2	2	5.2	5.2	5.2	49.096	426	426;606	15.7											1	1	1
D6RG15;Q6IBS0	D6RG15;Q6IBS0	6;6	5;5	3;3	Twinfilin-2	TWF2	>tr|D6RG15|D6RG15_HUMAN Twinfilin-2 OS=Homo sapiens GN=TWF2 PE=4 SV=1;>sp|Q6IBS0|TWF2_HUMAN Twinfilin-2 OS=Homo sapiens GN=TWF2 PE=1 SV=2	2	6	5	3	6	6	6	6	6	6	5	5	5	5	5	5	3	3	3	3	3	3	30.7	28	18.1	28.882	254	254;349	13.5				1	2	2	4	4	5	9	14	21	20
D6RGK9;H0Y9C1;Q96LI5;Q9ULM6;H0Y9Z5;Q96LI5-2	D6RGK9;H0Y9C1;Q96LI5;Q9ULM6;H0Y9Z5;Q96LI5-2	2;2;2;2;2;1	2;2;2;2;2;1	2;2;2;2;2;1	CCR4-NOT transcription complex subunit 6-like;CCR4-NOT transcription complex subunit 6	CNOT6L;CNOT6	>tr|D6RGK9|D6RGK9_HUMAN CCR4-NOT transcription complex subunit 6-like (Fragment) OS=Homo sapiens GN=CNOT6L PE=4 SV=1;>tr|H0Y9C1|H0Y9C1_HUMAN CCR4-NOT transcription complex subunit 6-like (Fragment) OS=Homo sapiens GN=CNOT6L PE=4 SV=1;>sp|Q96LI5|CNO6L_HUMAN	6	2	2	2	2	2	1	1	2	2	2	2	1	1	2	2	2	2	1	1	2	2	14.1	14.1	14.1	18.588	163	163;469;555;557;562;475	20.1
D6RGX2;Q9NUQ7;D6R9J7;D6RB53;D6RA67;H0YA18	D6RGX2;Q9NUQ7;D6R9J7;D6RB53;D6RA67;H0YA18	2;2;1;1;1;1	2;2;1;1;1;1	2;2;1;1;1;1	Ufm1-specific protease 2	UFSP2	>tr|D6RGX2|D6RGX2_HUMAN Ufm1-specific protease 2 OS=Homo sapiens GN=UFSP2 PE=4 SV=1;>sp|Q9NUQ7|UFSP2_HUMAN Ufm1-specific protease 2 OS=Homo sapiens GN=UFSP2 PE=2 SV=3;>tr|D6R9J7|D6R9J7_HUMAN Ufm1-specific protease 2 OS=Homo sapiens GN=UFSP2 PE=4 SV=1;>tr|D	6	2	2	2	2	2	2	2	2	2	2	2	2	2	2	2	2	2	2	2	2	2	6.7	6.7	6.7	44.162	387	387;469;87;112;124;368	14.8												3	5
D6RH20;G5EA06;Q92552;B4DRT2;D6RJC7;E5RJ73	D6RH20;G5EA06;Q92552;B4DRT2;D6RJC7	8;8;8;8;4;1	8;8;8;8;4;1	8;8;8;8;4;1	28S ribosomal protein S27, mitochondrial	MRPS27	>tr|D6RH20|D6RH20_HUMAN 28S ribosomal protein S27, mitochondrial (Fragment) OS=Homo sapiens GN=MRPS27 PE=4 SV=1;>tr|G5EA06|G5EA06_HUMAN 28S ribosomal protein S27, mitochondrial OS=Homo sapiens GN=MRPS27 PE=4 SV=1;>sp|Q92552|RT27_HUMAN 28S ribosomal protein	6	8	8	8	5	5	8	5	7	7	5	5	8	5	7	7	5	5	8	5	7	7	27.4	27.4	27.4	34.458	299	299;358;414;428;197;94	17.6									3	5	6	4	5
D6RIY6;Q06265;Q06265-2;D6R905;Q06265-3;Q06265-4;H0Y9L5;D6RA17;D6RAP4	D6RIY6;Q06265;Q06265-2;D6R905;Q06265-3;Q06265-4;H0Y9L5;D6RA17	4;4;4;3;3;3;2;2;1	4;4;4;3;3;3;2;2;1	4;4;4;3;3;3;2;2;1	Exosome complex component RRP45	EXOSC9	>tr|D6RIY6|D6RIY6_HUMAN Exosome complex component RRP45 OS=Homo sapiens GN=EXOSC9 PE=4 SV=1;>sp|Q06265|EXOS9_HUMAN Exosome complex component RRP45 OS=Homo sapiens GN=EXOSC9 PE=1 SV=3;>sp|Q06265-2|EXOS9_HUMAN Isoform 2 of Exosome complex component RRP45 OS=	9	4	4	4	4	3	4	4	4	4	4	3	4	4	4	4	4	3	4	4	4	4	10.9	10.9	10.9	46.977	423	423;439;456;226;355;372;172;242;86	8.66	4	6	6	4	6	4	5	5	7	8	12	16	13
E1B6W5;P22307-2;B4DHP6;A6NM69;C9JC79;P22307;H0YF61	E1B6W5;P22307-2;B4DHP6;A6NM69;C9JC79;P22307	5;5;5;5;5;5;2	5;5;5;5;5;5;2	5;5;5;5;5;5;2	Non-specific lipid-transfer protein	SCP2	>tr|E1B6W5|E1B6W5_HUMAN Non-specific lipid-transfer protein OS=Homo sapiens GN=SCP2 PE=4 SV=1;>sp|P22307-2|NLTP_HUMAN Isoform SCP2 of Non-specific lipid-transfer protein OS=Homo sapiens GN=SCP2;>tr|B4DHP6|B4DHP6_HUMAN Non-specific lipid-transfer protein OS	7	5	5	5	5	5	5	5	5	5	5	5	5	5	5	5	5	5	5	5	5	5	37.1	37.1	37.1	15.079	140	140;143;466;503;523;547;140	20.1						2	4	4
E2QRD4;Q6ZRQ5;H9KVD7;H9KVD8;H0YAJ2	E2QRD4;Q6ZRQ5	6;6;2;2;1	6;6;2;2;1	6;6;2;2;1	Protein MMS22-like	MMS22L	>tr|E2QRD4|E2QRD4_HUMAN Protein MMS22-like OS=Homo sapiens GN=MMS22L PE=4 SV=1;>sp|Q6ZRQ5|MMS22_HUMAN Protein MMS22-like OS=Homo sapiens GN=MMS22L PE=1 SV=3	5	6	6	6	4	3	4	5	4	4	4	3	4	5	4	4	4	3	4	5	4	4	5.8	5.8	5.8	137.5	1203	1203;1243;140;203;322	17.7							1	1				1
E5RFJ1;Q96MF7;E5RIM1;E5RHW9	E5RFJ1;Q96MF7;E5RIM1;E5RHW9	3;3;2;2	3;3;2;2	3;3;2;2	E3 SUMO-protein ligase NSE2	NSMCE2	>tr|E5RFJ1|E5RFJ1_HUMAN E3 SUMO-protein ligase NSE2 OS=Homo sapiens GN=NSMCE2 PE=4 SV=1;>sp|Q96MF7|NSE2_HUMAN E3 SUMO-protein ligase NSE2 OS=Homo sapiens GN=NSMCE2 PE=1 SV=2;>tr|E5RIM1|E5RIM1_HUMAN E3 SUMO-protein ligase NSE2 (Fragment) OS=Homo sapiens GN=	4	3	3	3	3	2	1	3	2	3	3	2	1	3	2	3	3	2	1	3	2	3	16.6	16.6	16.6	21.807	187	187;247;139;193	20
E5RFP0;Q8WVJ2	E5RFP0;Q8WVJ2	3;3	3;3	3;3	NudC domain-containing protein 2	NUDCD2	>tr|E5RFP0|E5RFP0_HUMAN NudC domain-containing protein 2 OS=Homo sapiens GN=NUDCD2 PE=4 SV=1;>sp|Q8WVJ2|NUDC2_HUMAN NudC domain-containing protein 2 OS=Homo sapiens GN=NUDCD2 PE=1 SV=1	2	3	3	3	1	2	2	2	3	3	1	2	2	2	3	3	1	2	2	2	3	3	28	28	28	14.745	132	132;157	16.7						2	2	2	3	1	2
E5RFZ8;E5RGA7;E5RIP4;E5RJG5;Q15043-2;Q15043-3;Q15043	E5RFZ8;E5RGA7;E5RIP4;E5RJG5;Q15043-2;Q15043-3;Q15043	1;1;1;1;1;1;1	1;1;1;1;1;1;1	1;1;1;1;1;1;1	Zinc transporter ZIP14	SLC39A14	>tr|E5RFZ8|E5RFZ8_HUMAN Zinc transporter ZIP14 (Fragment) OS=Homo sapiens GN=SLC39A14 PE=4 SV=1;>tr|E5RGA7|E5RGA7_HUMAN Zinc transporter ZIP14 (Fragment) OS=Homo sapiens GN=SLC39A14 PE=4 SV=1;>tr|E5RIP4|E5RIP4_HUMAN Zinc transporter ZIP14 OS=Homo sapiens G	7	1	1	1	1	1	1	1	1	1	1	1	1	1	1	1	1	1	1	1	1	1	13.5	13.5	13.5	9.632	89	89;90;122;127;481;492;492	16.2
E5RGS4;O60925;D6RGG5	E5RGS4;O60925	4;4;1	4;4;1	4;4;1	Prefoldin subunit 1	PFDN1	>tr|E5RGS4|E5RGS4_HUMAN Prefoldin subunit 1 OS=Homo sapiens GN=PFDN1 PE=4 SV=1;>sp|O60925|PFD1_HUMAN Prefoldin subunit 1 OS=Homo sapiens GN=PFDN1 PE=1 SV=2	3	4	4	4	4	2	3	4	4	4	4	2	3	4	4	4	4	2	3	4	4	4	31.6	31.6	31.6	13.466	117	117;122;35	13		1	1	2	4	5	7	7	4	12	6
E5RGZ2;H0YKJ1;Q6NT76-2;H0YC02;Q6NT76-3;Q6NT76;Q6NT76-5;Q6NT76-4;H0YLF2;H0YBS8;E0YMJ4;P35680-3;E0YMJ5;E0YMJ8;F5H7Y3;F5H3E7;E0YMJ9;E0YMJ3;E7EMR0;P20823-3;P35680-2;H0YL84;P35680;P20823-2;E7EUQ4;E0YMI7;P20823;F5H0K0;F5H5U3	E5RGZ2;H0YKJ1;Q6NT76-2;H0YC02;Q6NT76-3;Q6NT76;Q6NT76-5;Q6NT76-4;H0YLF2	3;3;3;3;3;3;3;2;2;1;1;1;1;1;1;1;1;1;1;1;1;1;1;1;1;1;1;1;1	3;3;3;3;3;3;3;2;2;1;1;1;1;1;1;1;1;1;1;1;1;1;1;1;1;1;1;1;1	3;3;3;3;3;3;3;2;2;1;1;1;1;1;1;1;1;1;1;1;1;1;1;1;1;1;1;1;1	Homeobox-containing protein 1	HMBOX1	>tr|E5RGZ2|E5RGZ2_HUMAN Homeobox-containing protein 1 OS=Homo sapiens GN=HMBOX1 PE=3 SV=1;>tr|H0YKJ1|H0YKJ1_HUMAN Homeobox-containing protein 1 OS=Homo sapiens GN=HMBOX1 PE=3 SV=1;>sp|Q6NT76-2|HMBX1_HUMAN Isoform 2 of Homeobox-containing protein 1 OS=Homo	29	3	3	3	2	2	3	2	3	2	2	2	3	2	3	2	2	2	3	2	3	2	9.3	9.3	9.3	43.709	386	386;396;405;406;418;420;443;304;365;106;394;399;403;425;445;452;457;471;521;524;531;548;557;572;572;603;631;638;662	19.8							1	1	2	1	1
E5RHG8;Q15369;E5RGD9;E5RJ89	E5RHG8;Q15369;E5RGD9;E5RJ89	7;7;6;4	7;7;6;4	7;7;6;4	Transcription elongation factor B polypeptide 1	TCEB1	>tr|E5RHG8|E5RHG8_HUMAN Transcription elongation factor B polypeptide 1 (Fragment) OS=Homo sapiens GN=TCEB1 PE=4 SV=1;>sp|Q15369|ELOC_HUMAN Transcription elongation factor B polypeptide 1 OS=Homo sapiens GN=TCEB1 PE=1 SV=1;>tr|E5RGD9|E5RGD9_HUMAN Transcrip	4	7	7	7	7	6	7	5	6	6	7	6	7	5	6	6	7	6	7	5	6	6	83.1	83.1	83.1	9.9601	89	89;112;96;99	9.63	11	30	29	17	23	15	19	19	15	20	18	12	14
E5RI71;P52758;H0YBX3;H0YB34	E5RI71;P52758;H0YBX3;H0YB34	2;2;1;1	2;2;1;1	2;2;1;1	Ribonuclease UK114	HRSP12	>tr|E5RI71|E5RI71_HUMAN Ribonuclease UK114 OS=Homo sapiens GN=HRSP12 PE=4 SV=1;>sp|P52758|UK114_HUMAN Ribonuclease UK114 OS=Homo sapiens GN=HRSP12 PE=1 SV=1;>tr|H0YBX3|H0YBX3_HUMAN Ribonuclease UK114 (Fragment) OS=Homo sapiens GN=HRSP12 PE=4 SV=1;>tr|H0YB3	4	2	2	2	1	1	2	1	2	2	1	1	2	1	2	2	1	1	2	1	2	2	22.8	22.8	22.8	11.825	114	114;137;127;148	14.4										1	2	6	5
E5RI99;P62888;E5RJH3	E5RI99;P62888	6;6;2	6;6;2	6;6;2	60S ribosomal protein L30	RPL30	>tr|E5RI99|E5RI99_HUMAN 60S ribosomal protein L30 (Fragment) OS=Homo sapiens GN=RPL30 PE=3 SV=1;>sp|P62888|RL30_HUMAN 60S ribosomal protein L30 OS=Homo sapiens GN=RPL30 PE=1 SV=2	3	6	6	6	5	6	4	6	6	5	5	6	4	6	6	5	5	6	4	6	6	5	58.8	58.8	58.8	12.656	114	114;115;56	10.5	13	18	16	11	14	13	14	14	10	14	12	2	2
E5RIH5;Q6NXR4;E5RIZ0;E5RH83	E5RIH5;Q6NXR4;E5RIZ0	3;3;2;1	3;3;2;1	3;3;2;1	TELO2-interacting protein 2	TTI2	>tr|E5RIH5|E5RIH5_HUMAN TELO2-interacting protein 2 OS=Homo sapiens GN=TTI2 PE=4 SV=1;>sp|Q6NXR4|TTI2_HUMAN TELO2-interacting protein 2 OS=Homo sapiens GN=TTI2 PE=1 SV=1;>tr|E5RIZ0|E5RIZ0_HUMAN TELO2-interacting protein 2 OS=Homo sapiens GN=TTI2 PE=4 SV=1	4	3	3	3	3	2	2	2	3	3	3	2	2	2	3	3	3	2	2	2	3	3	5.9	5.9	5.9	53.305	477	477;508;497;343	21
E5RIW3;O75347;E5RJD8;B4DT30;E5RIX8	E5RIW3;O75347;E5RJD8;B4DT30	6;6;6;4;2	6;6;6;4;2	6;6;6;4;2	Tubulin-specific chaperone A	TBCA	>tr|E5RIW3|E5RIW3_HUMAN Tubulin-specific chaperone A OS=Homo sapiens GN=TBCA PE=4 SV=1;>sp|O75347|TBCA_HUMAN Tubulin-specific chaperone A OS=Homo sapiens GN=TBCA PE=1 SV=3;>tr|E5RJD8|E5RJD8_HUMAN Tubulin-specific chaperone A OS=Homo sapiens GN=TBCA PE=4 SV	5	6	6	6	5	5	5	4	5	4	5	5	5	4	5	4	5	5	5	4	5	4	52.4	52.4	52.4	10.08	84	84;108;119;129;79	9	4	12	16	2	8	5	8	10	12	24	17	17	19
E5RJ68;O00203;F5GXG9;F5H093;H0YBD0	E5RJ68;O00203;F5GXG9;F5H093	16;16;11;8;2	16;16;11;8;2	13;13;8;7;2	AP-3 complex subunit beta-1	AP3B1	>tr|E5RJ68|E5RJ68_HUMAN AP-3 complex subunit beta-1 OS=Homo sapiens GN=AP3B1 PE=4 SV=1;>sp|O00203|AP3B1_HUMAN AP-3 complex subunit beta-1 OS=Homo sapiens GN=AP3B1 PE=1 SV=3;>tr|F5GXG9|F5GXG9_HUMAN AP-3 complex subunit beta-1 OS=Homo sapiens GN=AP3B1 PE=4 S	5	16	16	13	15	14	13	14	14	14	15	14	13	14	14	14	12	11	11	11	12	11	17.7	17.7	14.4	116.19	1045	1045;1094;800;565;154	18.2							1	2	7	12	14	6	3
E5RJA0;E5RGR0;O75608-2;O75608;E5RJ48;B4DP64;E5RI35	E5RJA0;E5RGR0;O75608-2;O75608;E5RJ48	5;5;5;5;3;2;1	5;5;5;5;3;2;1	5;5;5;5;3;2;1	Acyl-protein thioesterase 1	LYPLA1	>tr|E5RJA0|E5RJA0_HUMAN Acyl-protein thioesterase 1 OS=Homo sapiens GN=LYPLA1 PE=4 SV=1;>tr|E5RGR0|E5RGR0_HUMAN Acyl-protein thioesterase 1 (Fragment) OS=Homo sapiens GN=LYPLA1 PE=4 SV=1;>sp|O75608-2|LYPA1_HUMAN Isoform 2 of Acyl-protein thioesterase 1 OS=	7	5	5	5	5	5	5	5	4	5	5	5	5	5	4	5	5	5	5	5	4	5	49.6	49.6	49.6	15.109	139	139;197;214;230;90;196;100	19		6	3	1	2	1	1	4
E5RJG9;F8WBT5;Q96BK5-2;E5RGR1;Q96BK5;B4DKV0	E5RJG9;F8WBT5;Q96BK5-2;E5RGR1;Q96BK5;B4DKV0	1;1;1;1;1;1	1;1;1;1;1;1	1;1;1;1;1;1	PIN2/TERF1-interacting telomerase inhibitor 1	PINX1	>tr|E5RJG9|E5RJG9_HUMAN PIN2/TERF1-interacting telomerase inhibitor 1 OS=Homo sapiens GN=PINX1 PE=4 SV=1;>tr|F8WBT5|F8WBT5_HUMAN PIN2/TERF1-interacting telomerase inhibitor 1 OS=Homo sapiens GN=PINX1 PE=4 SV=1;>sp|Q96BK5-2|PINX1_HUMAN Isoform 2 of PIN2/TER	6	1	1	1	1	1	1	1	1	1	1	1	1	1	1	1	1	1	1	1	1	1	10.4	10.4	10.4	15.402	134	134;172;174;198;328;440	11.1								1	2	6	4	5	2
E5RJI3;B4DKJ6;E5RIU9;Q8WUX9;E5RFR8	E5RJI3;B4DKJ6;E5RIU9;Q8WUX9	4;4;4;4;1	4;4;4;4;1	4;4;4;4;1	Charged multivesicular body protein 7	CHMP7	>tr|E5RJI3|E5RJI3_HUMAN Charged multivesicular body protein 7 OS=Homo sapiens GN=CHMP7 PE=4 SV=1;>tr|B4DKJ6|B4DKJ6_HUMAN Charged multivesicular body protein 7 OS=Homo sapiens GN=CHMP7 PE=2 SV=1;>tr|E5RIU9|E5RIU9_HUMAN Charged multivesicular body protein 7	5	4	4	4	3	4	3	4	4	3	3	4	3	4	4	3	3	4	3	4	4	3	24.8	24.8	24.8	17.812	157	157;163;209;453;79	18.2							1	2	3	1	1	3	2
E5RJV5;E5RGS2;Q9H6H4;Q9H6H4-2	E5RJV5;E5RGS2;Q9H6H4;Q9H6H4-2	2;2;2;1	2;2;2;1	2;2;2;1	Receptor expression-enhancing protein 4	REEP4	>tr|E5RJV5|E5RJV5_HUMAN Receptor expression-enhancing protein 4 (Fragment) OS=Homo sapiens GN=REEP4 PE=4 SV=1;>tr|E5RGS2|E5RGS2_HUMAN Receptor expression-enhancing protein 4 OS=Homo sapiens GN=REEP4 PE=4 SV=1;>sp|Q9H6H4|REEP4_HUMAN Receptor expression-enha	4	2	2	2	2	2	1	2	2	2	2	2	1	2	2	2	2	2	1	2	2	2	9.4	9.4	9.4	22.062	192	192;251;257;173	10.8									1	10	9	2	1
E7EM48;P33991;E5RG31;E7ER43;E5RK04;E5RHP5;E5RFJ8;Q9UJA3-2;E7EQU7	E7EM48;P33991	38;37;14;9;6;6;6;1;1	38;37;14;9;6;6;6;1;1	37;36;14;8;5;5;6;0;0	DNA replication licensing factor MCM4	MCM4	>tr|E7EM48|E7EM48_HUMAN DNA replication licensing factor MCM4 OS=Homo sapiens GN=MCM4 PE=3 SV=1;>sp|P33991|MCM4_HUMAN DNA replication licensing factor MCM4 OS=Homo sapiens GN=MCM4 PE=1 SV=5	9	38	38	37	33	32	33	35	35	34	33	32	33	35	35	34	32	31	32	34	34	33	56.1	56.1	55.3	92.803	823	823;863;279;147;96;104;212;793;880	11.3	52	91	102	73	67	53	65	65	52	89	86	70	70
E7EM64;Q7L5N1;H7C3T0	E7EM64;Q7L5N1	8;8;3	8;8;3	8;8;3	COP9 signalosome complex subunit 6	COPS6	>tr|E7EM64|E7EM64_HUMAN COP9 signalosome complex subunit 6 OS=Homo sapiens GN=COPS6 PE=4 SV=1;>sp|Q7L5N1|CSN6_HUMAN COP9 signalosome complex subunit 6 OS=Homo sapiens GN=COPS6 PE=1 SV=1	3	8	8	8	5	5	6	7	7	7	5	5	6	7	7	7	5	5	6	7	7	7	26.4	26.4	26.4	36.064	326	326;327;123	18.3									2	5	3	6	4
E7EM71;Q00341;H0Y394;C9J5E5;C9JIZ1;H7C0A4;C9JZI8;C9JHS7;C9JHZ8;C9JES8;H7C2D1;C9JT62;C9JK79;C9JMQ6;C9JQ82;C9JBS3;C9JEJ8;C9JKQ5;C9JHN6;H7BZC3;H7BXI2;Q9BXX2;Q9BXX3;Q5W026	E7EM71;Q00341;H0Y394	14;14;11;5;5;5;4;3;3;3;3;2;2;1;1;1;1;1;1;1;1;1;1;1	14;14;11;5;5;5;4;3;3;3;3;2;2;1;1;1;1;1;1;1;1;1;1;1	14;14;11;5;5;5;4;3;3;3;3;2;2;1;1;1;1;1;1;1;1;1;1;1	Vigilin	HDLBP	>tr|E7EM71|E7EM71_HUMAN Vigilin OS=Homo sapiens GN=HDLBP PE=4 SV=1;>sp|Q00341|VIGLN_HUMAN Vigilin OS=Homo sapiens GN=HDLBP PE=1 SV=2;>tr|H0Y394|H0Y394_HUMAN Vigilin (Fragment) OS=Homo sapiens GN=HDLBP PE=4 SV=1	24	14	14	14	10	8	8	10	10	13	10	8	8	10	10	13	10	8	8	10	10	13	12.6	12.6	12.6	137.99	1235	1235;1268;973;221;224;333;164;126;141;147;308;96;128;47;54;69;79;81;82;267;812;1392;1397;1460	16.6				2	2	3	5	10	6	14	10
E7EMB1;Q9UH65;E9PJK8	E7EMB1;Q9UH65;E9PJK8	2;2;1	2;2;1	2;2;1	Switch-associated protein 70	SWAP70	>tr|E7EMB1|E7EMB1_HUMAN Switch-associated protein 70 OS=Homo sapiens GN=SWAP70 PE=4 SV=1;>sp|Q9UH65|SWP70_HUMAN Switch-associated protein 70 OS=Homo sapiens GN=SWAP70 PE=1 SV=1;>tr|E9PJK8|E9PJK8_HUMAN Switch-associated protein 70 OS=Homo sapiens GN=SWAP70	3	2	2	2	2	2	1	2	2	2	2	2	1	2	2	2	2	2	1	2	2	2	4.7	4.7	4.7	62.032	527	527;585;149	15.1
E7EMC7;Q13501;Q13501-2;E9PFW8;C9JRJ8;E3W990;E7ERP8;D6RBF1;C9J6J8	E7EMC7;Q13501;Q13501-2;E9PFW8;C9JRJ8;E3W990	6;6;5;4;3;3;2;1;1	6;6;5;4;3;3;2;1;1	6;6;5;4;3;3;2;1;1	Sequestosome-1	SQSTM1	>tr|E7EMC7|E7EMC7_HUMAN Sequestosome-1 OS=Homo sapiens GN=SQSTM1 PE=4 SV=1;>sp|Q13501|SQSTM_HUMAN Sequestosome-1 OS=Homo sapiens GN=SQSTM1 PE=1 SV=1;>sp|Q13501-2|SQSTM_HUMAN Isoform 2 of Sequestosome-1 OS=Homo sapiens GN=SQSTM1;>tr|E9PFW8|E9PFW8_HUMAN Sequ	9	6	6	6	5	6	4	5	5	5	5	6	4	5	5	5	5	6	4	5	5	5	25.7	25.7	25.7	41.013	378	378;440;356;167;140;190;296;69;73	13.9	2	2	3	4	6	5	7	9	1				5
E7EMM4;Q13510;Q13510-2;E7ERV9;E9PDS0	E7EMM4;Q13510;Q13510-2;E7ERV9;E9PDS0	3;3;3;2;2	3;3;3;2;2	3;3;3;2;2	Acid ceramidase;Acid ceramidase subunit alpha;Acid ceramidase subunit beta	ASAH1	>tr|E7EMM4|E7EMM4_HUMAN Acid ceramidase subunit beta OS=Homo sapiens GN=ASAH1 PE=4 SV=1;>sp|Q13510|ASAH1_HUMAN Acid ceramidase OS=Homo sapiens GN=ASAH1 PE=1 SV=5;>sp|Q13510-2|ASAH1_HUMAN Isoform 2 of Acid ceramidase OS=Homo sapiens GN=ASAH1;>tr|E7ERV9|E7ER	5	3	3	3	1	3	0	2	3	3	1	3	0	2	3	3	1	3	0	2	3	3	8.4	8.4	8.4	41.796	370	370;395;411;305;389	13.8									2	4	5
E7EMN6;Q6NXS1;P41236;E7EUI7	E7EMN6;Q6NXS1;P41236	3;3;3;1	3;3;3;1	3;3;3;1	Putative protein phosphatase inhibitor 2-like protein 3;Protein phosphatase inhibitor 2	PPP1R2;PPP1R2P3	>tr|E7EMN6|E7EMN6_HUMAN Protein phosphatase inhibitor 2 (Fragment) OS=Homo sapiens GN=PPP1R2 PE=4 SV=1;>sp|Q6NXS1|IPP2M_HUMAN Putative protein phosphatase inhibitor 2-like protein 3 OS=Homo sapiens GN=PPP1R2P3 PE=5 SV=1;>sp|P41236|IPP2_HUMAN Protein phosph	4	3	3	3	2	2	2	2	2	3	2	2	2	2	2	3	2	2	2	2	2	3	20.6	20.6	20.6	19.245	170	170;205;205;80	14.4										5	6	1
E7EMZ4;F8VXY4;F8VX53;P46379-2;B0UX83;P46379;P46379-3;G3V1Z5;F6S6P2;F6TH84;F6UR09;F6U1F2;F6XTU0;F6RG75;F6WML8;F6VEM6;F6X9W3;F6U341;F6TC96;H0Y4L1;H0Y710	E7EMZ4;F8VXY4;F8VX53;P46379-2;B0UX83;P46379;P46379-3;G3V1Z5;F6S6P2;F6TH84	9;9;9;9;9;9;9;9;6;6;4;4;4;4;4;4;4;4;2;1;1	9;9;9;9;9;9;9;9;6;6;4;4;4;4;4;4;4;4;2;1;1	9;9;9;9;9;9;9;9;6;6;4;4;4;4;4;4;4;4;2;1;1	Large proline-rich protein BAG6	BAG6;BAT3	>tr|E7EMZ4|E7EMZ4_HUMAN Large proline-rich protein BAG6 OS=Homo sapiens GN=BAG6 PE=4 SV=1;>tr|F8VXY4|F8VXY4_HUMAN Large proline-rich protein BAG6 OS=Homo sapiens GN=BAG6 PE=4 SV=1;>tr|F8VX53|F8VX53_HUMAN Large proline-rich protein BAG6 OS=Homo sapiens GN=B	21	9	9	9	8	9	6	9	9	9	8	9	6	9	9	9	8	9	6	9	9	9	12.1	12.1	12.1	96.798	903	903;1077;1077;1126;1126;1132;1162;1162;515;743;197;206;215;233;244;258;259;262;158;136;226	12.9	2	12	12	6	7	3	3	5	11	30	24	15	13
E7EN08;P27540-2;P27540-3;P27540;A6NGV6;F8WAP6	E7EN08;P27540-2;P27540-3;P27540;A6NGV6;F8WAP6	2;2;2;2;1;1	2;2;2;2;1;1	2;2;2;2;1;1	Aryl hydrocarbon receptor nuclear translocator	ARNT	>tr|E7EN08|E7EN08_HUMAN Aryl hydrocarbon receptor nuclear translocator OS=Homo sapiens GN=ARNT PE=4 SV=1;>sp|P27540-2|ARNT_HUMAN Isoform 2 of Aryl hydrocarbon receptor nuclear translocator OS=Homo sapiens GN=ARNT;>sp|P27540-3|ARNT_HUMAN Isoform 3 of Aryl h	6	2	2	2	2	1	1	2	2	2	2	1	1	2	2	2	2	1	1	2	2	2	5.3	5.3	5.3	82.287	740	740;774;775;789;416;787	18.2												2	2
E7EN32;O00255-3;O00255-2;O00255;E7ENS2;E7EPR4;E7ET29;Q9GZQ5	E7EN32;O00255-3;O00255-2;O00255;E7ENS2;E7EPR4;E7ET29	5;5;5;4;3;3;3;2	5;5;5;4;3;3;3;2	5;5;5;4;3;3;3;2	Menin	MEN1	>tr|E7EN32|E7EN32_HUMAN Menin OS=Homo sapiens GN=MEN1 PE=4 SV=1;>sp|O00255-3|MEN1_HUMAN Isoform 3 of Menin OS=Homo sapiens GN=MEN1;>sp|O00255-2|MEN1_HUMAN Isoform 2 of Menin OS=Homo sapiens GN=MEN1;>sp|O00255|MEN1_HUMAN Menin OS=Homo sapiens GN=MEN1 PE=1 S	8	5	5	5	5	4	5	5	5	5	5	4	5	5	5	5	5	4	5	5	5	5	10.6	10.6	10.6	61.418	555	555;575;610;615;261;281;346;146	17.4									1	4	5	8	10
E7EN71;Q13330-3;E7ESY4;Q13330;H0Y4T7;Q13330-2;F8VSM3;F8W9Y9;F8VPC5	E7EN71;Q13330-3;E7ESY4;Q13330;H0Y4T7;Q13330-2	10;10;10;10;9;6;4;3;1	9;9;9;9;8;5;3;3;1	9;9;9;9;8;5;3;3;1	Metastasis-associated protein MTA1	MTA1	>tr|E7EN71|E7EN71_HUMAN Metastasis-associated protein MTA1 OS=Homo sapiens GN=MTA1 PE=4 SV=2;>sp|Q13330-3|MTA1_HUMAN Isoform 3 of Metastasis-associated protein MTA1 OS=Homo sapiens GN=MTA1;>tr|E7ESY4|E7ESY4_HUMAN Metastasis-associated protein MTA1 OS=Homo	9	10	9	9	8	9	7	8	9	9	7	8	6	7	8	8	7	8	6	7	8	8	19.3	17.7	17.7	70.909	628	628;698;703;715;511;430;228;255;46	20.5													1
E7ENF1;Q96C57;F5H7W8;H0YF83;G5EA44	E7ENF1;Q96C57;F5H7W8;H0YF83;G5EA44	3;3;3;2;2	3;3;3;2;2	1;1;1;1;1	Uncharacterized protein C12orf43	C12orf43	>tr|E7ENF1|E7ENF1_HUMAN Uncharacterized protein C12orf43 OS=Homo sapiens GN=C12orf43 PE=4 SV=2;>sp|Q96C57|CL043_HUMAN Uncharacterized protein C12orf43 OS=Homo sapiens GN=C12orf43 PE=1 SV=2;>tr|F5H7W8|F5H7W8_HUMAN Uncharacterized protein C12orf43 OS=Homo sa	5	3	3	1	2	3	2	2	2	2	2	3	2	2	2	2	1	1	1	1	1	1	20.3	20.3	6.9	25.114	232	232;262;263;208;252	21.2										1	1
E7ENJ6;Q9BXS5;Q9BXS5-2;B4DDG7;Q9Y6Q5;Q9Y6Q5-2	E7ENJ6;Q9BXS5;Q9BXS5-2;B4DDG7	11;11;11;10;4;4	11;11;11;10;4;4	11;11;11;10;4;4	AP-1 complex subunit mu-1	AP1M1	>tr|E7ENJ6|E7ENJ6_HUMAN AP-1 complex subunit mu-1 OS=Homo sapiens GN=AP1M1 PE=4 SV=1;>sp|Q9BXS5|AP1M1_HUMAN AP-1 complex subunit mu-1 OS=Homo sapiens GN=AP1M1 PE=1 SV=3;>sp|Q9BXS5-2|AP1M1_HUMAN Isoform 2 of AP-1 complex subunit mu-1 OS=Homo sapiens GN=AP1M	6	11	11	11	10	10	8	10	9	10	10	10	8	10	9	10	10	10	8	10	9	10	33.5	33.5	33.5	42.636	370	370;423;435;351;423;425	14.8	2				2				3	34	35	14	10
E7ENR3;B4DDF4;Q99439;B4DUT8;H3BTZ5;H3BVI6;Q99439-2;H3BQH0;H3BQR6;F8WA86;Q15417	E7ENR3;B4DDF4;Q99439;B4DUT8;H3BTZ5;H3BVI6;Q99439-2;H3BQH0	8;8;8;8;6;6;6;4;1;1;1	8;8;8;8;6;6;6;4;1;1;1	8;8;8;8;6;6;6;4;1;1;1	Calponin-2	CNN2	>tr|E7ENR3|E7ENR3_HUMAN Calponin-2 OS=Homo sapiens GN=CNN2 PE=4 SV=1;>tr|B4DDF4|B4DDF4_HUMAN Calponin-2 OS=Homo sapiens GN=CNN2 PE=2 SV=1;>sp|Q99439|CNN2_HUMAN Calponin-2 OS=Homo sapiens GN=CNN2 PE=1 SV=4;>tr|B4DUT8|B4DUT8_HUMAN Calponin-2 OS=Homo sapiens	11	8	8	8	6	7	6	6	8	7	6	7	6	6	8	7	6	7	6	6	8	7	37.8	37.8	37.8	31.382	288	288;298;309;330;191;218;270;212;66;283;329	15.8									1	6	12	8	8
E7ENV7;Q86YQ8;Q86VY2;Q9HCH3;Q7Z6C8;Q8IYJ1;Q719H8;Q8IYJ1-2;Q96FN4;Q96A23;O95741;Q9UBL6-2;Q96A23-2;F5GXN1;Q9UBL6	E7ENV7;Q86YQ8;Q86VY2	9;9;6;3;2;2;1;1;1;1;1;1;1;1;1	9;9;6;3;2;2;1;1;1;1;1;1;1;1;1	8;8;5;2;1;1;0;1;0;0;0;0;0;0;0	Copine-8	CPNE8	>tr|E7ENV7|E7ENV7_HUMAN Copine-8 OS=Homo sapiens GN=CPNE8 PE=4 SV=2;>sp|Q86YQ8|CPNE8_HUMAN Copine-8 OS=Homo sapiens GN=CPNE8 PE=1 SV=2;>tr|Q86VY2|Q86VY2_HUMAN Copine-8 OS=Homo sapiens GN=CPNE8 PE=2 SV=1	15	9	9	8	8	7	6	6	6	7	8	7	6	6	6	7	7	6	5	5	5	6	19.7	19.7	18.1	62.233	552	552;564;233;593;301;553;446;503;548;557;557;558;575;612;633	15	3	6	6	5	6	3	5	5	5	10	10	5	5
E7EP00;P53992;G5EA31;B4DZT4	E7EP00;P53992;G5EA31	8;8;7;3	8;8;7;3	8;8;7;3	Protein transport protein Sec24C	SEC24C	>tr|E7EP00|E7EP00_HUMAN Protein transport protein Sec24C OS=Homo sapiens GN=SEC24C PE=4 SV=2;>sp|P53992|SC24C_HUMAN Protein transport protein Sec24C OS=Homo sapiens GN=SEC24C PE=1 SV=3;>tr|G5EA31|G5EA31_HUMAN Protein transport protein Sec24C OS=Homo sapien	4	8	8	8	7	8	6	6	7	8	7	8	6	6	7	8	7	8	6	6	7	8	10.9	10.9	10.9	106.62	975	975;1094;1042;342	17.5								2	3	4	6	5	2
E7EPB3;B7Z6S8;P50914	E7EPB3;B7Z6S8;P50914	5;5;5	5;5;5	5;5;5	60S ribosomal protein L14	RPL14	>tr|E7EPB3|E7EPB3_HUMAN 60S ribosomal protein L14 OS=Homo sapiens GN=RPL14 PE=4 SV=1;>tr|B7Z6S8|B7Z6S8_HUMAN 60S ribosomal protein L14 OS=Homo sapiens GN=RPL14 PE=2 SV=1;>sp|P50914|RL14_HUMAN 60S ribosomal protein L14 OS=Homo sapiens GN=RPL14 PE=1 SV=4	3	5	5	5	5	5	5	5	5	5	5	5	5	5	5	5	5	5	5	5	5	5	41.9	41.9	41.9	14.558	124	124;128;215	10.5	13	23	24	17	24	15	20	19	15	18	14	13	10
E7EPC9;P23588;E7EX17;B4DS13;F8VX11;F8VYE9;F8VSC7;F8VP89;F8W0K0;F8VRU1	E7EPC9;P23588;E7EX17;B4DS13;F8VX11;F8VYE9;F8VSC7;F8VP89	9;9;9;8;6;5;5;5;4;4	9;9;9;8;6;5;5;5;4;4	9;9;9;8;6;5;5;5;4;4	Eukaryotic translation initiation factor 4B	EIF4B	>tr|E7EPC9|E7EPC9_HUMAN Eukaryotic translation initiation factor 4B OS=Homo sapiens GN=EIF4B PE=4 SV=1;>sp|P23588|IF4B_HUMAN Eukaryotic translation initiation factor 4B OS=Homo sapiens GN=EIF4B PE=1 SV=2;>tr|E7EX17|E7EX17_HUMAN Uncharacterized protein OS=H	10	9	9	9	7	9	7	7	8	8	7	9	7	7	8	8	7	9	7	7	8	8	22	22	22	66.112	587	587;611;616;572;360;185;227;275;170;175	9.46	2	14	25	10	21	11	19	22	5	10	9		1
E7EPI0;Q9P2D0;E9PDR5;Q9P2D0-2;Q9P2D0-3;D6R9F4	E7EPI0;Q9P2D0;E9PDR5;Q9P2D0-2	6;6;5;4;2;1	6;6;5;4;2;1	5;5;4;4;1;1	Inhibitor of Bruton tyrosine kinase	IBTK	>tr|E7EPI0|E7EPI0_HUMAN Inhibitor of Bruton tyrosine kinase OS=Homo sapiens GN=IBTK PE=4 SV=1;>sp|Q9P2D0|IBTK_HUMAN Inhibitor of Bruton tyrosine kinase OS=Homo sapiens GN=IBTK PE=1 SV=3;>tr|E9PDR5|E9PDR5_HUMAN Inhibitor of Bruton tyrosine kinase OS=Homo sa	6	6	6	5	5	5	4	5	5	5	5	5	4	5	5	5	4	4	3	4	4	4	5.8	5.8	4.6	149.01	1338	1338;1353;1152;1196;240;238	19.4		1					1	2			1
E7EPL4;H3BNZ1;Q6P996;H3BND4;E7EMH5;Q86XE2;Q6P996-2;Q6P474;Q6XYB5;H3BNL6;H3BPV5;H3BM88;H3BU11;H3BQ54	E7EPL4;H3BNZ1;Q6P996;H3BND4;E7EMH5;Q86XE2;Q6P996-2	14;14;14;13;12;9;7;5;4;3;1;1;1;1	14;14;14;13;12;9;7;5;4;3;1;1;1;1	14;14;14;13;12;9;7;5;4;3;1;1;1;1	Pyridoxal-dependent decarboxylase domain-containing protein 1	PDXDC1	>tr|E7EPL4|E7EPL4_HUMAN Pyridoxal-dependent decarboxylase domain-containing protein 1 OS=Homo sapiens GN=PDXDC1 PE=3 SV=1;>tr|H3BNZ1|H3BNZ1_HUMAN Pyridoxal-dependent decarboxylase domain-containing protein 1 OS=Homo sapiens GN=PDXDC1 PE=3 SV=1;>sp|Q6P996|P	14	14	14	14	12	12	9	14	12	13	12	12	9	14	12	13	12	12	9	14	12	13	25.8	25.8	25.8	83.571	760	760;761;788;806;697;498;429;469;204;271;64;81;120;185	16.1	4	5	4	1	3	4	12	9	5	11	10	6	9
E7EPW2;B4DFJ5;P82663;B4DQG6	E7EPW2;B4DFJ5;P82663;B4DQG6	6;6;6;5	6;6;6;5	6;6;6;5	28S ribosomal protein S25, mitochondrial	MRPS25	>tr|E7EPW2|E7EPW2_HUMAN 28S ribosomal protein S25, mitochondrial OS=Homo sapiens GN=MRPS25 PE=4 SV=1;>tr|B4DFJ5|B4DFJ5_HUMAN 28S ribosomal protein S25, mitochondrial OS=Homo sapiens GN=MRPS25 PE=2 SV=1;>sp|P82663|RT25_HUMAN 28S ribosomal protein S25, mitoc	4	6	6	6	6	6	5	6	6	6	6	6	5	6	6	6	6	6	5	6	6	6	61.8	61.8	61.8	12.946	110	110;145;173;129	18.4									1	11	8
E7EQ69;Q9GZZ1;C9J5D1;C9JZU6;Q9GZZ1-2;F8WB80;F8WCK0;C9J5J3;B0AZT5	E7EQ69;Q9GZZ1;C9J5D1;C9JZU6;Q9GZZ1-2;F8WB80	6;6;5;3;3;3;2;2;2	6;6;5;3;3;3;2;2;2	6;6;5;3;3;3;2;2;2	N-alpha-acetyltransferase 50	NAA50	>tr|E7EQ69|E7EQ69_HUMAN N-alpha-acetyltransferase 50 OS=Homo sapiens GN=NAA50 PE=4 SV=1;>sp|Q9GZZ1|NAA50_HUMAN N-alpha-acetyltransferase 50 OS=Homo sapiens GN=NAA50 PE=1 SV=1;>tr|C9J5D1|C9J5D1_HUMAN N-alpha-acetyltransferase 50 OS=Homo sapiens GN=NAA50 PE=	9	6	6	6	5	5	6	4	6	5	5	5	6	4	6	5	5	5	6	4	6	5	42.9	42.9	42.9	19.311	168	168;169;129;57;81;81;48;58;95	17.4									4	6	5
E7EQ72;B4DP27;Q15363;F5GX39	E7EQ72;B4DP27;Q15363;F5GX39	2;2;2;1	2;2;2;1	2;2;2;1	Transmembrane emp24 domain-containing protein 2	TMED2	>tr|E7EQ72|E7EQ72_HUMAN Transmembrane emp24 domain-containing protein 2 (Fragment) OS=Homo sapiens GN=TMED2 PE=3 SV=2;>tr|B4DP27|B4DP27_HUMAN Transmembrane emp24 domain-containing protein 2 OS=Homo sapiens GN=TMED2 PE=2 SV=1;>sp|Q15363|TMED2_HUMAN Transmem	4	2	2	2	1	1	1	1	2	1	1	1	1	1	2	1	1	1	1	1	2	1	15.1	15.1	15.1	18.488	166	166;169;201;116	15		1
E7EQY4;Q9BTC8-2;D6W5A2;F8W8M8;E7EV10;Q9BTC8;E9PCS8	E7EQY4;Q9BTC8-2;D6W5A2;F8W8M8;E7EV10;Q9BTC8;E9PCS8	6;6;6;6;6;6;5	4;4;4;4;4;4;3	4;4;4;4;4;4;3	Metastasis-associated protein MTA3	MTA3	>tr|E7EQY4|E7EQY4_HUMAN Metastasis-associated protein MTA3 OS=Homo sapiens GN=MTA3 PE=4 SV=1;>sp|Q9BTC8-2|MTA3_HUMAN Isoform 2 of Metastasis-associated protein MTA3 OS=Homo sapiens GN=MTA3;>tr|D6W5A2|D6W5A2_HUMAN Metastasis associated 1 family, member 3, i	7	6	4	4	5	6	4	4	6	5	3	4	2	2	4	3	3	4	2	2	4	3	14.4	11.1	11.1	58.726	514	514;515;537;586;590;594;392	18.8								1		1
E7ERS3;Q86VM9-2;H7BXJ7;Q86VM9;F5H7R0;H3BP01;H3BRN6;H3BRH3;H3BPD0	E7ERS3;Q86VM9-2;H7BXJ7;Q86VM9	7;6;6;6;3;2;1;1;1	7;6;6;6;3;2;1;1;1	7;6;6;6;3;2;1;1;1	Zinc finger CCCH domain-containing protein 18	ZC3H18	>tr|E7ERS3|E7ERS3_HUMAN Zinc finger CCCH domain-containing protein 18 OS=Homo sapiens GN=ZC3H18 PE=4 SV=1;>sp|Q86VM9-2|ZCH18_HUMAN Isoform 2 of Zinc finger CCCH domain-containing protein 18 OS=Homo sapiens GN=ZC3H18;>tr|H7BXJ7|H7BXJ7_HUMAN Zinc finger CCCH	9	7	7	7	5	6	6	6	5	6	5	6	6	6	5	6	5	6	6	6	5	6	11.1	11.1	11.1	108.94	977	977;757;757;953;332;238;75;196;197	13.7		6	2	1	5	3	1	3	6	13	12	12	12
E7ES30;E7ETS3;Q96H22;A8MZE6	E7ES30;E7ETS3;Q96H22;A8MZE6	2;2;2;2	2;2;2;2	2;2;2;2	Centromere protein N	CENPN	>tr|E7ES30|E7ES30_HUMAN Centromere protein N OS=Homo sapiens GN=CENPN PE=4 SV=1;>tr|E7ETS3|E7ETS3_HUMAN Centromere protein N OS=Homo sapiens GN=CENPN PE=4 SV=1;>sp|Q96H22|CENPN_HUMAN Centromere protein N OS=Homo sapiens GN=CENPN PE=1 SV=2;>tr|A8MZE6|A8MZE6	4	2	2	2	1	2	0	1	2	2	1	2	0	1	2	2	1	2	0	1	2	2	6.6	6.6	6.6	35.555	305	305;319;339;353	11.5										7	8
E7ES33;F5GZE5;H0Y3Y4;H0YFF6;B4DNE4;G3V1Q4;Q16181-2;E7EPK1;Q16181	E7ES33;F5GZE5;H0Y3Y4;H0YFF6;B4DNE4;G3V1Q4;Q16181-2;E7EPK1;Q16181	5;4;4;4;4;4;4;4;4	5;4;4;4;4;4;4;4;4	4;3;3;3;3;3;3;3;3	Septin-7	2015-09-07	>tr|E7ES33|E7ES33_HUMAN Septin-7 OS=Homo sapiens GN=SEPT7 PE=3 SV=2;>tr|F5GZE5|F5GZE5_HUMAN Septin-7 OS=Homo sapiens GN=SEPT7 PE=4 SV=1;>tr|H0Y3Y4|H0Y3Y4_HUMAN Septin-7 (Fragment) OS=Homo sapiens GN=SEPT7 PE=3 SV=1;>tr|H0YFF6|H0YFF6_HUMAN Septin-7 OS=Homo	9	5	5	4	4	4	2	4	4	4	4	4	2	4	4	4	3	3	1	3	3	3	15.4	15.4	13.3	50.608	436	436;235;373;381;382;384;436;436;437	19.1			1						1	5	5
E7ES35;Q5R3I4;H7C089;H7C2L7;A9UJP8	E7ES35;Q5R3I4;H7C089	6;6;3;1;1	6;6;3;1;1	6;6;3;1;1	Tetratricopeptide repeat protein 38	TTC38	>tr|E7ES35|E7ES35_HUMAN Tetratricopeptide repeat protein 38 OS=Homo sapiens GN=TTC38 PE=4 SV=1;>sp|Q5R3I4|TTC38_HUMAN Tetratricopeptide repeat protein 38 OS=Homo sapiens GN=TTC38 PE=1 SV=1;>tr|H7C089|H7C089_HUMAN Tetratricopeptide repeat protein 38 (Fragme	5	6	6	6	5	5	5	6	3	4	5	5	5	6	3	4	5	5	5	6	3	4	20.7	20.7	20.7	45.88	411	411;469;119;209;263	15										7	9	6	6
E7ESU0;O94966-4;O94966-3;O94966;E7EST9;B5MEG5;E7EN22;E7ETS0;E9PEG8;C9J8M4;O94966-2	E7ESU0;O94966-4;O94966-3;O94966;E7EST9;B5MEG5;E7EN22;E7ETS0;E9PEG8	3;3;3;3;3;3;3;3;3;1;1	3;3;3;3;3;3;3;3;3;1;1	3;3;3;3;3;3;3;3;3;1;1	Ubiquitin carboxyl-terminal hydrolase;Ubiquitin carboxyl-terminal hydrolase 19	USP19	>tr|E7ESU0|E7ESU0_HUMAN Ubiquitin carboxyl-terminal hydrolase OS=Homo sapiens GN=USP19 PE=3 SV=1;>sp|O94966-4|UBP19_HUMAN Isoform 4 of Ubiquitin carboxyl-terminal hydrolase 19 OS=Homo sapiens GN=USP19;>sp|O94966-3|UBP19_HUMAN Isoform 3 of Ubiquitin carboxy	11	3	3	3	3	2	1	3	3	2	3	2	1	3	3	2	3	2	1	3	3	2	5.1	5.1	5.1	120.96	1089	1089;1266;1281;1318;1321;1358;1372;1384;1419;569;660	18.9
E7ETH7;P55055;E7EWA6;B3KRG6;E9PID2;B5MBY7;Q13133-2;Q8IW13;Q13133;E9PLL4	E7ETH7;P55055;E7EWA6	3;3;2;1;1;1;1;1;1;1	3;3;2;1;1;1;1;1;1;1	3;3;2;1;1;1;1;1;1;1	Oxysterols receptor LXR-beta	NR1H2	>tr|E7ETH7|E7ETH7_HUMAN Oxysterols receptor LXR-beta OS=Homo sapiens GN=NR1H2 PE=3 SV=1;>sp|P55055|NR1H2_HUMAN Oxysterols receptor LXR-beta OS=Homo sapiens GN=NR1H2 PE=1 SV=2;>tr|E7EWA6|E7EWA6_HUMAN Oxysterols receptor LXR-beta OS=Homo sapiens GN=NR1H2 PE=	10	3	3	3	3	3	1	1	3	2	3	3	1	1	3	2	3	3	1	1	3	2	7	7	7	50.069	458	458;460;363;191;296;342;387;402;447;466	19.5
E7ETP2;C9JVE2;Q96GG9;C9JRU6;C9J0B2;C9JUW4;C9J8R4	E7ETP2;C9JVE2;Q96GG9	3;3;3;1;1;1;1	3;3;3;1;1;1;1	3;3;3;1;1;1;1	DCN1-like protein 1	DCUN1D1	>tr|E7ETP2|E7ETP2_HUMAN DCN1-like protein 1 OS=Homo sapiens GN=DCUN1D1 PE=4 SV=2;>tr|C9JVE2|C9JVE2_HUMAN DCN1, defective in cullin neddylation 1, domain containing 1 (S. cerevisiae), isoform CRA_a OS=Homo sapiens GN=DCUN1D1 PE=4 SV=1;>sp|Q96GG9|DCNL1_HUMAN	7	3	3	3	2	2	2	2	2	2	2	2	2	2	2	2	2	2	2	2	2	2	11.9	11.9	11.9	25.605	219	219;244;259;75;92;98;128	15.3									1	5	5	4	4
E7ETQ4;P49821-2;G3V0I5;P49821;B4DE93;E9PPS5;H0YD04;H0YE81;E9PQP1	E7ETQ4;P49821-2;G3V0I5;P49821;B4DE93	3;3;3;3;2;1;1;1;1	3;3;3;3;2;1;1;1;1	3;3;3;3;2;1;1;1;1	NADH dehydrogenase [ubiquinone] flavoprotein 1, mitochondrial	NDUFV1	>tr|E7ETQ4|E7ETQ4_HUMAN NADH dehydrogenase [ubiquinone] flavoprotein 1, mitochondrial OS=Homo sapiens GN=NDUFV1 PE=4 SV=1;>sp|P49821-2|NDUV1_HUMAN Isoform 2 of NADH dehydrogenase [ubiquinone] flavoprotein 1, mitochondrial OS=Homo sapiens GN=NDUFV1;>tr|G3V0	9	3	3	3	2	2	2	2	2	3	2	2	2	2	2	3	2	2	2	2	2	3	8.1	8.1	8.1	36.868	335	335;455;457;464;363;75;127;133;178	21.9										1
E7ETZ3;Q9BVC6	E7ETZ3;Q9BVC6	2;2	2;2	2;2	Transmembrane protein 109	TMEM109	>tr|E7ETZ3|E7ETZ3_HUMAN Transmembrane protein 109 OS=Homo sapiens GN=TMEM109 PE=4 SV=1;>sp|Q9BVC6|TM109_HUMAN Transmembrane protein 109 OS=Homo sapiens GN=TMEM109 PE=1 SV=1	2	2	2	2	2	2	2	2	2	2	2	2	2	2	2	2	2	2	2	2	2	2	5.6	5.6	5.6	24.983	234	234;243	8.12	8	11	11	10	10	7	8	9	7	9	8	7	10
E7ETZ4;Q9Y6E2;B5MCH7;Q75MG1;B5MCE7;E9PFD4;C9JF98;F8WDX8;E7EMS9	E7ETZ4;Q9Y6E2;B5MCH7;Q75MG1;B5MCE7	13;13;10;9;8;5;5;5;5	11;11;8;9;6;5;5;5;5	11;11;8;9;6;5;5;5;5	Basic leucine zipper and W2 domain-containing protein 2	BZW2	>tr|E7ETZ4|E7ETZ4_HUMAN Basic leucine zipper and W2 domain-containing protein 2 (Fragment) OS=Homo sapiens GN=BZW2 PE=4 SV=1;>sp|Q9Y6E2|BZW2_HUMAN Basic leucine zipper and W2 domain-containing protein 2 OS=Homo sapiens GN=BZW2 PE=1 SV=1;>tr|B5MCH7|B5MCH7_H	9	13	11	11	10	11	10	9	10	11	9	10	9	7	8	9	9	10	9	7	8	9	36	31.6	31.6	46.913	408	408;419;343;274;225;161;163;170;208	11.5	5	10	9	10	11	8	12	13	13	23	28	14	11
E7EU85;E9PFF5;P51114-3;P51114-2;B4DXZ6;P51114;C9JZE0;C9JY20	E7EU85;E9PFF5;P51114-3;P51114-2;B4DXZ6;P51114	6;6;6;6;6;6;2;2	6;6;6;6;6;6;2;2	3;3;3;3;3;3;2;2	Fragile X mental retardation syndrome-related protein 1	FXR1	>tr|E7EU85|E7EU85_HUMAN Fragile X mental retardation syndrome-related protein 1 OS=Homo sapiens GN=FXR1 PE=4 SV=1;>tr|E9PFF5|E9PFF5_HUMAN Fragile X mental retardation syndrome-related protein 1 OS=Homo sapiens GN=FXR1 PE=4 SV=1;>sp|P51114-3|FXR1_HUMAN Isof	8	6	6	3	5	6	3	5	4	4	5	6	3	5	4	4	2	3	1	2	2	2	11.9	11.9	6.6	50.99	454	454;490;536;539;608;621;119;123	15.9				1	5	5	7	8	1
E7EU96;P68400;Q5U5J2;P68400-2	E7EU96;P68400;Q5U5J2;P68400-2	17;17;17;11	17;17;17;11	16;16;16;11	Casein kinase II subunit alpha	CSNK2A1	>tr|E7EU96|E7EU96_HUMAN Casein kinase II subunit alpha OS=Homo sapiens GN=CSNK2A1 PE=4 SV=1;>sp|P68400|CSK21_HUMAN Casein kinase II subunit alpha OS=Homo sapiens GN=CSNK2A1 PE=1 SV=1;>tr|Q5U5J2|Q5U5J2_HUMAN CSNK2A1 protein OS=Homo sapiens GN=CSNK2A1 PE=1 S	4	17	17	16	13	15	16	15	17	16	13	15	16	15	17	16	12	14	15	14	16	15	48.6	48.6	46.5	45.31	385	385;391;397;255	10.2	5	25	23	17	17	19	19	30	33	51	48	34	34
E7EUI8;E7EM57	E7EUI8;E7EM57	20;19	1;1	1;1	Glucose-6-phosphate 1-dehydrogenase	G6PD	>tr|E7EUI8|E7EUI8_HUMAN Glucose-6-phosphate 1-dehydrogenase (Fragment) OS=Homo sapiens GN=G6PD PE=3 SV=1;>tr|E7EM57|E7EM57_HUMAN Glucose-6-phosphate 1-dehydrogenase (Fragment) OS=Homo sapiens GN=G6PD PE=3 SV=1	2	20	1	1	20	20	18	18	19	20	1	1	1	1	1	1	1	1	1	1	1	1	59	3.2	3.2	38.521	339	339;320	13.8													11
E7EUT4;E7EUT5	E7EUT4;E7EUT5	19;15	2;0	2;0	Glyceraldehyde-3-phosphate dehydrogenase	GAPDH	>tr|E7EUT4|E7EUT4_HUMAN Glyceraldehyde-3-phosphate dehydrogenase OS=Homo sapiens GN=GAPDH PE=3 SV=1;>tr|E7EUT5|E7EUT5_HUMAN Glyceraldehyde-3-phosphate dehydrogenase OS=Homo sapiens GN=GAPDH PE=3 SV=1	2	19	2	2	18	18	18	17	18	19	2	1	1	1	2	2	2	1	1	1	2	2	79.5	4.4	4.4	31.548	293	293;260	16
E7EV56;Q15154-2;E7ETA6;Q15154;C9JBL6;Q15154-3;E9PGW9;E7EV93;E5RGQ4;A6NNN6;H0YBA1	E7EV56;Q15154-2;E7ETA6;Q15154;C9JBL6;Q15154-3;E9PGW9;E7EV93	5;5;5;5;3;3;3;3;2;1;1	5;5;5;5;3;3;3;3;2;1;1	5;5;5;5;3;3;3;3;2;1;1	Pericentriolar material 1 protein	PCM1	>tr|E7EV56|E7EV56_HUMAN Pericentriolar material 1 protein OS=Homo sapiens GN=PCM1 PE=4 SV=1;>sp|Q15154-2|PCM1_HUMAN Isoform 2 of Pericentriolar material 1 protein OS=Homo sapiens GN=PCM1;>tr|E7ETA6|E7ETA6_HUMAN Pericentriolar material 1 protein OS=Homo sap	11	5	5	5	2	3	2	5	5	5	2	3	2	5	5	5	2	3	2	5	5	5	3.2	3.2	3.2	210.13	1860	1860;1969;2016;2024;529;530;530;749;408;723;764	14.1									1	5	6	1
E7EVE1;Q8WUA8	E7EVE1;Q8WUA8	2;2	2;2	2;2	Tsukushin	TSKU	>tr|E7EVE1|E7EVE1_HUMAN Tsukushin OS=Homo sapiens GN=TSKU PE=4 SV=1;>sp|Q8WUA8|TSK_HUMAN Tsukushin OS=Homo sapiens GN=TSKU PE=2 SV=3	2	2	2	2	1	1	0	1	1	1	1	1	0	1	1	1	1	1	0	1	1	1	6.2	6.2	6.2	34.33	321	321;353	17.6
E7EVG1;Q8TAD8	E7EVG1;Q8TAD8	9;9	9;9	9;9	Smad nuclear-interacting protein 1	SNIP1	>tr|E7EVG1|E7EVG1_HUMAN Smad nuclear-interacting protein 1 OS=Homo sapiens GN=SNIP1 PE=4 SV=2;>sp|Q8TAD8|SNIP1_HUMAN Smad nuclear-interacting protein 1 OS=Homo sapiens GN=SNIP1 PE=1 SV=1	2	9	9	9	7	8	3	6	9	8	7	8	3	6	9	8	7	8	3	6	9	8	25.5	25.5	25.5	43.948	380	380;396	13.3	2	4	2	3				6	9	13	11	4	4
E7EVM5;Q9NV06;Q9NV06-2;E5RJ28;C9J9I4;E5RHM4	E7EVM5;Q9NV06;Q9NV06-2;E5RJ28;C9J9I4;E5RHM4	2;2;1;1;1;1	2;2;1;1;1;1	2;2;1;1;1;1	DDB1- and CUL4-associated factor 13	DCAF13	>tr|E7EVM5|E7EVM5_HUMAN DDB1- and CUL4-associated factor 13 OS=Homo sapiens GN=DCAF13 PE=4 SV=1;>sp|Q9NV06|DCA13_HUMAN DDB1- and CUL4-associated factor 13 OS=Homo sapiens GN=DCAF13 PE=1 SV=2;>sp|Q9NV06-2|DCA13_HUMAN Isoform 2 of DDB1- and CUL4-associated f	6	2	2	2	1	2	0	1	2	1	1	2	0	1	2	1	1	2	0	1	2	1	9.2	9.2	9.2	24.862	217	217;445;96;96;96;181	17.4
E7EVX8;Q8WWY3;E7ESA8;Q8WWY3-2;E7EU94;E7ESX0;Q8WWY3-3;E7EN72	E7EVX8;Q8WWY3;E7ESA8;Q8WWY3-2;E7EU94;E7ESX0;Q8WWY3-3;E7EN72	11;11;9;7;6;6;6;6	11;11;9;7;6;6;6;6	11;11;9;7;6;6;6;6	U4/U6 small nuclear ribonucleoprotein Prp31	PRPF31	>tr|E7EVX8|E7EVX8_HUMAN U4/U6 small nuclear ribonucleoprotein Prp31 OS=Homo sapiens GN=PRPF31 PE=4 SV=1;>sp|Q8WWY3|PRP31_HUMAN U4/U6 small nuclear ribonucleoprotein Prp31 OS=Homo sapiens GN=PRPF31 PE=1 SV=2;>tr|E7ESA8|E7ESA8_HUMAN U4/U6 small nuclear ribon	8	11	11	11	11	10	10	11	11	11	11	10	10	11	11	11	11	10	10	11	11	11	32.5	32.5	32.5	54.766	493	493;499;450;364;261;276;278;284	13.4	5	15	13	10	17	11	12	14	17	28	28	24	21
E7EW18;P06746;B7Z1W5;H0YBX1;H0YAV8;E5RIJ0;H0YBJ0	E7EW18;P06746;B7Z1W5;H0YBX1;H0YAV8	4;4;3;3;2;1;1	4;4;3;3;2;1;1	4;4;3;3;2;1;1	DNA polymerase beta	POLB	>tr|E7EW18|E7EW18_HUMAN DNA polymerase beta (Fragment) OS=Homo sapiens GN=POLB PE=4 SV=1;>sp|P06746|DPOLB_HUMAN DNA polymerase beta OS=Homo sapiens GN=POLB PE=1 SV=3;>tr|B7Z1W5|B7Z1W5_HUMAN DNA polymerase beta OS=Homo sapiens GN=POLB PE=2 SV=1;>tr|H0YBX1|H	7	4	4	4	4	3	1	3	2	4	4	3	1	3	2	4	4	3	1	3	2	4	14.6	14.6	14.6	31.33	280	280;335;181;239;106;193;237	19.3
E7EW84;E9PHI3;Q8TAG9;F2Z2Q3;F2Z3K0	E7EW84;E9PHI3;Q8TAG9;F2Z2Q3	5;5;5;5;2	5;5;5;5;2	5;5;5;5;2	Exocyst complex component 6	EXOC6	>tr|E7EW84|E7EW84_HUMAN Exocyst complex component 6 OS=Homo sapiens GN=EXOC6 PE=4 SV=1;>tr|E9PHI3|E9PHI3_HUMAN Exocyst complex component 6 OS=Homo sapiens GN=EXOC6 PE=4 SV=1;>sp|Q8TAG9|EXOC6_HUMAN Exocyst complex component 6 OS=Homo sapiens GN=EXOC6 PE=1 S	5	5	5	5	4	3	3	3	3	4	4	3	3	3	3	4	4	3	3	3	3	4	6.8	6.8	6.8	81.851	701	701;799;804;820;404	18.1											2	2	4
E7EWC6;D6RAG0;E7EP90;Q9GZM3;Q9GZM3-2;P52435;Q9H1A6;E2QRJ6;Q9H1A7;F6W009;A6NJ25;A6NFM0;F8WF84	E7EWC6;D6RAG0;E7EP90;Q9GZM3;Q9GZM3-2;P52435;Q9H1A6;E2QRJ6;Q9H1A7;F6W009;A6NJ25;A6NFM0	4;3;3;3;3;3;3;3;2;2;2;2;1	4;3;3;3;3;3;3;3;2;2;2;2;1	1;1;1;1;1;1;1;1;1;1;1;1;1	DNA-directed RNA polymerase II subunit RPB11-b1;DNA-directed RNA polymerase II subunit RPB11-a;DNA-directed RNA polymerase II subunit RPB11-b2	POLR2J3;POLR2J2;POLR2J;POLR2J1	>tr|E7EWC6|E7EWC6_HUMAN DNA-directed RNA polymerase II subunit RPB11-b2 (Fragment) OS=Homo sapiens GN=POLR2J3 PE=4 SV=1;>tr|D6RAG0|D6RAG0_HUMAN DNA-directed RNA polymerase II subunit RPB11-b2 OS=Homo sapiens GN=POLR2J3 PE=4 SV=1;>tr|E7EP90|E7EP90_HUMAN DNA	13	4	4	1	2	2	1	3	3	1	2	2	1	3	3	1	0	0	0	0	1	0	17.5	17.5	6.2	30.409	274	274;73;76;115;116;117;127;158;115;115;116;158;128	19.1								1	2	1		2
E7EWE9;Q8NBT2	E7EWE9;Q8NBT2	1;1	1;1	1;1	Kinetochore protein Spc24	SPC24	>tr|E7EWE9|E7EWE9_HUMAN Kinetochore protein Spc24 OS=Homo sapiens GN=SPC24 PE=4 SV=1;>sp|Q8NBT2|SPC24_HUMAN Kinetochore protein Spc24 OS=Homo sapiens GN=SPC24 PE=1 SV=2	2	1	1	1	1	1	1	1	1	1	1	1	1	1	1	1	1	1	1	1	1	1	13.9	13.9	13.9	17.33	151	151;197	17.5
E7EWF1;P36578;H3BM89;H3BTP7;H3BU31;B4DP82	E7EWF1;P36578;H3BM89	17;17;12;7;6;5	17;17;12;7;6;5	6;6;1;5;6;5	60S ribosomal protein L4	RPL4	>tr|E7EWF1|E7EWF1_HUMAN 60S ribosomal protein L4 OS=Homo sapiens GN=RPL4 PE=4 SV=1;>sp|P36578|RL4_HUMAN 60S ribosomal protein L4 OS=Homo sapiens GN=RPL4 PE=1 SV=5;>tr|H3BM89|H3BM89_HUMAN 60S ribosomal protein L4 OS=Homo sapiens GN=RPL4 PE=4 SV=1	6	17	17	6	17	16	17	17	17	17	17	16	17	17	17	17	6	6	6	6	6	6	44.8	44.8	19.2	45.498	406	406;427;333;170;171;151	13.4	24	47	46	43	38	30	33	35	34	55	57	46	43
E7EWK3;Q9H2U1-3;Q9H2U1;Q9H2U1-2;F5GZS0;H7C5F5;H7C514	E7EWK3;Q9H2U1-3;Q9H2U1;Q9H2U1-2;F5GZS0	14;14;14;13;13;4;2	14;14;14;13;13;4;2	13;13;13;12;12;4;2	Probable ATP-dependent RNA helicase DHX36	DHX36	>tr|E7EWK3|E7EWK3_HUMAN Probable ATP-dependent RNA helicase DHX36 (Fragment) OS=Homo sapiens GN=DHX36 PE=4 SV=1;>sp|Q9H2U1-3|DHX36_HUMAN Isoform 3 of Probable ATP-dependent RNA helicase DHX36 OS=Homo sapiens GN=DHX36;>sp|Q9H2U1|DHX36_HUMAN Probable ATP-dep	7	14	14	13	10	11	10	11	11	12	10	11	10	11	11	12	9	10	9	10	10	11	21	21	19.8	91.43	797	797;979;1008;994;994;188;119	16.8						1		1	2	11	10	7	4
E9PAS5;H7BXR4;O94875;O94875-7;H7BZK1;C9JEA9;C9JDX2;C9JI79;C9IZT7;C9JBB0	E9PAS5;H7BXR4;O94875;O94875-7	14;13;12;11;5;2;2;1;1;1	14;13;12;11;5;2;2;1;1;1	1;0;1;1;1;0;0;0;0;0	Sorbin and SH3 domain-containing protein 2	SORBS2	>tr|E9PAS5|E9PAS5_HUMAN Sorbin and SH3 domain-containing protein 2 OS=Homo sapiens GN=SORBS2 PE=4 SV=1;>tr|H7BXR4|H7BXR4_HUMAN Sorbin and SH3 domain-containing protein 2 OS=Homo sapiens GN=SORBS2 PE=4 SV=1;>sp|O94875|SRBS2_HUMAN Sorbin and SH3 domain-conta	10	14	14	1	13	14	13	13	14	14	13	14	13	13	14	14	1	1	1	1	1	1	35.7	35.7	3	71.685	644	644;731;1100;1004;291;100;116;70;71;80	15.2					1	1	1	3	11	29	33	22	11
E9PAU2	E9PAU2	20	20	1		RAVER1	>tr|E9PAU2|E9PAU2_HUMAN Ribonucleoprotein PTB-binding 1 OS=Homo sapiens GN=RAVER1 PE=4 SV=1	1	20	20	1	17	17	16	17	17	19	17	17	16	17	17	19	1	1	1	1	1	1	47.9	47.9	2.8	79.578	756	756	17.1	4	8	9	4	7	2	2	6	9	21	20	25	14
E9PB51;Q9BWF3;Q9BWF3-3;E9PLB0;E9PM61;D6R9K7;E7EQS3;Q9BWF3-2	E9PB51;Q9BWF3;Q9BWF3-3;E9PLB0;E9PM61;D6R9K7;E7EQS3;Q9BWF3-2	8;8;6;6;6;6;6;6	8;8;6;6;6;6;6;6	0;0;0;0;0;0;0;0	RNA-binding protein 4	RBM4;RBM4B	>tr|E9PB51|E9PB51_HUMAN RNA-binding protein 4 (Fragment) OS=Homo sapiens GN=RBM4 PE=4 SV=1;>sp|Q9BWF3|RBM4_HUMAN RNA-binding protein 4 OS=Homo sapiens GN=RBM4 PE=1 SV=1;>sp|Q9BWF3-3|RBM4_HUMAN Isoform 3 of RNA-binding protein 4 OS=Homo sapiens GN=RBM4;>tr|	8	8	8	0	6	5	5	6	5	6	6	5	5	6	5	6	0	0	0	0	0	0	42.5	42.5	0	26.286	240	240;364;143;143;147;150;173;177	17					1		1	3	7	8	8
E9PB95;O95352;H7C2R3;H7BZ92;H7C2J8;O95352-2	E9PB95;O95352;H7C2R3;H7BZ92;H7C2J8;O95352-2	2;2;1;1;1;1	2;2;1;1;1;1	2;2;1;1;1;1	Ubiquitin-like modifier-activating enzyme ATG7	ATG7	>tr|E9PB95|E9PB95_HUMAN Ubiquitin-like modifier-activating enzyme ATG7 OS=Homo sapiens GN=ATG7 PE=4 SV=1;>sp|O95352|ATG7_HUMAN Ubiquitin-like modifier-activating enzyme ATG7 OS=Homo sapiens GN=ATG7 PE=1 SV=1;>tr|H7C2R3|H7C2R3_HUMAN Ubiquitin-like modifier-	6	2	2	2	1	2	1	1	2	2	1	2	1	1	2	2	1	2	1	1	2	2	6.4	6.4	6.4	68.617	623	623;703;95;96;139;676	15.6
E9PBT2;O43293-2;O43293;F8WCQ3	E9PBT2;O43293-2;O43293;F8WCQ3	2;2;2;1	2;2;2;1	1;1;1;0	Death-associated protein kinase 3	DAPK3;DAPK1	>tr|E9PBT2|E9PBT2_HUMAN Death-associated protein kinase 3 OS=Homo sapiens GN=DAPK3 PE=4 SV=1;>sp|O43293-2|DAPK3_HUMAN Isoform 2 of Death-associated protein kinase 3 OS=Homo sapiens GN=DAPK3;>sp|O43293|DAPK3_HUMAN Death-associated protein kinase 3 OS=Homo s	4	2	2	1	2	2	2	2	2	2	2	2	2	2	2	2	1	1	1	1	1	1	12.4	12.4	7.3	20.178	177	177;322;454;188	16.4
E9PBV3	E9PBV3	4	4	4		SBSN	>tr|E9PBV3|E9PBV3_HUMAN Suprabasin OS=Homo sapiens GN=SBSN PE=4 SV=1	1	4	4	4	2	4	3	3	3	4	2	4	3	3	3	4	2	4	3	3	3	4	19.7	19.7	19.7	60.54	590	590	15.5												1	4
E9PC74;Q13144;H0YGE6;C9JRD9	E9PC74;Q13144	5;5;2;1	5;5;2;1	5;5;2;1	Translation initiation factor eIF-2B subunit epsilon	EIF2B5	>tr|E9PC74|E9PC74_HUMAN Translation initiation factor eIF-2B subunit epsilon OS=Homo sapiens GN=EIF2B5 PE=4 SV=1;>sp|Q13144|EI2BE_HUMAN Translation initiation factor eIF-2B subunit epsilon OS=Homo sapiens GN=EIF2B5 PE=1 SV=3	4	5	5	5	4	4	3	5	5	4	4	4	3	5	5	4	4	4	3	5	5	4	8.8	8.8	8.8	78.346	705	705;721;337;107	18.3										1	4	5	4
E9PCA9;E9PGR1;Q9Y251;E9PHC3;D6RAQ1;D6RHG4	E9PCA9;E9PGR1;Q9Y251;E9PHC3	3;3;3;2;1;1	3;3;3;2;1;1	3;3;3;2;1;1	Heparanase;Heparanase 8 kDa subunit;Heparanase 50 kDa subunit	HPSE	>tr|E9PCA9|E9PCA9_HUMAN Heparanase 8 kDa subunit OS=Homo sapiens GN=HPSE PE=4 SV=1;>tr|E9PGR1|E9PGR1_HUMAN Heparanase 8 kDa subunit OS=Homo sapiens GN=HPSE PE=4 SV=1;>sp|Q9Y251|HPSE_HUMAN Heparanase OS=Homo sapiens GN=HPSE PE=1 SV=2;>tr|E9PHC3|E9PHC3_HUMAN	6	3	3	3	1	2	1	2	2	3	1	2	1	2	2	3	1	2	1	2	2	3	8.3	8.3	8.3	53.16	469	469;485;543;380;168;226	19.7								1
E9PCH7;F5H4Z3;Q5QPM9;Q5QPM7;Q92530	E9PCH7;F5H4Z3;Q5QPM9;Q5QPM7;Q92530	1;1;1;1;1	1;1;1;1;1	1;1;1;1;1	Proteasome inhibitor PI31 subunit	PSMF1	>tr|E9PCH7|E9PCH7_HUMAN Proteasome inhibitor PI31 subunit OS=Homo sapiens GN=PSMF1 PE=4 SV=1;>tr|F5H4Z3|F5H4Z3_HUMAN Proteasome inhibitor PI31 subunit OS=Homo sapiens GN=PSMF1 PE=4 SV=1;>tr|Q5QPM9|Q5QPM9_HUMAN Proteasome (Prosome, macropain) inhibitor subu	5	1	1	1	1	1	1	1	1	1	1	1	1	1	1	1	1	1	1	1	1	1	9.1	9.1	9.1	18.334	165	165;175;183;263;271	10.4									2	10	11
E9PCI3;P08243;E9PCX6;F8WEJ5;C9J057;C9JM09;C9JT45;C9JLN6	E9PCI3;P08243;E9PCX6;F8WEJ5	20;20;18;10;6;3;3;2	20;20;18;10;6;3;3;2	20;20;18;10;6;3;3;2	Asparagine synthetase;Asparagine synthetase [glutamine-hydrolyzing]	ASNS	>tr|E9PCI3|E9PCI3_HUMAN Asparagine synthetase OS=Homo sapiens GN=ASNS PE=4 SV=1;>sp|P08243|ASNS_HUMAN Asparagine synthetase [glutamine-hydrolyzing] OS=Homo sapiens GN=ASNS PE=1 SV=4;>tr|E9PCX6|E9PCX6_HUMAN Asparagine synthetase OS=Homo sapiens GN=ASNS PE=4	8	20	20	20	18	19	18	17	18	19	18	19	18	17	18	19	18	19	18	17	18	19	43	43	43	62.168	540	540;561;478;401;215;119;162;63	13.3	4	10	16	9	14	9	13	23	21	43	37	39	31
E9PCI9;P14324	E9PCI9;P14324	8;8	8;8	8;8	Farnesyl pyrophosphate synthase	FDPS	>tr|E9PCI9|E9PCI9_HUMAN Farnesyl pyrophosphate synthase OS=Homo sapiens GN=FDPS PE=3 SV=1;>sp|P14324|FPPS_HUMAN Farnesyl pyrophosphate synthase OS=Homo sapiens GN=FDPS PE=1 SV=4	2	8	8	8	8	8	8	8	8	8	8	8	8	8	8	8	8	8	8	8	8	8	24.9	24.9	24.9	40.532	353	353;419	12.9	5	13	19	14	11	9	19	20	8	8	8	7	9
E9PCL5;H3BP62	E9PCL5	3;1	3;1	1;1		BCAR1	>tr|E9PCL5|E9PCL5_HUMAN Breast cancer anti-estrogen resistance protein 1 OS=Homo sapiens GN=BCAR1 PE=4 SV=1	2	3	3	1	2	3	1	2	3	2	2	3	1	2	3	2	1	1	0	1	1	0	4.1	4.1	1.6	97.876	916	916;57	14.8
E9PD53;Q9NTJ3;Q9NTJ3-2;F5H0U7;E7ET04;C9JR83;C9J9E4;C9JVD8;C9J578;C9JWF0;C9IYK2;C9JJ64	E9PD53;Q9NTJ3;Q9NTJ3-2;F5H0U7	25;25;21;16;9;9;7;5;5;4;4;4	25;25;21;16;9;9;7;5;5;4;4;4	25;25;21;16;9;9;7;5;5;4;4;4	Structural maintenance of chromosomes protein;Structural maintenance of chromosomes protein 4	SMC4	>tr|E9PD53|E9PD53_HUMAN Structural maintenance of chromosomes protein OS=Homo sapiens GN=SMC4 PE=3 SV=1;>sp|Q9NTJ3|SMC4_HUMAN Structural maintenance of chromosomes protein 4 OS=Homo sapiens GN=SMC4 PE=1 SV=2;>sp|Q9NTJ3-2|SMC4_HUMAN Isoform 2 of Structural	12	25	25	25	19	22	18	21	22	21	19	22	18	21	22	21	19	22	18	21	22	21	18.2	18.2	18.2	144.45	1263	1263;1288;1230;882;422;423;157;119;139;170;173;180	16.3					1	1	4	9	9	35	28	14	14
E9PDD5;P51553;G5E9Q7;E7EQB8;E9PF84;E9PCL6;H7C1R3;H7C1W2;H0Y5Q7	E9PDD5;P51553;G5E9Q7;E7EQB8;E9PF84;E9PCL6;H7C1R3;H7C1W2;H0Y5Q7	6;6;5;5;4;4;3;3;3	6;6;5;5;4;4;3;3;3	6;6;5;5;4;4;3;3;3	Isocitrate dehydrogenase [NAD] subunit gamma, mitochondrial	IDH3G	>tr|E9PDD5|E9PDD5_HUMAN Isocitrate dehydrogenase [NAD] subunit gamma, mitochondrial OS=Homo sapiens GN=IDH3G PE=3 SV=1;>sp|P51553|IDH3G_HUMAN Isocitrate dehydrogenase [NAD] subunit gamma, mitochondrial OS=Homo sapiens GN=IDH3G PE=1 SV=1;>tr|G5E9Q7|G5E9Q7_H	9	6	6	6	6	6	4	6	6	6	6	6	4	6	6	6	6	6	4	6	6	6	21.1	21.1	21.1	41.468	380	380;393;322;340;285;301;155;199;211	15.3										1	9	6	8
E9PDK5;B4DVE7;P50995;E9PDS7;H0Y6E1;Q5T0G9	E9PDK5;B4DVE7;P50995	12;12;12;5;4;1	12;12;12;5;4;1	12;12;12;5;4;1	Annexin;Annexin A11	ANXA11	>tr|E9PDK5|E9PDK5_HUMAN Annexin OS=Homo sapiens GN=ANXA11 PE=3 SV=1;>tr|B4DVE7|B4DVE7_HUMAN Annexin OS=Homo sapiens GN=ANXA11 PE=2 SV=1;>sp|P50995|ANX11_HUMAN Annexin A11 OS=Homo sapiens GN=ANXA11 PE=1 SV=1	6	12	12	12	9	9	9	11	10	9	9	9	9	11	10	9	9	9	9	11	10	9	31.8	31.8	31.8	45.728	412	412;472;505;162;148;204	14.9	1	8	10	6	8	5	9	12	10	9	10	2	1
E9PDM9;Q8WW22;Q8WW22-2;F5H170;C9JDE6;F8WF76	E9PDM9;Q8WW22;Q8WW22-2;F5H170	5;5;5;4;2;1	5;5;5;4;2;1	5;5;5;4;2;1	DnaJ homolog subfamily A member 4	DNAJA4	>tr|E9PDM9|E9PDM9_HUMAN DnaJ homolog subfamily A member 4 OS=Homo sapiens GN=DNAJA4 PE=4 SV=1;>sp|Q8WW22|DNJA4_HUMAN DnaJ homolog subfamily A member 4 OS=Homo sapiens GN=DNAJA4 PE=1 SV=1;>sp|Q8WW22-2|DNJA4_HUMAN Isoform 2 of DnaJ homolog subfamily A member	6	5	5	5	2	3	3	2	2	2	2	3	3	2	2	2	2	3	3	2	2	2	13	13	13	41.597	370	370;397;426;219;211;114	11.5		1		1				1	2	6	4		1
E9PDQ9;P32519	E9PDQ9;P32519	3;3	3;3	3;3	ETS-related transcription factor Elf-1	ELF1	>tr|E9PDQ9|E9PDQ9_HUMAN ETS-related transcription factor Elf-1 OS=Homo sapiens GN=ELF1 PE=3 SV=1;>sp|P32519|ELF1_HUMAN ETS-related transcription factor Elf-1 OS=Homo sapiens GN=ELF1 PE=1 SV=2	2	3	3	3	2	3	3	3	3	3	2	3	3	3	3	3	2	3	3	3	3	3	10.4	10.4	10.4	64.928	595	595;619	20													5
E9PDU5;Q9NNW5;E9PBK6	E9PDU5;Q9NNW5;E9PBK6	4;4;3	4;4;3	4;4;3	WD repeat-containing protein 6	WDR6	>tr|E9PDU5|E9PDU5_HUMAN WD repeat-containing protein 6 OS=Homo sapiens GN=WDR6 PE=4 SV=1;>sp|Q9NNW5|WDR6_HUMAN WD repeat-containing protein 6 OS=Homo sapiens GN=WDR6 PE=1 SV=1;>tr|E9PBK6|E9PBK6_HUMAN WD repeat-containing protein 6 OS=Homo sapiens GN=WDR6 P	3	4	4	4	4	4	3	4	4	4	4	4	3	4	4	4	4	4	3	4	4	4	6.3	6.3	6.3	116.17	1070	1070;1121;569	20.7
E9PDV0;P32929;P32929-2	E9PDV0;P32929;P32929-2	7;7;6	7;7;6	7;7;6	Cystathionine gamma-lyase	CTH	>tr|E9PDV0|E9PDV0_HUMAN Cystathionine gamma-lyase OS=Homo sapiens GN=CTH PE=3 SV=1;>sp|P32929|CGL_HUMAN Cystathionine gamma-lyase OS=Homo sapiens GN=CTH PE=1 SV=3;>sp|P32929-2|CGL_HUMAN Isoform 2 of Cystathionine gamma-lyase OS=Homo sapiens GN=CTH	3	7	7	7	6	7	4	5	6	7	6	7	4	5	6	7	6	7	4	5	6	7	28.7	28.7	28.7	41.26	373	373;405;361	16.3										3	8	9	5
E9PDX6;Q5JRX3;Q5JRX3-2;C9JSL2;E7ES23;B1APQ0;H0Y7L7;B1APQ1	E9PDX6;Q5JRX3;Q5JRX3-2;C9JSL2;E7ES23	9;9;9;9;8;4;4;1	9;9;9;9;8;4;4;1	9;9;9;9;8;4;4;1	Presequence protease, mitochondrial	PITRM1	>tr|E9PDX6|E9PDX6_HUMAN Presequence protease, mitochondrial OS=Homo sapiens GN=PITRM1 PE=3 SV=2;>sp|Q5JRX3|PREP_HUMAN Presequence protease, mitochondrial OS=Homo sapiens GN=PITRM1 PE=1 SV=2;>sp|Q5JRX3-2|PREP_HUMAN Isoform 2 of Presequence protease, mitocho	8	9	9	9	8	9	8	7	7	7	8	9	8	7	7	7	8	9	8	7	7	7	11.8	11.8	11.8	116.3	1030	1030;1037;1038;1038;939;184;259;86	15.5												8	15
E9PE29;Q9H2Y7;H3BRD4;H3BNX5;H3BS99	E9PE29;Q9H2Y7;H3BRD4;H3BNX5;H3BS99	2;2;1;1;1	2;2;1;1;1	2;2;1;1;1	Zinc finger protein 106 homolog	ZFP106	>tr|E9PE29|E9PE29_HUMAN Zinc finger protein 106 homolog OS=Homo sapiens GN=ZFP106 PE=4 SV=2;>sp|Q9H2Y7|ZF106_HUMAN Zinc finger protein 106 homolog OS=Homo sapiens GN=ZFP106 PE=1 SV=1;>tr|H3BRD4|H3BRD4_HUMAN Zinc finger protein 106 homolog (Fragment) OS=Hom	5	2	2	2	2	1	1	2	2	2	2	1	1	2	2	2	2	1	1	2	2	2	2.6	2.6	2.6	122.87	1111	1111;1883;217;816;850	16.1
E9PEC0;Q16186	E9PEC0;Q16186	4;4	4;4	4;4	Proteasomal ubiquitin receptor ADRM1	ADRM1	>tr|E9PEC0|E9PEC0_HUMAN Proteasomal ubiquitin receptor ADRM1 OS=Homo sapiens GN=ADRM1 PE=4 SV=2;>sp|Q16186|ADRM1_HUMAN Proteasomal ubiquitin receptor ADRM1 OS=Homo sapiens GN=ADRM1 PE=1 SV=2	2	4	4	4	4	4	3	4	4	4	4	4	3	4	4	4	4	4	3	4	4	4	13.9	13.9	13.9	32.819	317	317;407	14.7	2	6	6	2	5	4	3	5	2	6	8	9	12
E9PED3;Q9P0K7-3;E7EMX7;Q9P0K7;Q9P0K7-2;D6RB27;D6R9G4;D6RBY4;D6REL2;D6R9G6;D6RF74;D6RE17	E9PED3;Q9P0K7-3;E7EMX7;Q9P0K7;Q9P0K7-2;D6RB27;D6R9G4;D6RBY4;D6REL2;D6R9G6;D6RF74;D6RE17	2;2;2;2;2;1;1;1;1;1;1;1	2;2;2;2;2;1;1;1;1;1;1;1	2;2;2;2;2;1;1;1;1;1;1;1	Ankycorbin	RAI14	>tr|E9PED3|E9PED3_HUMAN Ankycorbin OS=Homo sapiens GN=RAI14 PE=4 SV=1;>sp|Q9P0K7-3|RAI14_HUMAN Isoform 3 of Ankycorbin OS=Homo sapiens GN=RAI14;>tr|E7EMX7|E7EMX7_HUMAN Ankycorbin OS=Homo sapiens GN=RAI14 PE=4 SV=1;>sp|Q9P0K7|RAI14_HUMAN Ankycorbin OS=Homo	12	2	2	2	2	2	0	1	2	2	2	2	0	1	2	2	2	2	0	1	2	2	3.6	3.6	3.6	106.9	951	951;972;973;980;983;104;107;114;125;126;139;150	14.8
E9PEE1;P38435	E9PEE1;P38435	4;4	4;4	4;4	Vitamin K-dependent gamma-carboxylase	GGCX	>tr|E9PEE1|E9PEE1_HUMAN Vitamin K-dependent gamma-carboxylase OS=Homo sapiens GN=GGCX PE=4 SV=1;>sp|P38435|VKGC_HUMAN Vitamin K-dependent gamma-carboxylase OS=Homo sapiens GN=GGCX PE=1 SV=2	2	4	4	4	4	3	4	4	4	4	4	3	4	4	4	4	4	3	4	4	4	4	5.4	5.4	5.4	80.988	701	701;758	20.1
E9PEE4;O95243-2;O95243;O95243-3;Q2MD36;D6RBI7	E9PEE4;O95243-2;O95243;O95243-3;Q2MD36	8;8;8;7;5;1	8;8;8;7;5;1	8;8;8;7;5;1	Methyl-CpG-binding domain protein 4	MBD4	>tr|E9PEE4|E9PEE4_HUMAN Methyl-CpG-binding domain protein 4 OS=Homo sapiens GN=MBD4 PE=4 SV=1;>sp|O95243-2|MBD4_HUMAN Isoform 2 of Methyl-CpG-binding domain protein 4 OS=Homo sapiens GN=MBD4;>sp|O95243|MBD4_HUMAN Methyl-CpG-binding domain protein 4 OS=Homo	6	8	8	8	6	6	6	8	7	7	6	6	6	8	7	7	6	6	6	8	7	7	16.4	16.4	16.4	64.767	572	572;574;580;540;262;52	18.6							1		1	2	1	2	8
E9PEM5;P50851-2;F5H1X8;P50851;H0YAC6;H0Y9N9;B7Z4S7;B7Z2H9;E9PG20;Q5T321;Q8NFP9;F5GXV7	E9PEM5;P50851-2;F5H1X8;P50851;H0YAC6	5;5;5;5;4;1;1;1;1;1;1;1	5;5;5;5;4;1;1;1;1;1;1;1	5;5;5;5;4;1;1;1;1;1;1;1	Lipopolysaccharide-responsive and beige-like anchor protein	LRBA	>tr|E9PEM5|E9PEM5_HUMAN Lipopolysaccharide-responsive and beige-like anchor protein OS=Homo sapiens GN=LRBA PE=4 SV=1;>sp|P50851-2|LRBA_HUMAN Isoform 2 of Lipopolysaccharide-responsive and beige-like anchor protein OS=Homo sapiens GN=LRBA;>tr|F5H1X8|F5H1X8	12	5	5	5	3	4	4	4	4	3	3	4	4	4	4	3	3	4	4	4	4	3	2.5	2.5	2.5	286.97	2575	2575;2851;2852;2863;1505;134;277;739;1575;2943;2946;2946	14.8								1	1		1
E9PES6;E7ES08;E7EQU1;O15347;P0C6E5	E9PES6;E7ES08;E7EQU1;O15347	7;7;7;7;1	7;7;7;7;1	7;7;7;7;1	High mobility group protein B3	HMGB3	>tr|E9PES6|E9PES6_HUMAN High mobility group protein B3 (Fragment) OS=Homo sapiens GN=HMGB3 PE=4 SV=1;>tr|E7ES08|E7ES08_HUMAN High mobility group protein B3 (Fragment) OS=Homo sapiens GN=HMGB3 PE=4 SV=1;>tr|E7EQU1|E7EQU1_HUMAN High mobility group protein B3	5	7	7	7	6	7	6	6	6	5	6	7	6	6	6	5	6	7	6	6	6	5	39.9	39.9	39.9	17.522	153	153;188;193;200;187	10.1	15	24	26	20	21	14	16	16	12	22	25	19	17
E9PEX0;C9JTS2;P11171-7;E9PEW9;P11171-5;H3BLV6;P11171-2;P11171;P11171-6;P11171-4;P11171-3	E9PEX0;C9JTS2;P11171-7;E9PEW9;P11171-5;H3BLV6;P11171-2;P11171;P11171-6;P11171-4;P11171-3	5;5;5;5;5;5;5;5;4;4;4	5;5;5;5;5;5;5;5;4;4;4	4;4;4;4;4;4;4;4;3;3;3	Protein 4.1	EPB41	>tr|E9PEX0|E9PEX0_HUMAN Protein 4.1 OS=Homo sapiens GN=EPB41 PE=4 SV=1;>tr|C9JTS2|C9JTS2_HUMAN Protein 4.1 OS=Homo sapiens GN=EPB41 PE=4 SV=1;>sp|P11171-7|41_HUMAN Isoform 7 of Protein 4.1 OS=Homo sapiens GN=EPB41;>tr|E9PEW9|E9PEW9_HUMAN Protein 4.1 OS=Hom	11	5	5	4	1	3	1	3	4	3	1	3	1	3	4	3	1	3	1	2	3	2	6.4	6.4	5	78.433	704	704;714;719;767;775;827;831;864;566;588;641	20.4
E9PEZ3;O60610;H9KV28;E7ERW8;O60610-2;B9ZVX0;E9PHQ0;E9PEZ2;E7ET75;E7EMV0;B4E2I7;F5H2N3;E5RJ79	E9PEZ3;O60610;H9KV28;E7ERW8;O60610-2;B9ZVX0;E9PHQ0;E9PEZ2;E7ET75;E7EMV0	24;24;24;23;23;23;23;23;23;13;3;3;2	24;24;24;23;23;23;23;23;23;13;3;3;2	24;24;24;23;23;23;23;23;23;13;3;3;2	Protein diaphanous homolog 1	DIAPH1	>tr|E9PEZ3|E9PEZ3_HUMAN Protein diaphanous homolog 1 OS=Homo sapiens GN=DIAPH1 PE=4 SV=1;>sp|O60610|DIAP1_HUMAN Protein diaphanous homolog 1 OS=Homo sapiens GN=DIAPH1 PE=1 SV=2;>tr|H9KV28|H9KV28_HUMAN Protein diaphanous homolog 1 OS=Homo sapiens GN=DIAPH1	13	24	24	24	19	21	20	20	22	21	19	21	20	20	22	21	19	21	20	20	22	21	20.9	20.9	20.9	141.06	1269	1269;1272;1273;1215;1248;1248;1260;1263;1264;863;201;284;112	15.4	3	5	3	7	7	8	10	16	13	34	37	28	20
E9PF19;Q9Y4P3;Q96E41;C9JVF0	E9PF19;Q9Y4P3;Q96E41	11;11;10;4	11;11;10;4	11;11;10;4	Transducin beta-like protein 2	TBL2	>tr|E9PF19|E9PF19_HUMAN Transducin beta-like protein 2 OS=Homo sapiens GN=TBL2 PE=4 SV=1;>sp|Q9Y4P3|TBL2_HUMAN Transducin beta-like protein 2 OS=Homo sapiens GN=TBL2 PE=1 SV=1;>tr|Q96E41|Q96E41_HUMAN TBL2 protein OS=Homo sapiens GN=TBL2 PE=2 SV=1	4	11	11	11	10	8	8	11	11	11	10	8	8	11	11	11	10	8	8	11	11	11	38.4	38.4	38.4	45.935	411	411;447;446;270	14.3	2	1	1	1	4	2	1	4	3	30	28	13	14
E9PF56;Q8IWZ3;Q8IWZ3-4;Q8IWZ2;Q8TEF1;E9PDP5;H7C2F5;H7BXD7;H3BLS9;E7ETA2;D6RHC4;Q8IWZ3-5;Q8IWZ3-3;Q8IWZ3-2;F5GZ24;F6WFL0;H0Y7Y3;H0Y785;H0Y472;H0Y4P6	E9PF56;Q8IWZ3;Q8IWZ3-4;Q8IWZ2;Q8TEF1;E9PDP5;H7C2F5;H7BXD7;H3BLS9;E7ETA2	10;10;10;10;8;8;5;5;5;5;3;3;3;3;2;2;2;2;2;2	9;9;9;9;7;7;5;5;5;5;2;2;2;2;2;2;2;2;2;2	6;6;6;6;4;4;2;2;2;2;2;2;2;2;2;2;2;2;2;2	Ankyrin repeat and KH domain-containing protein 1	ANKHD1;ANKHD1-EIF4EBP3;FLJ00246	>tr|E9PF56|E9PF56_HUMAN Ankyrin repeat and KH domain-containing protein 1 OS=Homo sapiens GN=ANKHD1 PE=4 SV=2;>sp|Q8IWZ3|ANKH1_HUMAN Ankyrin repeat and KH domain-containing protein 1 OS=Homo sapiens GN=ANKHD1 PE=1 SV=1;>sp|Q8IWZ3-4|ANKH1_HUMAN Isoform 4 of	20	10	9	6	8	9	7	8	9	7	7	8	6	8	9	7	5	6	5	6	6	5	5.4	5.2	3.4	268.81	2540	2540;2542;2544;2617;1486;1565;608;686;687;1007;368;581;616;627;620;866;934;1024;1072;1215	18.3		1	1						4	9	9		1
E9PF58;Q92747;B4DLQ7;F8WFD3	E9PF58;Q92747;B4DLQ7	4;4;2;1	3;3;1;1	3;3;1;1	Actin-related protein 2/3 complex subunit 1A	ARPC1A	>tr|E9PF58|E9PF58_HUMAN Actin-related protein 2/3 complex subunit 1A OS=Homo sapiens GN=ARPC1A PE=4 SV=1;>sp|Q92747|ARC1A_HUMAN Actin-related protein 2/3 complex subunit 1A OS=Homo sapiens GN=ARPC1A PE=1 SV=2;>tr|B4DLQ7|B4DLQ7_HUMAN Actin-related protein 2	4	4	3	3	3	3	2	4	4	4	3	3	2	3	3	3	3	3	2	3	3	3	16.1	16.1	16.1	30.888	279	279;370;345;53	19												1	5
E9PFP2;O43719;Q5H919;Q5H918	E9PFP2;O43719;Q5H919;Q5H918	4;4;2;2	4;4;2;2	4;4;2;2	HIV Tat-specific factor 1	HTATSF1	>tr|E9PFP2|E9PFP2_HUMAN HIV Tat-specific factor 1 OS=Homo sapiens GN=HTATSF1 PE=4 SV=2;>sp|O43719|HTSF1_HUMAN HIV Tat-specific factor 1 OS=Homo sapiens GN=HTATSF1 PE=1 SV=1;>tr|Q5H919|Q5H919_HUMAN HIV Tat-specific factor 1 (Fragment) OS=Homo sapiens GN=HTA	4	4	4	4	3	3	2	3	3	4	3	3	2	3	3	4	3	3	2	3	3	4	7.4	7.4	7.4	82.021	721	721;755;223;244	10.1					3	4	1	4	3	9	7	2
E9PFR7;Q5SWX8;Q5SWX8-3;Q5SWX8-2	E9PFR7;Q5SWX8;Q5SWX8-3;Q5SWX8-2	2;2;1;1	2;2;1;1	2;2;1;1	Protein odr-4 homolog	C1orf27;ODR4	>tr|E9PFR7|E9PFR7_HUMAN Protein C1orf27 OS=Homo sapiens GN=C1orf27 PE=4 SV=1;>sp|Q5SWX8|ODR4_HUMAN Protein odr-4 homolog OS=Homo sapiens GN=ODR4 PE=2 SV=1;>sp|Q5SWX8-3|ODR4_HUMAN Isoform 3 of Protein odr-4 homolog OS=Homo sapiens GN=ODR4;>sp|Q5SWX8-2|ODR4_	4	2	2	2	1	1	1	2	2	2	1	1	1	2	2	2	1	1	1	2	2	2	4.7	4.7	4.7	47.592	422	422;454;335;431	16.3
E9PFS5;E9PGE1;E7EX90;A8MWX9;A8MY36;Q14203;G5E9H4;Q14203-2;Q6AWB1;C9JZA4;C9JTE5;C9JJN7;C9JJD0;C9JKG6;E9PCY0;C9J1B7	E9PFS5;E9PGE1;E7EX90;A8MWX9;A8MY36;Q14203;G5E9H4;Q14203-2	13;13;13;12;12;12;11;10;5;2;2;2;2;2;2;1	13;13;13;12;12;12;11;10;5;2;2;2;2;2;2;1	13;13;13;12;12;12;11;10;5;2;2;2;2;2;2;1	Dynactin subunit 1	DCTN1	>tr|E9PFS5|E9PFS5_HUMAN Dynactin subunit 1 OS=Homo sapiens GN=DCTN1 PE=4 SV=1;>tr|E9PGE1|E9PGE1_HUMAN Dynactin subunit 1 OS=Homo sapiens GN=DCTN1 PE=4 SV=1;>tr|E7EX90|E7EX90_HUMAN Dynactin subunit 1 OS=Homo sapiens GN=DCTN1 PE=4 SV=1;>tr|A8MWX9|A8MWX9_HUMA	16	13	13	13	12	12	11	12	12	13	12	12	11	12	12	13	12	12	11	12	12	13	16.6	16.6	16.6	136.82	1236	1236;1253;1256;1261;1271;1278;1139;1144;890;76;76;87;121;135;186;64	16.7					4	2	2	5	5	17	12	24	21
E9PFZ0;P38398-4;P38398-2;P38398;E9PFC7;F8W8H7;E7EMP0;E7EP70;E9PH68;E7EWN5;Q3B891;B7ZA85;E7EUM2;G3XAC3;P38398-6;P38398-5;E7ETR2;P38398-3;E7ENB7;E7EQW4;H0Y8D8;H0Y8B8	E9PFZ0;P38398-4;P38398-2;P38398;E9PFC7;F8W8H7;E7EMP0;E7EP70	8;8;8;8;8;7;7;6;3;3;2;2;2;2;2;2;2;2;1;1;1;1	8;8;8;8;8;7;7;6;3;3;2;2;2;2;2;2;2;2;1;1;1;1	8;8;8;8;8;7;7;6;3;3;2;2;2;2;2;2;2;2;1;1;1;1	Breast cancer type 1 susceptibility protein	BRCA1	>tr|E9PFZ0|E9PFZ0_HUMAN Breast cancer type 1 susceptibility protein OS=Homo sapiens GN=BRCA1 PE=4 SV=1;>sp|P38398-4|BRCA1_HUMAN Isoform 4 of Breast cancer type 1 susceptibility protein OS=Homo sapiens GN=BRCA1;>sp|P38398-2|BRCA1_HUMAN Isoform 2 of Breast c	22	8	8	8	5	7	4	7	7	6	5	7	4	7	7	6	5	7	4	7	7	6	6.4	6.4	6.4	202.34	1816	1816;1846;1863;1863;1885;1598;1624;1567;622;649;473;572;623;680;699;721;759;760;98;222;319;498	18.8								1					4
E9PG21;E7EWL7;Q12959-5;Q12959-3;Q12959-6;E7ETS7;Q12959-4;Q12959;Q12959-7;Q12959-2;Q15700-3;B7Z264;E9PIW2;B7Z2T4;E9PN83;Q15700;Q15700-4;Q15700-2;H0YGP1;H7C325;A8MUT9;C9JWP9;C9JYG3;H7C166;O14909;F8W9V6;B5MCC5;B4E2H8;Q6ZSU2;F5H5P1;E7EQD7;B7Z3U2;G5E939;P78352;E7EQV1;P78352-2;E7EQV0	E9PG21;E7EWL7;Q12959-5;Q12959-3;Q12959-6;E7ETS7;Q12959-4;Q12959;Q12959-7;Q12959-2;Q15700-3;B7Z264;E9PIW2;B7Z2T4;E9PN83;Q15700;Q15700-4;Q15700-2;H0YGP1	3;3;3;3;3;3;3;3;3;3;2;2;2;2;2;2;2;2;2;1;1;1;1;1;1;1;1;1;1;1;1;1;1;1;1;1;1	3;3;3;3;3;3;3;3;3;3;2;2;2;2;2;2;2;2;2;1;1;1;1;1;1;1;1;1;1;1;1;1;1;1;1;1;1	2;2;2;2;2;2;2;2;2;2;1;1;1;1;1;1;1;1;1;0;1;1;1;1;1;0;0;1;1;0;1;1;1;1;1;1;1	Disks large homolog 1;Disks large homolog 2	DLG1;DLG2	>tr|E9PG21|E9PG21_HUMAN Disks large homolog 1 OS=Homo sapiens GN=DLG1 PE=4 SV=1;>tr|E7EWL7|E7EWL7_HUMAN Disks large homolog 1 OS=Homo sapiens GN=DLG1 PE=4 SV=1;>sp|Q12959-5|DLG1_HUMAN Isoform 5 of Disks large homolog 1 OS=Homo sapiens GN=DLG1;>sp|Q12959-3|	37	3	3	2	3	3	2	3	3	2	3	3	2	3	3	2	2	2	2	2	2	2	7.2	7.2	5.7	87.247	788	788;800;853;871;891;891;893;904;917;926;749;791;811;852;866;870;909;975;975;165;232;234;281;286;296;334;348;370;552;620;658;667;721;724;724;767;767	14.8												4	3
E9PG79;Q0JRZ9;H0YAE2;Q0JRZ9-2;H7BXJ4	E9PG79;Q0JRZ9	3;3;1;1;1	3;3;1;1;1	3;3;1;1;1	FCH domain only protein 2	FCHO2	>tr|E9PG79|E9PG79_HUMAN FCH domain only protein 2 OS=Homo sapiens GN=FCHO2 PE=4 SV=1;>sp|Q0JRZ9|FCHO2_HUMAN FCH domain only protein 2 OS=Homo sapiens GN=FCHO2 PE=1 SV=2	5	3	3	3	3	3	2	3	3	3	3	3	2	3	3	3	3	3	2	3	3	3	5.7	5.7	5.7	85.145	777	777;810;227;375;378	20.9
E9PGC1;E9PFN4;Q9Y6M7;B5M453;E9PDL9;B6DY52;Q9Y6M7-4;Q9Y6M7-3;C9JRP1;Q9Y6M7-2;B5M452;B2CI53;D3K174;B6DY53;Q9Y6M7-5;F8W7E6;H7C3C4	E9PGC1;E9PFN4;Q9Y6M7;B5M453;E9PDL9;B6DY52;Q9Y6M7-4;Q9Y6M7-3;C9JRP1;Q9Y6M7-2;B5M452;B2CI53;D3K174;B6DY53;Q9Y6M7-5;F8W7E6;H7C3C4	5;5;5;5;5;4;4;4;4;4;4;4;4;3;3;3;3	5;5;5;5;5;4;4;4;4;4;4;4;4;3;3;3;3	5;5;5;5;5;4;4;4;4;4;4;4;4;3;3;3;3	Sodium bicarbonate cotransporter 3	SLC4A7	>tr|E9PGC1|E9PGC1_HUMAN Sodium bicarbonate cotransporter 3 OS=Homo sapiens GN=SLC4A7 PE=4 SV=1;>tr|E9PFN4|E9PFN4_HUMAN Sodium bicarbonate cotransporter 3 OS=Homo sapiens GN=SLC4A7 PE=4 SV=1;>sp|Q9Y6M7|S4A7_HUMAN Sodium bicarbonate cotransporter 3 OS=Homo s	17	5	5	5	4	5	3	3	4	4	4	5	3	3	4	4	4	5	3	3	4	4	5.4	5.4	5.4	134.86	1206	1206;1210;1214;1246;1259;574;1000;1018;1051;1090;1095;1131;1135;463;800;800;801	11		3	2	2	2	3			1	4	4	7	10
E9PGK1;A6NN80;P08133;B7Z582;E5RK69;E7EMC6;E5RK63;E5RJF5;E5RI05;E5RFF0;H0YC77;E5RJR0;REV__Q9Y2G3	E9PGK1;A6NN80;P08133;B7Z582;E5RK69;E7EMC6	17;17;17;14;12;10;4;3;2;2;1;1;1	17;17;17;14;12;10;4;3;2;2;1;1;1	16;16;16;13;11;9;4;3;2;2;1;1;0	Annexin;Annexin A6	ANXA6	>tr|E9PGK1|E9PGK1_HUMAN Annexin OS=Homo sapiens GN=ANXA6 PE=3 SV=1;>tr|A6NN80|A6NN80_HUMAN Annexin OS=Homo sapiens GN=ANXA6 PE=3 SV=3;>sp|P08133|ANXA6_HUMAN Annexin A6 OS=Homo sapiens GN=ANXA6 PE=1 SV=3;>tr|B7Z582|B7Z582_HUMAN Annexin OS=Homo sapiens GN=AN	13	17	17	16	14	13	12	14	16	15	14	13	12	14	16	15	13	12	11	13	15	14	27.5	27.5	26.4	72.423	641	641;667;673;547;460;330;150;130;129;156;91;110;1177	17.2		1				1	1		5	24	24	14	11
E9PGR2;O14976;H0Y9M4;H0Y8H5;Q6P490	E9PGR2;O14976	4;4;1;1;1	4;4;1;1;1	4;4;1;1;1	Cyclin-G-associated kinase	GAK	>tr|E9PGR2|E9PGR2_HUMAN Cyclin-G-associated kinase OS=Homo sapiens GN=GAK PE=4 SV=1;>sp|O14976|GAK_HUMAN Cyclin-G-associated kinase OS=Homo sapiens GN=GAK PE=1 SV=2	5	4	4	4	4	3	3	3	3	3	4	3	3	3	3	3	4	3	3	3	3	3	4.2	4.2	4.2	134.46	1232	1232;1311;69;467;587	21.7									2
E9PGT1;Q15631;H7C1D4;B7Z3X8;B7Z5D9	E9PGT1;Q15631;H7C1D4;B7Z3X8;B7Z5D9	6;6;5;4;4	6;6;5;4;4	6;6;5;4;4	Translin	TSN	>tr|E9PGT1|E9PGT1_HUMAN Translin OS=Homo sapiens GN=TSN PE=4 SV=1;>sp|Q15631|TSN_HUMAN Translin OS=Homo sapiens GN=TSN PE=1 SV=1;>tr|H7C1D4|H7C1D4_HUMAN Translin (Fragment) OS=Homo sapiens GN=TSN PE=4 SV=1;>tr|B7Z3X8|B7Z3X8_HUMAN Translin OS=Homo sapiens G	5	6	6	6	5	6	5	5	5	5	5	6	5	5	5	5	5	6	5	5	5	5	30.9	30.9	30.9	25.572	223	223;228;185;148;194	10.9		2	6	1	5	2	4	8	11	25	12	14	10
E9PH29;P30048	E9PH29;P30048	9;9	9;9	9;9	Thioredoxin-dependent peroxide reductase, mitochondrial	PRDX3	>tr|E9PH29|E9PH29_HUMAN Thioredoxin-dependent peroxide reductase, mitochondrial OS=Homo sapiens GN=PRDX3 PE=4 SV=1;>sp|P30048|PRDX3_HUMAN Thioredoxin-dependent peroxide reductase, mitochondrial OS=Homo sapiens GN=PRDX3 PE=1 SV=3	2	9	9	9	8	8	9	9	9	9	8	8	9	9	9	9	8	8	9	9	9	9	46.2	46.2	46.2	25.838	238	238;256	8.96	26	35	39	29	34	20	24	27	20	21	26	35	49
E9PH64;E7EWZ0;Q9Y6M9;E9PF49	E9PH64;E7EWZ0;Q9Y6M9;E9PF49	2;2;2;2	2;2;2;2	2;2;2;2	NADH dehydrogenase [ubiquinone] 1 beta subcomplex subunit 9	NDUFB9	>tr|E9PH64|E9PH64_HUMAN NADH dehydrogenase [ubiquinone] 1 beta subcomplex subunit 9 OS=Homo sapiens GN=NDUFB9 PE=4 SV=1;>tr|E7EWZ0|E7EWZ0_HUMAN NADH dehydrogenase [ubiquinone] 1 beta subcomplex subunit 9 OS=Homo sapiens GN=NDUFB9 PE=4 SV=1;>sp|Q9Y6M9|NDUB9	4	2	2	2	2	2	1	2	1	1	2	2	1	2	1	1	2	2	1	2	1	1	19.6	19.6	19.6	20.383	168	168;178;179;221	17.7								1	1	2
E9PH69;Q01831;H0YFG7	E9PH69;Q01831	10;10;2	10;10;2	10;10;2	DNA repair protein complementing XP-C cells	XPC	>tr|E9PH69|E9PH69_HUMAN DNA repair protein-complementing XP-C cells OS=Homo sapiens GN=XPC PE=4 SV=1;>sp|Q01831|XPC_HUMAN DNA repair protein complementing XP-C cells OS=Homo sapiens GN=XPC PE=1 SV=4	3	10	10	10	9	9	8	9	9	9	9	9	8	9	9	9	9	9	8	9	9	9	14.8	14.8	14.8	101.85	903	903;940;153	14.7	2	5	7	4	10	4	3	4	5	9	11	17	21
E9PHA2;Q15003;B4E189;C9J470;H7C415;C9JZP1	E9PHA2;Q15003;B4E189;C9J470	10;10;8;8;2;2	10;10;8;8;2;2	10;10;8;8;2;2	Condensin complex subunit 2	NCAPH	>tr|E9PHA2|E9PHA2_HUMAN Condensin complex subunit 2 OS=Homo sapiens GN=NCAPH PE=3 SV=1;>sp|Q15003|CND2_HUMAN Condensin complex subunit 2 OS=Homo sapiens GN=NCAPH PE=1 SV=3;>tr|B4E189|B4E189_HUMAN Condensin complex subunit 2 OS=Homo sapiens GN=NCAPH PE=2 SV	6	10	10	10	7	7	7	7	7	8	7	7	7	7	7	8	7	7	7	7	7	8	16.3	16.3	16.3	81.572	730	730;741;605;608;182;216	17							2	6	2	5	3
E9PHH9;Q9BUI4	E9PHH9;Q9BUI4	4;4	4;4	4;4	DNA-directed RNA polymerase III subunit RPC3	POLR3C	>tr|E9PHH9|E9PHH9_HUMAN DNA-directed RNA polymerase III subunit RPC3 OS=Homo sapiens GN=POLR3C PE=4 SV=1;>sp|Q9BUI4|RPC3_HUMAN DNA-directed RNA polymerase III subunit RPC3 OS=Homo sapiens GN=POLR3C PE=1 SV=1	2	4	4	4	4	3	3	3	4	4	4	3	3	3	4	4	4	3	3	3	4	4	11.7	11.7	11.7	46.189	411	411;534	16.9									1	2	1
E9PHT6;Q9NVE7;H0YA26;H0YA31;H0Y9E4	E9PHT6;Q9NVE7;H0YA26	7;7;6;2;1	7;7;6;2;1	7;7;6;2;1	Pantothenate kinase 4	PANK4	>tr|E9PHT6|E9PHT6_HUMAN Pantothenate kinase 4 OS=Homo sapiens GN=PANK4 PE=4 SV=1;>sp|Q9NVE7|PANK4_HUMAN Pantothenate kinase 4 OS=Homo sapiens GN=PANK4 PE=1 SV=1;>tr|H0YA26|H0YA26_HUMAN Pantothenate kinase 4 (Fragment) OS=Homo sapiens GN=PANK4 PE=4 SV=1	5	7	7	7	6	6	7	7	7	7	6	6	7	7	7	7	6	6	7	7	7	7	11.7	11.7	11.7	81.385	734	734;773;473;190;136	18.5													6
E9PHY0;F5H1S6;P11117;F5GWV7;E9PP23;B7Z7D2;E9PQY3;G5EA28;E9PKW9;E9PQW9;E9PCI1;B7Z6U3	E9PHY0;F5H1S6;P11117;F5GWV7;E9PP23;B7Z7D2;E9PQY3	3;3;3;2;2;2;2;1;1;1;1;1	3;3;3;2;2;2;2;1;1;1;1;1	3;3;3;2;2;2;2;1;1;1;1;1	Lysosomal acid phosphatase	ACP2	>tr|E9PHY0|E9PHY0_HUMAN Lysosomal acid phosphatase OS=Homo sapiens GN=ACP2 PE=4 SV=1;>tr|F5H1S6|F5H1S6_HUMAN Lysosomal acid phosphatase OS=Homo sapiens GN=ACP2 PE=4 SV=1;>sp|P11117|PPAL_HUMAN Lysosomal acid phosphatase OS=Homo sapiens GN=ACP2 PE=1 SV=3;>tr	12	3	3	3	3	3	3	3	3	3	3	3	3	3	3	3	3	3	3	3	3	3	8.6	8.6	8.6	40.99	360	360;413;423;236;305;391;395;122;151;160;160;162	21.9
E9PHY8;Q8NDA8;Q8NDA8-2;G8JLL0;Q8NDA8-7;Q8NDA8-3	E9PHY8;Q8NDA8;Q8NDA8-2	3;3;2;1;1;1	3;3;2;1;1;1	3;3;2;1;1;1	HEAT repeat-containing protein 7A	HEATR7A	>tr|E9PHY8|E9PHY8_HUMAN HEAT repeat-containing protein 7A OS=Homo sapiens GN=HEATR7A PE=4 SV=1;>sp|Q8NDA8|HTR7A_HUMAN HEAT repeat-containing protein 7A OS=Homo sapiens GN=HEATR7A PE=1 SV=3;>sp|Q8NDA8-2|HTR7A_HUMAN Isoform 2 of HEAT repeat-containing protei	6	3	3	3	2	2	1	3	1	1	2	2	1	3	1	1	2	2	1	3	1	1	1.7	1.7	1.7	180.28	1632	1632;1641;1147;550;610;615	14		2		1	3	4	4	1
E9PI38;E9PQS6;E9PKV4;Q96CP1;Q2TAM5;E9PKH5;B4E082;Q04206-2;Q04206-3;Q04206-4;Q04206;E9PRX2;E9PMD5	E9PI38;E9PQS6;E9PKV4;Q96CP1;Q2TAM5;E9PKH5;B4E082;Q04206-2;Q04206-3;Q04206-4;Q04206	3;3;3;3;3;3;3;3;3;3;3;1;1	3;3;3;3;3;3;3;3;3;3;3;1;1	3;3;3;3;3;3;3;3;3;3;3;1;1	Transcription factor p65	RELA	>tr|E9PI38|E9PI38_HUMAN Transcription factor p65 (Fragment) OS=Homo sapiens GN=RELA PE=4 SV=1;>tr|E9PQS6|E9PQS6_HUMAN Transcription factor p65 (Fragment) OS=Homo sapiens GN=RELA PE=4 SV=1;>tr|E9PKV4|E9PKV4_HUMAN Transcription factor p65 OS=Homo sapiens GN=	13	3	3	3	1	3	3	3	3	3	1	3	3	3	3	3	1	3	3	3	3	3	18.9	18.9	18.9	20.838	185	185;208;237;246;377;418;425;537;541;548;551;95;161	18.6
E9PI88;O60547	E9PI88;O60547	8;8	8;8	8;8	GDP-mannose 4,6 dehydratase	GMDS	>tr|E9PI88|E9PI88_HUMAN GDP-mannose 4,6 dehydratase OS=Homo sapiens GN=GMDS PE=4 SV=1;>sp|O60547|GMDS_HUMAN GDP-mannose 4,6 dehydratase OS=Homo sapiens GN=GMDS PE=1 SV=1	2	8	8	8	6	7	7	6	7	6	6	7	7	6	7	6	6	7	7	6	7	6	26.6	26.6	26.6	39.053	342	342;372	13.2		5	6	2	4	4	6	6	3	6	4
E9PIE4;Q9Y6C9;E9PNT8	E9PIE4;Q9Y6C9;E9PNT8	7;7;6	7;7;6	7;7;6	Mitochondrial carrier homolog 2	MTCH2	>tr|E9PIE4|E9PIE4_HUMAN Mitochondrial carrier homolog 2 (Fragment) OS=Homo sapiens GN=MTCH2 PE=3 SV=1;>sp|Q9Y6C9|MTCH2_HUMAN Mitochondrial carrier homolog 2 OS=Homo sapiens GN=MTCH2 PE=1 SV=1;>tr|E9PNT8|E9PNT8_HUMAN Mitochondrial carrier homolog 2 (Fragmen	3	7	7	7	5	6	5	7	5	5	5	6	5	7	5	5	5	6	5	7	5	5	40.7	40.7	40.7	28.662	263	263;303;159	20.6											1	2
E9PIF2;Q13206;E7EUR6	E9PIF2;Q13206;E7EUR6	5;5;4	5;5;4	5;5;4	Probable ATP-dependent RNA helicase DDX10	DDX10	>tr|E9PIF2|E9PIF2_HUMAN Probable ATP-dependent RNA helicase DDX10 OS=Homo sapiens GN=DDX10 PE=3 SV=1;>sp|Q13206|DDX10_HUMAN Probable ATP-dependent RNA helicase DDX10 OS=Homo sapiens GN=DDX10 PE=1 SV=2;>tr|E7EUR6|E7EUR6_HUMAN Probable ATP-dependent RNA heli	3	5	5	5	4	5	3	5	5	5	4	5	3	5	5	5	4	5	3	5	5	5	5.9	5.9	5.9	96.454	835	835;875;781	18.1									1	7	5	5	4
E9PJ04;H0YCG1	E9PJ04;H0YCG1	11;10	1;1	1;1		SF3B2	>tr|E9PJ04|E9PJ04_HUMAN Splicing factor 3B subunit 2 (Fragment) OS=Homo sapiens GN=SF3B2 PE=4 SV=1;>tr|H0YCG1|H0YCG1_HUMAN Splicing factor 3B subunit 2 (Fragment) OS=Homo sapiens GN=SF3B2 PE=4 SV=1	2	11	1	1	8	8	8	10	11	10	1	1	1	1	1	1	1	1	1	1	1	1	39.8	6.2	6.2	38.572	354	354;387	22.9
E9PJF0;E9PQW4;P27361-3;P27361;P27361-2;B3KR49;E9PBK7;H0YEX6;E9PRH7;P31152;Q16659	E9PJF0;E9PQW4;P27361-3;P27361;P27361-2;B3KR49;E9PBK7	7;7;7;7;6;5;5;1;1;1;1	2;2;2;2;1;1;2;1;1;0;0	2;2;2;2;1;1;2;1;1;0;0	Mitogen-activated protein kinase 3	MAPK3	>tr|E9PJF0|E9PJF0_HUMAN Mitogen-activated protein kinase 3 OS=Homo sapiens GN=MAPK3 PE=4 SV=1;>tr|E9PQW4|E9PQW4_HUMAN Mitogen-activated protein kinase 3 OS=Homo sapiens GN=MAPK3 PE=4 SV=1;>sp|P27361-3|MK03_HUMAN Isoform 3 of Mitogen-activated protein kinas	11	7	2	2	6	6	5	6	5	5	1	2	1	2	1	1	1	2	1	2	1	1	26.6	10.1	10.1	35.737	316	316;339;357;379;335;265;311;121;136;587;721	18.2									1	1
E9PJF5;Q9HCU9;H0YCF7;G5E9I4	E9PJF5;Q9HCU9;H0YCF7;G5E9I4	3;3;3;3	3;3;3;3	3;3;3;3	Breast cancer metastasis-suppressor 1	BRMS1	>tr|E9PJF5|E9PJF5_HUMAN Breast cancer metastasis-suppressor 1 (Fragment) OS=Homo sapiens GN=BRMS1 PE=4 SV=1;>sp|Q9HCU9|BRMS1_HUMAN Breast cancer metastasis-suppressor 1 OS=Homo sapiens GN=BRMS1 PE=1 SV=1;>tr|H0YCF7|H0YCF7_HUMAN Breast cancer metastasis-sup	4	3	3	3	2	2	2	2	3	3	2	2	2	2	3	3	2	2	2	2	3	3	12.3	12.3	12.3	28.306	244	244;246;267;290	16		1	1									3	4
E9PK52;E9PPD9;E9PHY5;O43491;O43491-2;E9PII3;Q68DV2;H0Y5B0;H0YGI6;Q6R5J7;E9PJP4;E9PPC9;E9PQN0;E9PRG1;E9PIG0;E9PQD2;Q6ZSX4;E9PMG5;E9PCC2;Q4VXN0;E9PMV8;B7Z653;Q9H4G0	E9PK52;E9PPD9;E9PHY5;O43491;O43491-2;E9PII3;Q68DV2	14;14;14;14;13;13;13;4;2;2;1;1;1;1;1;1;1;1;1;1;1;1;1	14;14;14;14;13;13;13;4;2;2;1;1;1;1;1;1;1;1;1;1;1;1;1	10;10;10;10;9;9;9;4;0;2;1;1;1;1;1;1;1;1;1;0;1;0;0	Band 4.1-like protein 2	EPB41L2;DKFZp781H1755	>tr|E9PK52|E9PK52_HUMAN Band 4.1-like protein 2 OS=Homo sapiens GN=EPB41L2 PE=4 SV=1;>tr|E9PPD9|E9PPD9_HUMAN Band 4.1-like protein 2 OS=Homo sapiens GN=EPB41L2 PE=4 SV=1;>tr|E9PHY5|E9PHY5_HUMAN Band 4.1-like protein 2 OS=Homo sapiens GN=EPB41L2 PE=4 SV=1;>	23	14	14	10	12	13	13	12	11	13	12	13	13	12	11	13	9	9	10	8	8	10	19.1	19.1	14.7	90.996	811	811;852;935;1005;673;706;747;380;311;383;118;126;127;153;162;179;201;224;234;257;268;794;881	15		5	6	4	5	4	7	8	4	15	15	2	5
E9PK95;F8VZR5;F8VNP5;P28702;Q5STQ1;B3KY83;P19793;H0Y4M4;P48443	E9PK95;F8VZR5;F8VNP5;P28702;Q5STQ1;B3KY83;P19793;H0Y4M4;P48443	6;6;6;6;6;4;4;3;3	6;6;6;6;6;4;4;3;3	6;6;6;6;6;4;4;3;3	Retinoic acid receptor RXR-beta;Retinoic acid receptor RXR-alpha;Retinoic acid receptor RXR-gamma	RXRB;RXRA;RXRG	>tr|E9PK95|E9PK95_HUMAN Retinoic acid receptor RXR-beta OS=Homo sapiens GN=RXRB PE=3 SV=1;>tr|F8VZR5|F8VZR5_HUMAN Retinoic acid receptor RXR-beta OS=Homo sapiens GN=RXRB PE=3 SV=1;>tr|F8VNP5|F8VNP5_HUMAN Retinoic acid receptor RXR-beta OS=Homo sapiens GN=R	9	6	6	6	4	5	5	6	6	6	4	5	5	6	6	6	4	5	5	6	6	6	21.3	21.3	21.3	38.516	347	347;389;392;533;537;365;462;96;463	12.9						1	1	2	6	13	12	11	18
E9PKB7;P28347;H0YE88;A4FUP2;H0YEJ9	E9PKB7;P28347;H0YE88;A4FUP2;H0YEJ9	6;6;6;5;5	6;6;6;5;5	5;5;5;4;4	Transcriptional enhancer factor TEF-1	TEAD1	>tr|E9PKB7|E9PKB7_HUMAN Transcriptional enhancer factor TEF-1 OS=Homo sapiens GN=TEAD1 PE=4 SV=1;>sp|P28347|TEAD1_HUMAN Transcriptional enhancer factor TEF-1 OS=Homo sapiens GN=TEAD1 PE=1 SV=2;>tr|H0YE88|H0YE88_HUMAN Transcriptional enhancer factor TEF-1 O	5	6	6	5	5	5	5	6	6	6	5	5	5	6	6	6	4	4	4	5	5	5	34.8	34.8	30.9	37.081	330	330;426;426;357;368	18.5												4	8
E9PKG1;Q99873-3;Q99873-2;G5E9B6;Q99873;H7C2I1;E9PIX6;B4DJ87;E9PQ98;H0YDE4;E9PNR9;Q9NR22-2;Q9NR22;E9PMW9;E9PI83	E9PKG1;Q99873-3;Q99873-2;G5E9B6;Q99873;H7C2I1;E9PIX6;B4DJ87;E9PQ98;H0YDE4	16;16;16;16;16;16;11;11;10;8;7;3;3;1;1	16;16;16;16;16;16;11;11;10;8;7;3;3;1;1	16;16;16;16;16;16;11;11;10;8;7;3;3;1;1	Protein arginine N-methyltransferase 1	PRMT1	>tr|E9PKG1|E9PKG1_HUMAN Protein arginine N-methyltransferase 1 OS=Homo sapiens GN=PRMT1 PE=4 SV=1;>sp|Q99873-3|ANM1_HUMAN Isoform 3 of Protein arginine N-methyltransferase 1 OS=Homo sapiens GN=PRMT1;>sp|Q99873-2|ANM1_HUMAN Isoform 2 of Protein arginine N-m	15	16	16	16	11	11	12	14	12	15	11	11	12	14	12	15	11	11	12	14	12	15	53.2	53.2	53.2	37.709	325	325;343;347;353;361;371;209;293;205;238;160;385;394;110;113	10.4	6	27	25	16	24	21	30	33	10	8	9	12	12
E9PKG6;P80303-2;P80303;E9PLR0;E9PLE9;E9PJP3;H0YD18;E9PM22	E9PKG6;P80303-2;P80303;E9PLR0;E9PLE9	4;4;4;3;3;1;1;1	4;4;4;3;3;1;1;1	4;4;4;3;3;1;1;1	Nucleobindin-2	NUCB2	>tr|E9PKG6|E9PKG6_HUMAN Nucleobindin-2 OS=Homo sapiens GN=NUCB2 PE=4 SV=1;>sp|P80303-2|NUCB2_HUMAN Isoform 2 of Nucleobindin-2 OS=Homo sapiens GN=NUCB2;>sp|P80303|NUCB2_HUMAN Nucleobindin-2 OS=Homo sapiens GN=NUCB2 PE=1 SV=2;>tr|E9PLR0|E9PLR0_HUMAN Nucleob	8	4	4	4	3	3	2	3	3	4	3	3	2	3	3	4	3	3	2	3	3	4	13.6	13.6	13.6	40.341	338	338;420;420;195;198;69;73;90	11						2	4	6	3	4	1		10
E9PKL9;Q13630;E9PP14;E9PLH9;E9PP60;H0YE90	E9PKL9;Q13630;E9PP14;E9PLH9	6;6;5;4;2;1	6;6;5;4;2;1	6;6;5;4;2;1	GDP-L-fucose synthase	TSTA3	>tr|E9PKL9|E9PKL9_HUMAN GDP-L-fucose synthase (Fragment) OS=Homo sapiens GN=TSTA3 PE=4 SV=1;>sp|Q13630|FCL_HUMAN GDP-L-fucose synthase OS=Homo sapiens GN=TSTA3 PE=1 SV=1;>tr|E9PP14|E9PP14_HUMAN GDP-L-fucose synthase (Fragment) OS=Homo sapiens GN=TSTA3 PE=4	6	6	6	6	5	5	6	5	6	6	5	5	6	5	6	6	5	5	6	5	6	6	36.2	36.2	36.2	29.666	268	268;321;198;119;115;138	13.8	3	8	7	3	7	4	5	3	2	5	6	10	10
E9PKV2;Q9NRX2	E9PKV2;Q9NRX2	3;3	3;3	3;3	39S ribosomal protein L17, mitochondrial	MRPL17	>tr|E9PKV2|E9PKV2_HUMAN 39S ribosomal protein L17, mitochondrial (Fragment) OS=Homo sapiens GN=MRPL17 PE=4 SV=1;>sp|Q9NRX2|RM17_HUMAN 39S ribosomal protein L17, mitochondrial OS=Homo sapiens GN=MRPL17 PE=1 SV=1	2	3	3	3	3	3	2	3	3	3	3	3	2	3	3	3	3	3	2	3	3	3	23.9	23.9	23.9	16.371	142	142;175	19.6
E9PKY5;E9PEQ6;Q9UNP9-2;Q9UNP9;Q5TGA3	E9PKY5;E9PEQ6;Q9UNP9-2;Q9UNP9;Q5TGA3	4;4;4;4;4	4;4;4;4;4	4;4;4;4;4	Peptidyl-prolyl cis-trans isomerase;Peptidyl-prolyl cis-trans isomerase E	PPIE	>tr|E9PKY5|E9PKY5_HUMAN Peptidyl-prolyl cis-trans isomerase (Fragment) OS=Homo sapiens GN=PPIE PE=3 SV=1;>tr|E9PEQ6|E9PEQ6_HUMAN Peptidyl-prolyl cis-trans isomerase OS=Homo sapiens GN=PPIE PE=3 SV=1;>sp|Q9UNP9-2|PPIE_HUMAN Isoform B of Peptidyl-prolyl cis-	5	4	4	4	3	3	3	3	4	4	3	3	3	3	4	4	3	3	3	3	4	4	31.9	31.9	31.9	23.833	213	213;250;296;301;314	13.4							1	2	3	6	8	6	5
E9PL01;Q15005;E9PI68;E9PRB9	E9PL01;Q15005;E9PI68;E9PRB9	3;3;3;2	3;3;3;2	3;3;3;2	Signal peptidase complex subunit 2	SPCS2	>tr|E9PL01|E9PL01_HUMAN Signal peptidase complex subunit 2 OS=Homo sapiens GN=SPCS2 PE=4 SV=1;>sp|Q15005|SPCS2_HUMAN Signal peptidase complex subunit 2 OS=Homo sapiens GN=SPCS2 PE=1 SV=3;>tr|E9PI68|E9PI68_HUMAN Signal peptidase complex subunit 2 OS=Homo sa	4	3	3	3	2	2	3	3	2	3	2	2	3	3	2	3	2	2	3	3	2	3	15.9	15.9	15.9	17.027	157	157;226;257;87	12.3			4		3		1	3	3	8	6	3
E9PL10;Q96K17;B3KNJ1	E9PL10;Q96K17;B3KNJ1	5;5;4	5;5;4	5;5;4	Transcription factor BTF3 homolog 4	BTF3L4	>tr|E9PL10|E9PL10_HUMAN Transcription factor BTF3 homolog 4 OS=Homo sapiens GN=BTF3L4 PE=4 SV=1;>sp|Q96K17|BT3L4_HUMAN Transcription factor BTF3 homolog 4 OS=Homo sapiens GN=BTF3L4 PE=1 SV=1;>tr|B3KNJ1|B3KNJ1_HUMAN Basic transcription factor 3-like 4, isof	3	5	5	5	3	4	2	4	4	4	3	4	2	4	4	4	3	4	2	4	4	4	52.4	52.4	52.4	15.779	145	145;158;100	12.1	1	2	3	1			2	4	1	7	8	3	5
E9PL22;F5H4Z5;Q9Y4L1;F5H4X7;E9PJ21;F5GWH9;B7Z909;Q9BST8;E9PSI5	E9PL22;F5H4Z5;Q9Y4L1;F5H4X7;E9PJ21;F5GWH9;B7Z909	31;31;31;25;21;21;17;6;6	31;31;31;25;21;21;17;6;6	30;30;30;24;21;21;17;6;6	Hypoxia up-regulated protein 1	HYOU1	>tr|E9PL22|E9PL22_HUMAN Hypoxia up-regulated protein 1 OS=Homo sapiens GN=HYOU1 PE=3 SV=1;>tr|F5H4Z5|F5H4Z5_HUMAN Hypoxia up-regulated protein 1 OS=Homo sapiens GN=HYOU1 PE=3 SV=1;>sp|Q9Y4L1|HYOU1_HUMAN Hypoxia up-regulated protein 1 OS=Homo sapiens GN=HYO	9	31	31	30	27	28	29	26	29	29	27	28	29	26	29	29	26	27	28	25	28	28	45.7	45.7	44.9	104.78	937	937;980;999;848;656;679;559;147;172	10.7	27	88	87	59	72	52	60	74	65	84	69	56	54
E9PLB8;E9PL33;E9PM05;E9PS58;A6NES3;O14681;E9PQN7;E9PK61;E9PNX3	E9PLB8;E9PL33;E9PM05;E9PS58;A6NES3;O14681;E9PQN7;E9PK61;E9PNX3	2;2;2;2;2;2;1;1;1	2;2;2;2;2;2;1;1;1	2;2;2;2;2;2;1;1;1	Etoposide-induced protein 2.4 homolog	EI24	>tr|E9PLB8|E9PLB8_HUMAN Etoposide-induced protein 2.4 homolog (Fragment) OS=Homo sapiens GN=EI24 PE=4 SV=2;>tr|E9PL33|E9PL33_HUMAN Etoposide-induced protein 2.4 homolog (Fragment) OS=Homo sapiens GN=EI24 PE=4 SV=1;>tr|E9PM05|E9PM05_HUMAN Etoposide-induced	9	2	2	2	2	2	1	2	1	1	2	2	1	2	1	1	2	2	1	2	1	1	22	22	22	10.77	91	91;125;187;217;261;340;14;41;83	20.2									1	3	1
E9PLK3;P55786;B7Z463;F5H0W3;E5RJ24;E7EWZ2;A6NEC2;F5GZY4;H0YAQ6;H0YDG0;E9PP11;A6NEC2-2;H0YCQ5;E9PJ74;H0YBP6;E9PJY4;E9PPD4;A6NEC2-3;E9PRQ5;E9PI82	E9PLK3;P55786;B7Z463;F5H0W3	30;30;27;16;11;11;11;9;8;6;5;5;3;3;3;2;2;2;2;1	30;30;27;16;11;11;11;9;8;6;5;5;3;3;3;2;2;2;2;1	30;30;27;16;11;11;11;9;8;6;5;5;3;3;3;2;2;2;2;1	Puromycin-sensitive aminopeptidase	NPEPPS	>tr|E9PLK3|E9PLK3_HUMAN Puromycin-sensitive aminopeptidase OS=Homo sapiens GN=NPEPPS PE=4 SV=1;>sp|P55786|PSA_HUMAN Puromycin-sensitive aminopeptidase OS=Homo sapiens GN=NPEPPS PE=1 SV=2;>tr|B7Z463|B7Z463_HUMAN Puromycin-sensitive aminopeptidase OS=Homo sa	20	30	30	30	28	29	27	28	29	29	28	29	27	28	29	29	28	29	27	28	29	29	34.5	34.5	34.5	102.99	915	915;919;839;627;471;478;478;324;431;169;201;263;65;158;167;126;163;163;172;127	11.7	27	62	59	38	56	35	44	39	45	93	93	80	66
E9PLL6;P46776;E9PJD9;E9PLX7	E9PLL6;P46776;E9PJD9	5;5;4;1	5;5;4;1	5;5;4;1	60S ribosomal protein L27a	RPL27A	>tr|E9PLL6|E9PLL6_HUMAN 60S ribosomal protein L27a OS=Homo sapiens GN=RPL27A PE=3 SV=1;>sp|P46776|RL27A_HUMAN 60S ribosomal protein L27a OS=Homo sapiens GN=RPL27A PE=1 SV=2;>tr|E9PJD9|E9PJD9_HUMAN 60S ribosomal protein L27a OS=Homo sapiens GN=RPL27A PE=3 S	4	5	5	5	5	5	4	5	5	5	5	5	4	5	5	5	5	5	4	5	5	5	38.9	38.9	38.9	12.201	108	108;148;91;113	13.1	10	11	11	9	11	7	10	10	9	14	12	12	6
E9PM46;Q96K76;Q96K76-2;F5H2J6;F5H2L6	E9PM46;Q96K76;Q96K76-2	8;8;7;3;1	8;8;7;3;1	8;8;7;3;1	Ubiquitin carboxyl-terminal hydrolase;Ubiquitin carboxyl-terminal hydrolase 47	USP47	>tr|E9PM46|E9PM46_HUMAN Ubiquitin carboxyl-terminal hydrolase OS=Homo sapiens GN=USP47 PE=3 SV=1;>sp|Q96K76|UBP47_HUMAN Ubiquitin carboxyl-terminal hydrolase 47 OS=Homo sapiens GN=USP47 PE=1 SV=3;>sp|Q96K76-2|UBP47_HUMAN Isoform 2 of Ubiquitin carboxyl-ter	5	8	8	8	7	7	7	7	7	8	7	7	7	7	7	8	7	7	7	7	7	8	7.1	7.1	7.1	154.7	1355	1355;1375;1287;526;211	16.5									2	13	9	8	8
E9PM72;E7ET21;Q9NVC6;E9PJZ4;E9PKQ4;Q9NVC6-2	E9PM72;E7ET21;Q9NVC6;E9PJZ4;E9PKQ4	5;5;5;4;3;2	5;5;5;4;3;2	5;5;5;4;3;2	Mediator of RNA polymerase II transcription subunit 17	MED17	>tr|E9PM72|E9PM72_HUMAN Mediator of RNA polymerase II transcription subunit 17 OS=Homo sapiens GN=MED17 PE=4 SV=1;>tr|E7ET21|E7ET21_HUMAN Mediator of RNA polymerase II transcription subunit 17 OS=Homo sapiens GN=MED17 PE=4 SV=1;>sp|Q9NVC6|MED17_HUMAN Media	6	5	5	5	4	3	4	5	4	4	4	3	4	5	4	4	4	3	4	5	4	4	24.4	24.4	24.4	29.706	266	266;621;651;143;232;145	18.8									3	2	2
E9PMG4;Q9BUR4	E9PMG4;Q9BUR4	3;3	3;3	3;3	Telomerase Cajal body protein 1	WRAP53	>tr|E9PMG4|E9PMG4_HUMAN Telomerase Cajal body protein 1 OS=Homo sapiens GN=WRAP53 PE=4 SV=1;>sp|Q9BUR4|WAP53_HUMAN Telomerase Cajal body protein 1 OS=Homo sapiens GN=WRAP53 PE=1 SV=1	2	3	3	3	3	3	3	3	3	3	3	3	3	3	3	3	3	3	3	3	3	3	11.5	11.5	11.5	55.397	515	515;548	19
E9PMI6;P54105;E9PJF4;E9PQ83	E9PMI6;P54105;E9PJF4;E9PQ83	4;4;3;2	4;4;3;2	4;4;3;2	Methylosome subunit pICln	CLNS1A	>tr|E9PMI6|E9PMI6_HUMAN Methylosome subunit pICln OS=Homo sapiens GN=CLNS1A PE=4 SV=1;>sp|P54105|ICLN_HUMAN Methylosome subunit pICln OS=Homo sapiens GN=CLNS1A PE=1 SV=1;>tr|E9PJF4|E9PJF4_HUMAN Methylosome subunit pICln OS=Homo sapiens GN=CLNS1A PE=4 SV=1;	4	4	4	4	4	4	3	4	4	4	4	4	3	4	4	4	4	4	3	4	4	4	34.1	34.1	34.1	18.259	167	167;237;179;49	12.5		2	2	1			2	5	4	7	6	18	15
E9PMQ6;Q00613-2;Q00613;E9PI02	E9PMQ6;Q00613-2;Q00613;E9PI02	2;2;2;1	2;2;2;1	2;2;2;1	Heat shock factor protein 1	HSF1	>tr|E9PMQ6|E9PMQ6_HUMAN Heat shock factor protein 1 OS=Homo sapiens GN=HSF1 PE=3 SV=1;>sp|Q00613-2|HSF1_HUMAN Isoform Short of Heat shock factor protein 1 OS=Homo sapiens GN=HSF1;>sp|Q00613|HSF1_HUMAN Heat shock factor protein 1 OS=Homo sapiens GN=HSF1 PE=	4	2	2	2	2	2	0	2	2	2	2	2	0	2	2	2	2	2	0	2	2	2	7	7	7	46.536	430	430;489;529;139	15.8
E9PN51;F8W9K7;E9PPW7;O00217;E9PKH6	E9PN51;F8W9K7;E9PPW7;O00217;E9PKH6	3;3;3;3;2	3;3;3;3;2	3;3;3;3;2	NADH dehydrogenase [ubiquinone] iron-sulfur protein 8, mitochondrial	NDUFS8	>tr|E9PN51|E9PN51_HUMAN NADH dehydrogenase [ubiquinone] iron-sulfur protein 8, mitochondrial (Fragment) OS=Homo sapiens GN=NDUFS8 PE=4 SV=1;>tr|F8W9K7|F8W9K7_HUMAN NADH dehydrogenase [ubiquinone] iron-sulfur protein 8, mitochondrial (Fragment) OS=Homo sapi	5	3	3	3	2	3	2	2	2	2	2	3	2	2	2	2	2	3	2	2	2	2	29.1	29.1	29.1	12.405	110	110;124;184;210;138	15.6							1		1	5	4	6	4
E9PNL8;B7Z6M3;A8MVN1;Q13574-2;G3V0F6;E9PPW4;Q13574-3;Q13574;H0YDN6;E9PFX6;F5H0D5;E7EM72;O75912;E7EWQ4	E9PNL8;B7Z6M3;A8MVN1;Q13574-2;G3V0F6;E9PPW4;Q13574-3;Q13574;H0YDN6;E9PFX6;F5H0D5;E7EM72;O75912;E7EWQ4	2;2;2;2;2;2;2;2;1;1;1;1;1;1	2;2;2;2;2;2;2;2;1;1;1;1;1;1	2;2;2;2;2;2;2;2;1;1;1;1;1;1	Diacylglycerol kinase zeta;Diacylglycerol kinase iota	DGKZ;DGKI	>tr|E9PNL8|E9PNL8_HUMAN Diacylglycerol kinase zeta OS=Homo sapiens GN=DGKZ PE=4 SV=1;>tr|B7Z6M3|B7Z6M3_HUMAN Diacylglycerol kinase zeta OS=Homo sapiens GN=DGKZ PE=2 SV=1;>tr|A8MVN1|A8MVN1_HUMAN Diacylglycerol kinase zeta OS=Homo sapiens GN=DGKZ PE=4 SV=3;>	14	2	2	2	2	2	2	1	1	2	2	2	2	1	1	2	2	2	2	1	1	2	4.2	4.2	4.2	78.927	707	707;894;895;928;929;934;945;1117;197;734;982;1047;1065;1068	20.9
E9PNW8;E7ETC1;Q8WVX9	E9PNW8;E7ETC1;Q8WVX9	2;2;2	2;2;2	2;2;2	Fatty acyl-CoA reductase 1	FAR1	>tr|E9PNW8|E9PNW8_HUMAN Fatty acyl-CoA reductase 1 (Fragment) OS=Homo sapiens GN=FAR1 PE=4 SV=1;>tr|E7ETC1|E7ETC1_HUMAN Fatty acyl-CoA reductase 1 OS=Homo sapiens GN=FAR1 PE=4 SV=2;>sp|Q8WVX9|FACR1_HUMAN Fatty acyl-CoA reductase 1 OS=Homo sapiens GN=FAR1 P	3	2	2	2	2	2	2	2	2	2	2	2	2	2	2	2	2	2	2	2	2	2	7.5	7.5	7.5	37.481	335	335;342;515	17										3	5	6	3
E9PP21;P21291;E9PND2;E9PS42;B3KVC9	E9PP21;P21291;E9PND2;E9PS42;B3KVC9	4;4;3;2;2	4;4;3;2;2	4;4;3;2;2	Cysteine and glycine-rich protein 1	CSRP1	>tr|E9PP21|E9PP21_HUMAN Cysteine and glycine-rich protein 1 OS=Homo sapiens GN=CSRP1 PE=4 SV=1;>sp|P21291|CSRP1_HUMAN Cysteine and glycine-rich protein 1 OS=Homo sapiens GN=CSRP1 PE=1 SV=3;>tr|E9PND2|E9PND2_HUMAN Cysteine and glycine-rich protein 1 (Fragme	5	4	4	4	4	4	4	3	3	3	4	4	4	3	3	3	4	4	4	3	3	3	29.4	29.4	29.4	16.94	160	160;193;153;153;170	8.31	4	10	12	5	7	3	8	7	7	9	9	6	8
E9PP67;E9PQ25;B3KXC6;B3KR28;E7EN89;Q9H0E2;H0Y3H1;F2Z2Y8	E9PP67;E9PQ25;B3KXC6;B3KR28;E7EN89;Q9H0E2;H0Y3H1;F2Z2Y8	2;2;2;2;2;2;2;1	2;2;2;2;2;2;2;1	2;2;2;2;2;2;2;1	Toll-interacting protein	TOLLIP	>tr|E9PP67|E9PP67_HUMAN Toll-interacting protein OS=Homo sapiens GN=TOLLIP PE=4 SV=1;>tr|E9PQ25|E9PQ25_HUMAN Toll-interacting protein (Fragment) OS=Homo sapiens GN=TOLLIP PE=4 SV=1;>tr|B3KXC6|B3KXC6_HUMAN Toll-interacting protein OS=Homo sapiens GN=TOLLIP	8	2	2	2	2	2	1	2	2	1	2	2	1	2	2	1	2	2	1	2	2	1	16.2	16.2	16.2	20.273	179	179;186;205;224;246;274;352;213	15.9
E9PPU0	E9PPU0	78	3	3		EPPK1	>tr|E9PPU0|E9PPU0_HUMAN Epiplakin OS=Homo sapiens GN=EPPK1 PE=4 SV=1	1	78	3	3	69	71	63	66	71	74	1	1	2	3	3	3	1	1	2	3	3	3	48.2	1.5	1.5	264.62	2420	2420	7.74		5	9	1	9	5	6	7	3	7	6	3
E9PQ47;E9PNY1;O95159;E9PJX1;E9PJ47;E9PMQ3;E9PQA5	E9PQ47;E9PNY1;O95159;E9PJX1;E9PJ47;E9PMQ3;E9PQA5	3;3;3;2;2;2;2	3;3;3;2;2;2;2	3;3;3;2;2;2;2	Zinc finger protein-like 1	ZFPL1	>tr|E9PQ47|E9PQ47_HUMAN Zinc finger protein-like 1 (Fragment) OS=Homo sapiens GN=ZFPL1 PE=4 SV=1;>tr|E9PNY1|E9PNY1_HUMAN Zinc finger protein-like 1 (Fragment) OS=Homo sapiens GN=ZFPL1 PE=4 SV=1;>sp|O95159|ZFPL1_HUMAN Zinc finger protein-like 1 OS=Homo sapi	7	3	3	3	1	2	1	3	2	2	1	2	1	3	2	2	1	2	1	3	2	2	17	17	17	20.607	188	188;207;310;65;80;109;172	17.6
E9PQP6;P49354-2;P49354;H0YCW1;H0YE66;E9PPM9	E9PQP6;P49354-2;P49354;H0YCW1;H0YE66	3;3;3;2;2;1	3;3;3;2;2;1	3;3;3;2;2;1	Protein farnesyltransferase/geranylgeranyltransferase type-1 subunit alpha	FNTA	>tr|E9PQP6|E9PQP6_HUMAN Protein farnesyltransferase/geranylgeranyltransferase type-1 subunit alpha (Fragment) OS=Homo sapiens GN=FNTA PE=4 SV=1;>sp|P49354-2|FNTA_HUMAN Isoform 2 of Protein farnesyltransferase/geranylgeranyltransferase type-1 subunit alpha	6	3	3	3	3	2	2	3	2	3	3	2	2	3	2	3	3	2	2	3	2	3	11.2	11.2	11.2	30.079	249	249;312;379;197;207;60	13.7										8	7	6	5
E9PQS1;Q9H0W9-2;Q9H0W9;E9PPB5;E9PJU8;Q9H0W9-4;Q9H0W9-3;E9PR95;E9PSC3;E9PLC5;E9PLB3;E9PIP1	E9PQS1;Q9H0W9-2;Q9H0W9;E9PPB5;E9PJU8;Q9H0W9-4;Q9H0W9-3	4;4;4;3;3;3;3;1;1;1;1;1	4;4;4;3;3;3;3;1;1;1;1;1	4;4;4;3;3;3;3;1;1;1;1;1	Ester hydrolase C11orf54	C11orf54	>tr|E9PQS1|E9PQS1_HUMAN Ester hydrolase C11orf54 (Fragment) OS=Homo sapiens GN=C11orf54 PE=4 SV=1;>sp|Q9H0W9-2|CK054_HUMAN Isoform 2 of Ester hydrolase C11orf54 OS=Homo sapiens GN=C11orf54;>sp|Q9H0W9|CK054_HUMAN Ester hydrolase C11orf54 OS=Homo sapiens GN=	12	4	4	4	3	3	3	4	4	4	3	3	3	4	4	4	3	3	3	4	4	4	20.5	20.5	20.5	26.333	239	239;296;315;185;187;204;265;77;96;100;149;171	14.2			3	3	2	3	2	1	5	6	6	10	7
E9PRD6;Q3KR37-2;Q3KR37;F5H572;E7EPH8;Q3KR37-3	E9PRD6;Q3KR37-2;Q3KR37;F5H572;E7EPH8;Q3KR37-3	2;2;2;2;2;1	2;2;2;2;2;1	2;2;2;2;2;1	GRAM domain-containing protein 1B	GRAMD1B	>tr|E9PRD6|E9PRD6_HUMAN GRAM domain-containing protein 1B (Fragment) OS=Homo sapiens GN=GRAMD1B PE=4 SV=1;>sp|Q3KR37-2|GRM1B_HUMAN Isoform 2 of GRAM domain-containing protein 1B OS=Homo sapiens GN=GRAMD1B;>sp|Q3KR37|GRM1B_HUMAN GRAM domain-containing prote	6	2	2	2	2	2	2	2	2	2	2	2	2	2	2	2	2	2	2	2	2	2	5.2	5.2	5.2	50.077	441	441;698;738;745;745;425	18.2
E9PRI4;E9PGT3;Q15418;Q15418-2;Q15418-3;Q5SVM7;B7Z3B5;Q15349;Q15349-3;Q15349-2;F2Z2J1;Q9UK32;B7ZL90;E9PMM7;D6R910;Q5SVM6;E9PAN7;E9PGT4;Q5TI62;D6RHW7;H0Y2Z4;B1AXG2;D6RA62;D6RE03;Q8IW41-2;G3V206;Q8IW41;F8VV08;E7EWL1;F5H2S9;B4DKT8;O60307;Q9Y2H9;Q6P0Q8-2;E7ERL6;Q6P0Q8;O15021-2;O15021-3;O15021-1;E7EWQ5;O15021;F8WAQ9	E9PRI4;E9PGT3;Q15418;Q15418-2;Q15418-3	18;18;18;18;17;5;5;5;5;5;5;4;4;3;3;3;3;3;2;1;1;1;1;1;1;1;1;1;1;1;1;1;1;1;1;1;1;1;1;1;1;1	18;18;18;18;17;5;5;5;5;5;5;4;4;3;3;3;3;3;2;1;1;1;1;1;1;1;1;1;1;1;1;1;1;1;1;1;1;1;1;1;1;1	12;12;12;12;11;4;0;0;0;0;0;0;0;1;0;2;2;2;0;0;0;0;0;0;0;0;0;0;0;0;0;0;0;0;0;0;0;0;0;0;0;0	Ribosomal protein S6 kinase;Ribosomal protein S6 kinase alpha-1	RPS6KA1	>tr|E9PRI4|E9PRI4_HUMAN Ribosomal protein S6 kinase OS=Homo sapiens GN=RPS6KA1 PE=3 SV=1;>tr|E9PGT3|E9PGT3_HUMAN Ribosomal protein S6 kinase OS=Homo sapiens GN=RPS6KA1 PE=3 SV=1;>sp|Q15418|KS6A1_HUMAN Ribosomal protein S6 kinase alpha-1 OS=Homo sapiens GN=	42	18	18	12	16	16	11	17	18	16	16	16	11	17	18	16	10	11	7	11	12	10	28	28	19.3	81.146	719	719;724;735;744;643;115;644;733;741;758;758;745;745;112;125;166;204;228;166;96;124;133;141;171;471;471;473;473;630;725;993;1309;1570;1608;1608;1798;2429;2434;2444;2444;2626;2626	15.5						2	5	8	8	19	16	8	10
E9PRQ7;Q04323;B4E0P8;E9PJ81;Q04323-2	E9PRQ7;Q04323;B4E0P8;E9PJ81;Q04323-2	6;6;5;5;5	6;6;5;5;5	6;6;5;5;5	UBX domain-containing protein 1	UBXN1	>tr|E9PRQ7|E9PRQ7_HUMAN UBX domain-containing protein 1 OS=Homo sapiens GN=UBXN1 PE=4 SV=1;>sp|Q04323|UBXN1_HUMAN UBX domain-containing protein 1 OS=Homo sapiens GN=UBXN1 PE=1 SV=2;>tr|B4E0P8|B4E0P8_HUMAN UBX domain-containing protein 1 OS=Homo sapiens GN=	5	6	6	6	5	5	5	4	5	5	5	5	5	4	5	5	5	5	5	4	5	5	30	30	30	32.913	293	293;297;200;290;312	11		6	6	3	2	2	4	7	9	14	15	11	9
E9PRR7;Q14331;H0YEZ2;E9PLY7;F5H5R5;Q9BZ01	E9PRR7;Q14331	3;3;1;1;1;1	3;3;1;1;1;1	3;3;1;1;1;1	Protein FRG1	FRG1	>tr|E9PRR7|E9PRR7_HUMAN Protein FRG1 (Fragment) OS=Homo sapiens GN=FRG1 PE=4 SV=1;>sp|Q14331|FRG1_HUMAN Protein FRG1 OS=Homo sapiens GN=FRG1 PE=1 SV=1	6	3	3	3	3	3	3	3	3	3	3	3	3	3	3	3	3	3	3	3	3	3	37.9	37.9	37.9	12.516	116	116;258;75;103;122;182	16.6		1		2	2			1		5	5	6	6
E9PRS0;Q9NQV6-2;E9PLV1;Q9NQV6-4;G3XAE5;Q9NQV6-6;Q9NQV6-1;Q9NQV6-5;Q9NQV6	E9PRS0;Q9NQV6-2;E9PLV1;Q9NQV6-4;G3XAE5;Q9NQV6-6;Q9NQV6-1;Q9NQV6-5;Q9NQV6	3;3;3;3;3;3;2;2;2	3;3;3;3;3;3;2;2;2	3;3;3;3;3;3;2;2;2	PR domain zinc finger protein 10	PRDM10	>tr|E9PRS0|E9PRS0_HUMAN PR domain zinc finger protein 10 (Fragment) OS=Homo sapiens GN=PRDM10 PE=4 SV=1;>sp|Q9NQV6-2|PRD10_HUMAN Isoform 2 of PR domain zinc finger protein 10 OS=Homo sapiens GN=PRDM10;>tr|E9PLV1|E9PLV1_HUMAN PR domain zinc finger protein 1	9	3	3	3	2	2	2	3	2	2	2	2	2	3	2	2	2	2	2	3	2	2	5.5	5.5	5.5	98.197	865	865;1023;1117;1156;1156;1214;1061;1074;1147	18								1
E9PRV2;P46937-3;P46937-2;F5H202;P46937;F5GWC5;B4DTY1	E9PRV2;P46937-3;P46937-2;F5H202;P46937;F5GWC5	4;4;4;4;4;3;1	4;4;4;4;4;3;1	4;4;4;4;4;3;1	Yorkie homolog	YAP1	>tr|E9PRV2|E9PRV2_HUMAN Yorkie homolog OS=Homo sapiens GN=YAP1 PE=4 SV=1;>sp|P46937-3|YAP1_HUMAN Isoform 3 of Yorkie homolog OS=Homo sapiens GN=YAP1;>sp|P46937-2|YAP1_HUMAN Isoform 2 of Yorkie homolog OS=Homo sapiens GN=YAP1;>tr|F5H202|F5H202_HUMAN Yorkie	7	4	4	4	4	4	2	3	3	3	4	4	2	3	3	3	4	4	2	3	3	3	18.2	18.2	18.2	48.274	450	450;454;488;492;504;421;326	19.8								1	1
E9PS77;Q9NW68-9;Q9NW68-8;C9JB13;Q9NW68-2;Q9NW68;Q9NW68-7;Q9NW68-3;F8W6C6;E9PNA9;Q9NW68-5;E9PQA7;Q9NW68-4;B4DM89	E9PS77;Q9NW68-9;Q9NW68-8;C9JB13;Q9NW68-2;Q9NW68;Q9NW68-7;Q9NW68-3;F8W6C6;E9PNA9;Q9NW68-5;E9PQA7;Q9NW68-4;B4DM89	2;2;2;2;2;2;2;2;1;1;1;1;1;1	2;2;2;2;2;2;2;2;1;1;1;1;1;1	2;2;2;2;2;2;2;2;1;1;1;1;1;1	BSD domain-containing protein 1	BSDC1	>tr|E9PS77|E9PS77_HUMAN BSD domain-containing protein 1 (Fragment) OS=Homo sapiens GN=BSDC1 PE=4 SV=1;>sp|Q9NW68-9|BSDC1_HUMAN Isoform 9 of BSD domain-containing protein 1 OS=Homo sapiens GN=BSDC1;>sp|Q9NW68-8|BSDC1_HUMAN Isoform 8 of BSD domain-containing	14	2	2	2	2	2	1	2	1	2	2	2	1	2	1	2	2	2	1	2	1	2	16	16	16	17.397	156	156;335;374;422;428;430;447;474;64;89;173;178;353;369	19.2
F2Z2T4;Q9BRT8-3;C9J3G2;Q9BRT8;Q8IUF1;Q4V342;Q9BRT8-4;Q5RIB5;F8VVD2;E9PG27;C9J0I3;Q6NVZ8;F6SYN1;C9JHE4;A6NE75;F8WEU0;E7EUZ7;Q4V340;Q5RIA9-3;F5H4S5;E7ETY5;C9JGY1;Q9BRT8-2;F8WEG4;F5H3X4;B4DNG9;Q5RIB0;F5GXH9;Q5RIA9;Q5JTY5;Q4V339;Q5RIB2;Q5RIB1;F2Z3H7;Q5RIB3;Q4V338	F2Z2T4;Q9BRT8-3;C9J3G2;Q9BRT8;Q8IUF1;Q4V342;Q9BRT8-4;Q5RIB5;F8VVD2;E9PG27;C9J0I3;Q6NVZ8;F6SYN1;C9JHE4;A6NE75;F8WEU0;E7EUZ7;Q4V340;Q5RIA9-3;F5H4S5;E7ETY5;C9JGY1;Q9BRT8-2;F8WEG4;F5H3X4;B4DNG9;Q5RIB0;F5GXH9;Q5RIA9;Q5JTY5;Q4V339	3;3;3;3;3;2;2;2;2;2;2;2;2;2;2;2;2;2;2;2;2;2;2;2;2;2;2;2;2;2;2;1;1;1;1;1	3;3;3;3;3;2;2;2;2;2;2;2;2;2;2;2;2;2;2;2;2;2;2;2;2;2;2;2;2;2;2;1;1;1;1;1	3;3;3;3;3;2;2;2;2;2;2;2;2;2;2;2;2;2;2;2;2;2;2;2;2;2;2;2;2;2;2;1;1;1;1;1	COBW domain-containing protein 1;COBW domain-containing protein 2;COBW domain-containing protein 5;COBW domain-containing protein 3;COBW domain-containing protein 6	CBWD1;CBWD2;CBWD6;CBWD5;CBWD3	>tr|F2Z2T4|F2Z2T4_HUMAN COBW domain-containing protein 1 OS=Homo sapiens GN=CBWD1 PE=4 SV=1;>sp|Q9BRT8-3|CBWD1_HUMAN Isoform 3 of COBW domain-containing protein 1 OS=Homo sapiens GN=CBWD1;>tr|C9J3G2|C9J3G2_HUMAN COBW domain-containing protein 2 OS=Homo sap	36	3	3	3	3	2	3	3	3	3	3	2	3	3	3	3	3	2	3	3	3	3	16	16	16	27.482	250	250;376;376;395;395;82;113;113;160;160;160;180;180;180;180;182;182;242;347;347;347;347;359;359;375;375;376;376;395;395;395;74;77;146;359;359	19.9
F2Z2V0;Q99829;A6PVH9;E7ENH5;Q5JX58;Q5JX59;Q5JX60;Q5JX44;Q5JX56;Q5JX45;Q5JX55;Q5JX61;Q5JX52;Q5JX54;Q5JX57;E7EV27;Q5JX53;H0Y524	F2Z2V0;Q99829;A6PVH9;E7ENH5;Q5JX58;Q5JX59;Q5JX60;Q5JX44;Q5JX56;Q5JX45;Q5JX55;Q5JX61;Q5JX52	10;10;9;8;7;7;7;7;6;6;5;5;5;4;3;3;2;2	10;10;9;8;7;7;7;7;6;6;5;5;5;4;3;3;2;2	10;10;9;8;7;7;7;7;6;6;5;5;5;4;3;3;2;2	Copine-1	CPNE1	>tr|F2Z2V0|F2Z2V0_HUMAN Copine-1 (Fragment) OS=Homo sapiens GN=CPNE1 PE=4 SV=1;>sp|Q99829|CPNE1_HUMAN Copine-1 OS=Homo sapiens GN=CPNE1 PE=1 SV=1;>tr|A6PVH9|A6PVH9_HUMAN Copine I OS=Homo sapiens GN=CPNE1 PE=4 SV=1;>tr|E7ENH5|E7ENH5_HUMAN Copine-1 OS=Homo s	18	10	10	10	8	8	8	9	9	8	8	8	8	9	9	8	8	8	8	9	9	8	22	22	22	58.634	533	533;537;481;427;202;209;231;304;174;386;152;213;305;136;138;138;67;208	12.1	6	15	13	12	10	9	11	18	12	23	20	12	13
F5GWB8;Q9Y6K5;F8VS35;F8VWK9;F8VW22	F5GWB8;Q9Y6K5	12;12;5;4;1	12;12;5;4;1	12;12;5;4;1	2-5-oligoadenylate synthase 3	OAS3	>tr|F5GWB8|F5GWB8_HUMAN 2-5-oligoadenylate synthase 3 OS=Homo sapiens GN=OAS3 PE=4 SV=1;>sp|Q9Y6K5|OAS3_HUMAN 2-5-oligoadenylate synthase 3 OS=Homo sapiens GN=OAS3 PE=1 SV=3	5	12	12	12	11	10	10	12	11	10	11	10	10	12	11	10	11	10	10	12	11	10	13.3	13.3	13.3	121.1	1086	1086;1087;223;177;66	16.9										6	11	18	16
F5GWD3;Q13889;F5GWI8;F5GXG6;H0YFF7;F5H6X0;F5GX35;F5H4K7;F5H3G1	F5GWD3;Q13889;F5GWI8;F5GXG6;H0YFF7	5;5;4;3;3;2;2;2;1	5;5;4;3;3;2;2;2;1	5;5;4;3;3;2;2;2;1	General transcription factor IIH subunit 3	GTF2H3	>tr|F5GWD3|F5GWD3_HUMAN General transcription factor IIH subunit 3 (Fragment) OS=Homo sapiens GN=GTF2H3 PE=4 SV=1;>sp|Q13889|TF2H3_HUMAN General transcription factor IIH subunit 3 OS=Homo sapiens GN=GTF2H3 PE=1 SV=2;>tr|F5GWI8|F5GWI8_HUMAN General transcri	9	5	5	5	4	4	3	4	5	4	4	4	3	4	5	4	4	4	3	4	5	4	23.3	23.3	23.3	28.91	258	258;308;258;177;194;148;200;210;67	19.1
F5GWD7;Q8WVC0;Q8WVC0-2	F5GWD7;Q8WVC0;Q8WVC0-2	7;7;6	7;7;6	7;7;6	RNA polymerase-associated protein LEO1	LEO1	>tr|F5GWD7|F5GWD7_HUMAN RNA polymerase-associated protein LEO1 OS=Homo sapiens GN=LEO1 PE=4 SV=1;>sp|Q8WVC0|LEO1_HUMAN RNA polymerase-associated protein LEO1 OS=Homo sapiens GN=LEO1 PE=1 SV=1;>sp|Q8WVC0-2|LEO1_HUMAN Isoform 2 of RNA polymerase-associated p	3	7	7	7	7	7	7	7	7	7	7	7	7	7	7	7	7	7	7	7	7	7	12	12	12	72.813	644	644;666;606	13	3	15	15	8	7	4	9	11	7	12	12	10	9
F5GWP1;Q92575	F5GWP1;Q92575	3;3	3;3	1;1	UBX domain-containing protein 4	UBXN4	>tr|F5GWP1|F5GWP1_HUMAN UBX domain-containing protein 4 OS=Homo sapiens GN=UBXN4 PE=4 SV=1;>sp|Q92575|UBXN4_HUMAN UBX domain-containing protein 4 OS=Homo sapiens GN=UBXN4 PE=1 SV=2	2	3	3	1	2	2	2	2	3	2	2	2	2	2	3	2	1	1	1	1	1	1	9.6	9.6	3.7	55.055	490	490;508	21										1
F5GWP8	F5GWP8	26	5	0		JUP	>tr|F5GWP8|F5GWP8_HUMAN Junction plakoglobin OS=Homo sapiens GN=JUP PE=3 SV=1	1	26	5	0	24	23	23	21	23	23	4	4	4	4	4	5	0	0	0	0	0	0	41.3	9	0	66.35	591	591	18.6									1	5	4	10	9
F5GWQ7;Q92804-2;Q92804	F5GWQ7;Q92804-2;Q92804	5;5;5	3;3;3	3;3;3	TATA-binding protein-associated factor 2N	TAF15	>tr|F5GWQ7|F5GWQ7_HUMAN TATA-binding protein-associated factor 2N OS=Homo sapiens GN=TAF15 PE=4 SV=1;>sp|Q92804-2|RBP56_HUMAN Isoform Short of TATA-binding protein-associated factor 2N OS=Homo sapiens GN=TAF15;>sp|Q92804|RBP56_HUMAN TATA-binding protein-as	3	5	3	3	5	5	5	4	4	4	3	3	3	2	2	2	3	3	3	2	2	2	10.9	5.1	5.1	40.094	395	395;589;592	13.3	1	6	6	3	4	3	4	4	4	5	4	6	7
F5GWT4;Q9H4A3-2;Q9H4A3;Q9H4A3-5;Q9H4A3-6;F5H2M7;Q9H4A3-4;H0YH68;F6UYG0;H0YFF1;F5H2G9;Q9BYP7-3;Q9BYP7-4;Q9BYP7-2;Q9BYP7	F5GWT4;Q9H4A3-2;Q9H4A3;Q9H4A3-5;Q9H4A3-6;F5H2M7;Q9H4A3-4	7;7;7;7;7;7;5;2;2;1;1;1;1;1;1	7;7;7;7;7;7;5;2;2;1;1;1;1;1;1	7;7;7;7;7;7;5;2;2;1;1;1;1;1;1	Serine/threonine-protein kinase WNK1	WNK1	>tr|F5GWT4|F5GWT4_HUMAN Serine/threonine-protein kinase WNK1 OS=Homo sapiens GN=WNK1 PE=4 SV=1;>sp|Q9H4A3-2|WNK1_HUMAN Isoform 2 of Serine/threonine-protein kinase WNK1 OS=Homo sapiens GN=WNK1;>sp|Q9H4A3|WNK1_HUMAN Serine/threonine-protein kinase WNK1 OS=H	15	7	7	7	5	3	2	6	5	5	5	3	2	6	5	5	5	3	2	6	5	5	3.9	3.9	3.9	225.5	2134	2134;2135;2382;2634;2642;2880;1975;195;393;218;324;1743;1753;1790;1800	17.9		1		1						6	5	2	6
F5GWX2;Q9NRV9	F5GWX2;Q9NRV9	2;2	2;2	2;2	Heme-binding protein 1	HEBP1	>tr|F5GWX2|F5GWX2_HUMAN Heme-binding protein 1 OS=Homo sapiens GN=HEBP1 PE=4 SV=1;>sp|Q9NRV9|HEBP1_HUMAN Heme-binding protein 1 OS=Homo sapiens GN=HEBP1 PE=1 SV=1	2	2	2	2	2	1	2	1	2	2	2	1	2	1	2	2	2	1	2	1	2	2	24.8	24.8	24.8	14.72	133	133;189	10.8								2	4	5	4	6	4
F5GX07;H0YG83;H0YGR4;H0YG54;Q9Y3B8-2;Q9Y3B8;F5GYG5;H0YH58	F5GX07;H0YG83;H0YGR4;H0YG54;Q9Y3B8-2;Q9Y3B8;F5GYG5;H0YH58	5;5;5;5;5;5;4;3	5;5;5;5;5;5;4;3	5;5;5;5;5;5;4;3	Oligoribonuclease, mitochondrial	REXO2	>tr|F5GX07|F5GX07_HUMAN Oligoribonuclease, mitochondrial OS=Homo sapiens GN=REXO2 PE=4 SV=1;>tr|H0YG83|H0YG83_HUMAN Oligoribonuclease, mitochondrial (Fragment) OS=Homo sapiens GN=REXO2 PE=4 SV=1;>tr|H0YGR4|H0YGR4_HUMAN Oligoribonuclease, mitochondrial (Fra	8	5	5	5	4	5	4	4	4	5	4	5	4	4	4	5	4	5	4	4	4	5	45.6	45.6	45.6	17.28	147	147;154;192;197;199;237;222;111	9.25	3	9	7	6	5	6	8	9	2	4	4	3	5
F5GX33;Q9UJS0;Q9UJS0-2;B3KR64;O75746	F5GX33;Q9UJS0;Q9UJS0-2	7;7;7;2;2	7;7;7;2;2	7;7;7;2;2	Calcium-binding mitochondrial carrier protein Aralar2	SLC25A13	>tr|F5GX33|F5GX33_HUMAN Calcium-binding mitochondrial carrier protein Aralar2 OS=Homo sapiens GN=SLC25A13 PE=3 SV=1;>sp|Q9UJS0|CMC2_HUMAN Calcium-binding mitochondrial carrier protein Aralar2 OS=Homo sapiens GN=SLC25A13 PE=1 SV=2;>sp|Q9UJS0-2|CMC2_HUMAN Is	5	7	7	7	4	4	3	6	4	5	4	4	3	6	4	5	4	4	3	6	4	5	15.5	15.5	15.5	62.244	567	567;675;676;571;678	18.5										1	1	2
F5GXG0;Q96T88;B5ME40	F5GXG0;Q96T88;B5ME40	10;10;7	10;10;7	10;10;7	E3 ubiquitin-protein ligase UHRF1	UHRF1	>tr|F5GXG0|F5GXG0_HUMAN E3 ubiquitin-protein ligase UHRF1 OS=Homo sapiens GN=UHRF1 PE=4 SV=1;>sp|Q96T88|UHRF1_HUMAN E3 ubiquitin-protein ligase UHRF1 OS=Homo sapiens GN=UHRF1 PE=1 SV=1;>tr|B5ME40|B5ME40_HUMAN E3 ubiquitin-protein ligase UHRF1 OS=Homo sapie	3	10	10	10	10	10	10	9	9	9	10	10	10	9	9	9	10	10	10	9	9	9	15.5	15.5	15.5	89.726	792	792;793;407	15.1	3	6	6	5	6	4	4	5	12	22	21	15	16
F5GXK1;P20585	F5GXK1;P20585	12;12	12;12	12;12	DNA mismatch repair protein Msh3	MSH3	>tr|F5GXK1|F5GXK1_HUMAN DNA mismatch repair protein Msh3 OS=Homo sapiens GN=MSH3 PE=3 SV=1;>sp|P20585|MSH3_HUMAN DNA mismatch repair protein Msh3 OS=Homo sapiens GN=MSH3 PE=1 SV=4	2	12	12	12	10	11	7	8	7	9	10	11	7	8	7	9	10	11	7	8	7	9	12.6	12.6	12.6	126.72	1128	1128;1137	18.1							1	2		1	2
F5GXL7;P33527-6;I3L4X2;P33527-4;P33527-2;P33527;P33527-9;P33527-8;P33527-7;P33527-5;P33527-3	F5GXL7;P33527-6;I3L4X2;P33527-4;P33527-2;P33527;P33527-9;P33527-8;P33527-7;P33527-5;P33527-3	14;14;14;14;14;14;14;13;13;13;13	14;14;14;14;14;14;14;13;13;13;13	14;14;14;14;14;14;14;13;13;13;13	Multidrug resistance-associated protein 1	ABCC1	>tr|F5GXL7|F5GXL7_HUMAN Multidrug resistance-associated protein 1 OS=Homo sapiens GN=ABCC1 PE=3 SV=1;>sp|P33527-6|MRP1_HUMAN Isoform 6 of Multidrug resistance-associated protein 1 OS=Homo sapiens GN=ABCC1;>tr|I3L4X2|I3L4X2_HUMAN Multidrug resistance-associ	11	14	14	14	11	13	10	13	13	12	11	13	10	13	13	12	11	13	10	13	13	12	12.3	12.3	12.3	134.99	1215	1215;1407;1440;1466;1472;1531;1541;1351;1410;1416;1475	15.1									4	11	15	26	27
F5GXM6;Q5THR1;Q9H5Z1;Q5THQ9	F5GXM6;Q5THR1;Q9H5Z1;Q5THQ9	4;4;4;2	4;4;4;2	4;4;4;2	Probable ATP-dependent RNA helicase DHX35	DHX35	>tr|F5GXM6|F5GXM6_HUMAN Probable ATP-dependent RNA helicase DHX35 OS=Homo sapiens GN=DHX35 PE=4 SV=1;>tr|Q5THR1|Q5THR1_HUMAN DEAH (Asp-Glu-Ala-His) box polypeptide 35 OS=Homo sapiens GN=DHX35 PE=2 SV=1;>sp|Q9H5Z1|DHX35_HUMAN Probable ATP-dependent RNA heli	4	4	4	4	3	3	3	3	3	4	3	3	3	3	3	4	3	3	3	3	3	4	7.1	7.1	7.1	75.439	672	672;679;703;302	17.3											2	4	6
F5GXS7;P53582;H0Y955;H0Y903	F5GXS7;P53582;H0Y955	9;9;6;1	9;9;6;1	9;9;6;1	Methionine aminopeptidase;Methionine aminopeptidase 1	METAP1	>tr|F5GXS7|F5GXS7_HUMAN Methionine aminopeptidase OS=Homo sapiens GN=METAP1 PE=3 SV=1;>sp|P53582|AMPM1_HUMAN Methionine aminopeptidase 1 OS=Homo sapiens GN=METAP1 PE=1 SV=2;>tr|H0Y955|H0Y955_HUMAN Methionine aminopeptidase 1 (Fragment) OS=Homo sapiens GN=M	4	9	9	9	9	7	6	8	8	8	9	7	6	8	8	8	9	7	6	8	8	8	36.6	36.6	36.6	37.812	336	336;386;170;116	16.6			1					3	2	15	11	8	4
F5GXU2;O60678;O60678-2	F5GXU2;O60678;O60678-2	11;11;7	11;11;7	11;11;7	Protein arginine N-methyltransferase 3	PRMT3	>tr|F5GXU2|F5GXU2_HUMAN Protein arginine N-methyltransferase 3 OS=Homo sapiens GN=PRMT3 PE=4 SV=1;>sp|O60678|ANM3_HUMAN Protein arginine N-methyltransferase 3 OS=Homo sapiens GN=PRMT3 PE=1 SV=3;>sp|O60678-2|ANM3_HUMAN Isoform 2 of Protein arginine N-methyl	3	11	11	11	7	6	4	5	8	8	7	6	4	5	8	8	7	6	4	5	8	8	25	25	25	58.35	517	517;531;469	11.1			4	4	3	3	4	6	8	14	10	4	7
F5GXW0;P00813;F5GWI4;F5GYD4	F5GXW0;P00813;F5GWI4	4;4;3;1	4;4;3;1	4;4;3;1	Adenosine deaminase	ADA	>tr|F5GXW0|F5GXW0_HUMAN Adenosine deaminase OS=Homo sapiens GN=ADA PE=4 SV=1;>sp|P00813|ADA_HUMAN Adenosine deaminase OS=Homo sapiens GN=ADA PE=1 SV=3;>tr|F5GWI4|F5GWI4_HUMAN Adenosine deaminase OS=Homo sapiens GN=ADA PE=4 SV=1	4	4	4	4	2	3	3	4	3	4	2	3	3	4	3	4	2	3	3	4	3	4	18.6	18.6	18.6	29.328	263	263;363;339;75	12.2		1		1				2	8	10	9	7	9
F5GXW9;O60826	F5GXW9;O60826	6;6	6;6	6;6	Coiled-coil domain-containing protein 22	CCDC22	>tr|F5GXW9|F5GXW9_HUMAN Coiled-coil domain-containing protein 22 OS=Homo sapiens GN=CCDC22 PE=4 SV=1;>sp|O60826|CCD22_HUMAN Coiled-coil domain-containing protein 22 OS=Homo sapiens GN=CCDC22 PE=1 SV=1	2	6	6	6	4	3	0	4	5	5	4	3	0	4	5	5	4	3	0	4	5	5	15.2	15.2	15.2	65.195	580	580;627	14.2										4	2	3	2
F5GY37;Q99623;B4DW05;B4DP75;F5H3X6;F5GWA7;F5H0C5;F5H2D2;F5H0S4	F5GY37;Q99623;B4DW05;B4DP75;F5H3X6;F5GWA7	11;11;10;10;8;8;4;3;3	11;11;10;10;8;8;4;3;3	11;11;10;10;8;8;4;3;3	Prohibitin-2	PHB2	>tr|F5GY37|F5GY37_HUMAN Prohibitin-2 OS=Homo sapiens GN=PHB2 PE=4 SV=1;>sp|Q99623|PHB2_HUMAN Prohibitin-2 OS=Homo sapiens GN=PHB2 PE=1 SV=2;>tr|B4DW05|B4DW05_HUMAN Prohibitin-2 OS=Homo sapiens GN=PHB2 PE=2 SV=1;>tr|B4DP75|B4DP75_HUMAN Prohibitin-2 OS=Homo	9	11	11	11	11	11	10	10	11	11	11	11	10	10	11	11	11	11	10	10	11	11	48.3	48.3	48.3	29.723	267	267;299;213;261;220;261;112;87;139	15.3	2	5	11	1	8	5	5	6	6	18	14	13	12
F5GY65;I3L1P8;Q02978	F5GY65;I3L1P8;Q02978	3;3;3	3;3;3	3;3;3	Mitochondrial 2-oxoglutarate/malate carrier protein	SLC25A11	>tr|F5GY65|F5GY65_HUMAN Mitochondrial 2-oxoglutarate/malate carrier protein OS=Homo sapiens GN=SLC25A11 PE=3 SV=1;>tr|I3L1P8|I3L1P8_HUMAN Mitochondrial 2-oxoglutarate/malate carrier protein (Fragment) OS=Homo sapiens GN=SLC25A11 PE=4 SV=1;>sp|Q02978|M2OM_H	3	3	3	3	2	3	3	2	3	3	2	3	3	2	3	3	2	3	3	2	3	3	15.2	15.2	15.2	28.494	263	263;296;314	20
F5GYD8;P04062-2;P04062;I3L0Q9;F5H241;P04062-3	F5GYD8;P04062-2;P04062;I3L0Q9;F5H241	5;5;5;5;3;2	5;5;5;5;3;2	5;5;5;5;3;2	Glucosylceramidase	GBA	>tr|F5GYD8|F5GYD8_HUMAN Glucosylceramidase OS=Homo sapiens GN=GBA PE=4 SV=1;>sp|P04062-2|GLCM_HUMAN Isoform Short of Glucosylceramidase OS=Homo sapiens GN=GBA;>sp|P04062|GLCM_HUMAN Glucosylceramidase OS=Homo sapiens GN=GBA PE=1 SV=3;>tr|I3L0Q9|I3L0Q9_HUMAN	6	5	5	5	3	2	3	3	3	5	3	2	3	3	3	5	3	2	3	3	3	5	15.8	15.8	15.8	55.331	493	493;516;536;536;423;263	18.5	1								2	1		3	4
F5GYN4;Q96FW1;F5H6Q1;F5GYJ8;F5H3F0;Q96FW1-2	F5GYN4;Q96FW1;F5H6Q1;F5GYJ8;F5H3F0;Q96FW1-2	7;7;6;5;4;4	7;7;6;5;4;4	7;7;6;5;4;4	Ubiquitin thioesterase OTUB1	OTUB1	>tr|F5GYN4|F5GYN4_HUMAN Ubiquitin thioesterase OTUB1 OS=Homo sapiens GN=OTUB1 PE=4 SV=1;>sp|Q96FW1|OTUB1_HUMAN Ubiquitin thioesterase OTUB1 OS=Homo sapiens GN=OTUB1 PE=1 SV=2;>tr|F5H6Q1|F5H6Q1_HUMAN Ubiquitin thioesterase OTUB1 OS=Homo sapiens GN=OTUB1 PE=	6	7	7	7	7	6	7	6	7	6	7	6	7	6	7	6	7	6	7	6	7	6	27.8	27.8	27.8	28.05	241	241;271;280;286;170;315	14.4	1	5	5	5	5	4	7	6	12	14	10	2	1
F5GYQ4;P00367;B4DGN5;F8WA20;B3KV55;P49448;H0YFJ0	F5GYQ4;P00367;B4DGN5;F8WA20;B3KV55;P49448	14;14;12;12;11;10;6	14;14;12;12;11;10;6	14;14;12;12;11;10;6	Glutamate dehydrogenase;Glutamate dehydrogenase 1, mitochondrial;Glutamate dehydrogenase 2, mitochondrial	GLUD1;GLUD2	>tr|F5GYQ4|F5GYQ4_HUMAN Glutamate dehydrogenase OS=Homo sapiens GN=GLUD1 PE=3 SV=1;>sp|P00367|DHE3_HUMAN Glutamate dehydrogenase 1, mitochondrial OS=Homo sapiens GN=GLUD1 PE=1 SV=2;>tr|B4DGN5|B4DGN5_HUMAN Glutamate dehydrogenase OS=Homo sapiens GN=GLUD1 PE	7	14	14	14	13	12	11	14	13	13	13	12	11	14	13	13	13	12	11	14	13	13	37.6	37.6	37.6	54.286	490	490;558;425;515;391;558;257	12.7	1	8	11	4	11	9	19	21	22	30	26	15	11
F5GYT9;P35914-2;B1AK13;P35914;H0Y2L7	F5GYT9;P35914-2;B1AK13;P35914;H0Y2L7	2;2;2;2;1	2;2;2;2;1	2;2;2;2;1	Hydroxymethylglutaryl-CoA lyase, mitochondrial	HMGCL	>tr|F5GYT9|F5GYT9_HUMAN Hydroxymethylglutaryl-CoA lyase, mitochondrial OS=Homo sapiens GN=HMGCL PE=4 SV=1;>sp|P35914-2|HMGCL_HUMAN Isoform 2 of Hydroxymethylglutaryl-CoA lyase, mitochondrial OS=Homo sapiens GN=HMGCL;>tr|B1AK13|B1AK13_HUMAN 3-hydroxymethyl-	5	2	2	2	2	2	2	2	2	2	2	2	2	2	2	2	2	2	2	2	2	2	16.9	16.9	16.9	17.596	166	166;254;300;325;182	17.4			1							1	1	3	5
F5GZ09;Q9BW83-2;Q9BW83;B1AH58;H0Y6C7;E9PE51	F5GZ09;Q9BW83-2;Q9BW83;B1AH58;H0Y6C7;E9PE51	2;2;2;1;1;1	2;2;2;1;1;1	2;2;2;1;1;1	Intraflagellar transport protein 27 homolog	IFT27;RABL4	>tr|F5GZ09|F5GZ09_HUMAN Intraflagellar transport protein 27 homolog (Fragment) OS=Homo sapiens GN=IFT27 PE=4 SV=1;>sp|Q9BW83-2|IFT27_HUMAN Isoform 2 of Intraflagellar transport protein 27 homolog OS=Homo sapiens GN=IFT27;>sp|Q9BW83|IFT27_HUMAN Intraflagell	6	2	2	2	2	2	2	2	2	2	2	2	2	2	2	2	2	2	2	2	2	2	13.1	13.1	13.1	19.668	183	183;185;186;116;129;145	20.7
F5GZ16;Q13200;E7EW34;E9PCS3;H0Y305;H7C1H2;C9JPC0;H7C2Q3;F8WBS8	F5GZ16;Q13200;E7EW34;E9PCS3;H0Y305	35;35;30;28;19;8;6;3;2	35;35;30;28;19;8;6;3;2	35;35;30;28;19;8;6;3;2	26S proteasome non-ATPase regulatory subunit 2	PSMD2	>tr|F5GZ16|F5GZ16_HUMAN 26S proteasome non-ATPase regulatory subunit 2 OS=Homo sapiens GN=PSMD2 PE=4 SV=1;>sp|Q13200|PSMD2_HUMAN 26S proteasome non-ATPase regulatory subunit 2 OS=Homo sapiens GN=PSMD2 PE=1 SV=3;>tr|E7EW34|E7EW34_HUMAN 26S proteasome non-AT	9	35	35	35	31	30	32	30	33	33	31	30	32	30	33	33	31	30	32	30	33	33	48	48	48	99.271	900	900;908;778;749;580;203;217;143;59	14.6	8	35	44	19	37	21	26	40	33	56	61	41	44
F5GZ86;P42226;F5H5X3;F5GXI9;G3V5I8;G3V370;G3V5K5;H0YJH6;P42226-2;Q5FBW6;G3V2L2;G3V2M3;G3V3E9;G3V2H4;G3V568;G3V2X7	F5GZ86;P42226;F5H5X3;F5GXI9;G3V5I8;G3V370;G3V5K5;H0YJH6;P42226-2	6;6;4;4;3;3;3;3;3;2;2;2;2;2;2;2	6;6;4;4;3;3;3;3;3;2;2;2;2;2;2;2	6;6;4;4;3;3;3;3;3;2;2;2;2;2;2;2	Signal transducer and activator of transcription 6	STAT6	>tr|F5GZ86|F5GZ86_HUMAN Signal transducer and activator of transcription 6 OS=Homo sapiens GN=STAT6 PE=4 SV=1;>sp|P42226|STAT6_HUMAN Signal transducer and activator of transcription 6 OS=Homo sapiens GN=STAT6 PE=1 SV=1;>tr|F5H5X3|F5H5X3_HUMAN Signal transd	16	6	6	6	6	6	5	5	6	6	6	6	5	5	6	6	6	6	5	5	6	6	10.8	10.8	10.8	76.077	679	679;847;730;737;141;154;159;290;673;38;64;74;103;105;144;154	16										4	3	1	6
F5GZ90;Q9NZJ0;E7ERQ0	F5GZ90;Q9NZJ0;E7ERQ0	2;2;1	2;2;1	2;2;1	Denticleless protein homolog	DTL	>tr|F5GZ90|F5GZ90_HUMAN Denticleless protein homolog OS=Homo sapiens GN=DTL PE=4 SV=1;>sp|Q9NZJ0|DTL_HUMAN Denticleless protein homolog OS=Homo sapiens GN=DTL PE=1 SV=3;>tr|E7ERQ0|E7ERQ0_HUMAN Denticleless protein homolog OS=Homo sapiens GN=DTL PE=4 SV=1	3	2	2	2	2	2	2	2	2	2	2	2	2	2	2	2	2	2	2	2	2	2	2.8	2.8	2.8	74.999	688	688;730;409	19.6
F5GZB1;H7BYW1;Q9NRW1;P20340-2;P20340;F5GXN4;C9JU14;F5H668;H0YGL6;F5H440;F5H3K7;C9J0I2;F5GX61;Q1W5D8	F5GZB1;H7BYW1;Q9NRW1;P20340-2;P20340;F5GXN4;C9JU14;F5H668;H0YGL6	3;3;3;3;3;2;2;2;2;1;1;1;1;1	2;2;2;2;2;1;1;1;1;1;1;1;1;1	2;2;2;2;2;1;1;1;1;1;1;1;1;1	Ras-related protein Rab-6B;Ras-related protein Rab-6A	RAB6A;RAB6B	>tr|F5GZB1|F5GZB1_HUMAN Ras-related protein Rab-6A (Fragment) OS=Homo sapiens GN=RAB6A PE=3 SV=1;>tr|H7BYW1|H7BYW1_HUMAN Ras-related protein Rab-6A (Fragment) OS=Homo sapiens GN=RAB6A PE=3 SV=1;>sp|Q9NRW1|RAB6B_HUMAN Ras-related protein Rab-6B OS=Homo sapi	14	3	2	2	3	3	3	3	3	3	2	2	2	2	2	2	2	2	2	2	2	2	21.1	13.4	13.4	16.179	142	142;174;208;208;208;74;83;175;201;47;71;71;87;104	11.6		6	6	5	4	2	2	1	1	4	5	6	5
F5GZI1;O60264;F6TQG2;P28370-2;P28370	F5GZI1;O60264	30;30;12;12;12	30;30;12;12;12	29;29;11;11;11	SWI/SNF-related matrix-associated actin-dependent regulator of chromatin subfamily A member 5	SMARCA5	>tr|F5GZI1|F5GZI1_HUMAN SWI/SNF-related matrix-associated actin-dependent regulator of chromatin subfamily A member 5 OS=Homo sapiens GN=SMARCA5 PE=4 SV=1;>sp|O60264|SMCA5_HUMAN SWI/SNF-related matrix-associated actin-dependent regulator of chromatin subfa	5	30	30	29	28	26	25	26	28	28	28	26	25	26	28	28	27	25	24	25	27	27	29.2	29.2	28.5	116.78	995	995;1052;1005;1042;1054	14.9	7	30	32	16	27	21	20	24	12	58	52	37	29
F5GZY0;Q06481-5;F5H845;Q06481-4;Q06481-2;Q06481-3;H7BXI4;Q06481;B4DKY3	F5GZY0;Q06481-5;F5H845;Q06481-4;Q06481-2;Q06481-3;H7BXI4;Q06481	5;4;4;4;4;4;4;4;1	5;4;4;4;4;4;4;4;1	5;4;4;4;4;4;4;4;1	Amyloid-like protein 2	APLP2	>tr|F5GZY0|F5GZY0_HUMAN Amyloid-like protein 2 OS=Homo sapiens GN=APLP2 PE=4 SV=1;>sp|Q06481-5|APLP2_HUMAN Isoform 5 of Amyloid-like protein 2 OS=Homo sapiens GN=APLP2;>tr|F5H845|F5H845_HUMAN Amyloid-like protein 2 OS=Homo sapiens GN=APLP2 PE=4 SV=1;>sp|Q0	9	5	5	5	3	3	1	2	3	3	3	3	1	2	3	3	3	3	1	2	3	3	10.3	10.3	10.3	75.877	658	658;522;551;695;707;751;761;763;396	10.7	3	2	1	1	1	1				1	2
F5H0B0;H0YC42	F5H0B0	6;2	6;2	0;0		TPD52	>tr|F5H0B0|F5H0B0_HUMAN Tumor protein D52 OS=Homo sapiens GN=TPD52 PE=4 SV=1	2	6	6	0	6	6	5	6	6	6	6	6	5	6	6	6	0	0	0	0	0	0	25.9	25.9	0	31.17	278	278;94	11.7	12	16	15	13	10	7	11	6	9	15	13	12	10
F5H0C3;Q7Z4S6-3;F8W762;F5H219;Q7Z4S6-2;Q7Z4S6;Q7Z4S6-4;F8WCP6;H0YI78;F5H0V8;H0YHT2;H0YHG9;H0YIM6;H0YIM7	F5H0C3;Q7Z4S6-3;F8W762;F5H219;Q7Z4S6-2;Q7Z4S6;Q7Z4S6-4;F8WCP6;H0YI78;F5H0V8;H0YHT2	9;9;9;9;9;9;9;9;7;7;7;2;2;1	9;9;9;9;9;9;9;9;7;7;7;2;2;1	9;9;9;9;9;9;9;9;7;7;7;2;2;1	Kinesin-like protein KIF21A	KIF21A	>tr|F5H0C3|F5H0C3_HUMAN Kinesin-like protein KIF21A OS=Homo sapiens GN=KIF21A PE=3 SV=1;>sp|Q7Z4S6-3|KI21A_HUMAN Isoform 3 of Kinesin-like protein KIF21A OS=Homo sapiens GN=KIF21A;>tr|F8W762|F8W762_HUMAN Kinesin-like protein KIF21A OS=Homo sapiens GN=KIF21	14	9	9	9	7	6	5	7	7	9	7	6	5	7	7	9	7	6	5	7	7	9	9.2	9.2	9.2	180.74	1621	1621;1627;1627;1637;1661;1674;1675;1675;655;661;975;138;475;290	15									2	5	4		1
F5H0F9;Q9UJX4;E9PFB2;F5GY68;H0YFB5;Q9UJX4-2;F5H0N1;F5H3S5;B4DFK4;F5GZ05	F5H0F9;Q9UJX4;E9PFB2	15;15;11;6;6;5;5;4;4;1	15;15;11;6;6;5;5;4;4;1	15;15;11;6;6;5;5;4;4;1	Anaphase-promoting complex subunit 5	ANAPC5	>tr|F5H0F9|F5H0F9_HUMAN Anaphase-promoting complex subunit 5 OS=Homo sapiens GN=ANAPC5 PE=4 SV=1;>sp|Q9UJX4|APC5_HUMAN Anaphase-promoting complex subunit 5 OS=Homo sapiens GN=ANAPC5 PE=1 SV=2;>tr|E9PFB2|E9PFB2_HUMAN Anaphase-promoting complex subunit 5 OS=	10	15	15	15	12	15	13	13	12	12	12	15	13	13	12	12	12	15	13	13	12	12	29.4	29.4	29.4	83.674	742	742;755;643;217;396;219;421;216;357;44	16.5								2	6	12	16	23	32
F5H0L8;Q9Y6Y8-2;Q9Y6Y8;H7C4C4	F5H0L8;Q9Y6Y8-2;Q9Y6Y8	4;4;4;1	4;4;4;1	4;4;4;1	SEC23-interacting protein	SEC23IP	>tr|F5H0L8|F5H0L8_HUMAN SEC23-interacting protein OS=Homo sapiens GN=SEC23IP PE=4 SV=1;>sp|Q9Y6Y8-2|S23IP_HUMAN Isoform 2 of SEC23-interacting protein OS=Homo sapiens GN=SEC23IP;>sp|Q9Y6Y8|S23IP_HUMAN SEC23-interacting protein OS=Homo sapiens GN=SEC23IP PE	4	4	4	4	2	3	2	2	2	3	2	3	2	2	2	3	2	3	2	2	2	3	8.9	8.9	8.9	89.666	789	789;924;1000;153	16.5										1
F5H0M7;Q2M296-2;H0YGN7;Q2M296;E9PAM1;H3BSD1;H3BQU0	F5H0M7;Q2M296-2;H0YGN7;Q2M296;E9PAM1;H3BSD1;H3BQU0	2;2;2;2;2;1;1	2;2;2;2;2;1;1	2;2;2;2;2;1;1	Methenyltetrahydrofolate synthase domain-containing protein	MTHFSD	>tr|F5H0M7|F5H0M7_HUMAN Methenyltetrahydrofolate synthase domain-containing protein OS=Homo sapiens GN=MTHFSD PE=4 SV=1;>sp|Q2M296-2|MTHSD_HUMAN Isoform 2 of Methenyltetrahydrofolate synthase domain-containing protein OS=Homo sapiens GN=MTHFSD;>tr|H0YGN7|H	7	2	2	2	2	1	1	2	2	2	2	1	1	2	2	2	2	1	1	2	2	2	13.6	13.6	13.6	24.05	220	220;382;382;383;383;224;233	19.9
F5H0R0;B1AKN5;Q12857;B1AKN8;F8W8W3;B1AKN6;Q12857-2;B1AKN7;Q14938-4;F5H5Z3;F8W8H9;Q14938-5;Q14938-3;Q14938-2;C9JWJ8;Q14938	F5H0R0;B1AKN5;Q12857;B1AKN8;F8W8W3;B1AKN6;Q12857-2;B1AKN7	12;11;11;11;11;10;10;9;3;2;2;2;2;2;2;2	9;9;9;9;9;8;8;7;1;1;1;1;1;1;1;1	8;8;8;8;8;7;7;6;1;1;1;1;1;1;1;1	Nuclear factor 1;Nuclear factor 1 A-type	NFIA	>tr|F5H0R0|F5H0R0_HUMAN Nuclear factor 1 OS=Homo sapiens GN=NFIA PE=3 SV=1;>tr|B1AKN5|B1AKN5_HUMAN Nuclear factor 1 OS=Homo sapiens GN=NFIA PE=3 SV=1;>sp|Q12857|NFIA_HUMAN Nuclear factor 1 A-type OS=Homo sapiens GN=NFIA PE=1 SV=2;>tr|B1AKN8|B1AKN8_HUMAN Nu	16	12	9	8	10	11	10	11	12	11	7	8	8	9	9	9	6	7	7	8	8	8	36.1	28.3	26.3	55.037	501	501;487;509;532;554;380;498;466;494;210;403;440;441;460;460;502	17.3	1	6	5	1	2	7	12	11	3	5	4	2	1
F5H0X6;P07602;P07602-2;C9JIZ6;P07602-3;F8W6Z6;B1AVU8;Q5BJH1	F5H0X6;P07602;P07602-2;C9JIZ6;P07602-3;F8W6Z6;B1AVU8	3;3;3;3;3;3;3;1	3;3;3;3;3;3;3;1	3;3;3;3;3;3;3;1	Proactivator polypeptide;Saposin-A;Saposin-B-Val;Saposin-B;Saposin-C;Saposin-D	PSAP	>tr|F5H0X6|F5H0X6_HUMAN Proactivator polypeptide OS=Homo sapiens GN=PSAP PE=4 SV=1;>sp|P07602|SAP_HUMAN Proactivator polypeptide OS=Homo sapiens GN=PSAP PE=1 SV=2;>sp|P07602-2|SAP_HUMAN Isoform Sap-mu-6 of Proactivator polypeptide OS=Homo sapiens GN=PSAP;>	8	3	3	3	2	2	2	2	3	3	2	2	2	2	3	3	2	2	2	2	3	3	8.9	8.9	8.9	50.435	450	450;524;526;526;527;527;559;240	16.3		2	3	1	2		1	5	4
F5H148;H3BMT1;Q9NYV6;Q3MHU9;B4E0J7;B4E3T2;A6NIE6;Q2M238;REV__B4DYF1;REV__Q15776	F5H148;H3BMT1;Q9NYV6;Q3MHU9;B4E0J7;B4E3T2;A6NIE6	4;4;4;3;3;3;2;1;1;1	4;4;4;3;3;3;2;1;1;1	3;3;3;2;2;2;2;1;0;0	RNA polymerase I-specific transcription initiation factor RRN3;RRN3-like protein 1	RRN3	>tr|F5H148|F5H148_HUMAN RNA polymerase I-specific transcription initiation factor RRN3 OS=Homo sapiens GN=RRN3 PE=4 SV=1;>tr|H3BMT1|H3BMT1_HUMAN RNA polymerase I-specific transcription initiation factor RRN3 OS=Homo sapiens GN=RRN3 PE=4 SV=1;>sp|Q9NYV6|RRN	10	4	4	3	3	3	0	3	2	4	3	3	0	3	2	4	3	3	0	2	2	3	7.1	7.1	6	70.466	621	621;638;651;305;469;618;340;152;158;578	17.4										2	5
F5H1D6;Q07864;E7ETS8;E7ENR1;F5H7H6;F5H3W5;B3KS74	F5H1D6;Q07864;E7ETS8;E7ENR1;F5H7H6	6;6;6;3;3;1;1	6;6;6;3;3;1;1	6;6;6;3;3;1;1	DNA polymerase;DNA polymerase epsilon catalytic subunit A	POLE	>tr|F5H1D6|F5H1D6_HUMAN DNA polymerase OS=Homo sapiens GN=POLE PE=3 SV=1;>sp|Q07864|DPOE1_HUMAN DNA polymerase epsilon catalytic subunit A OS=Homo sapiens GN=POLE PE=1 SV=5;>tr|E7ETS8|E7ETS8_HUMAN DNA polymerase OS=Homo sapiens GN=POLE PE=3 SV=2;>tr|E7ENR1	7	6	6	6	5	3	2	5	2	4	5	3	2	5	2	4	5	3	2	5	2	4	3.8	3.8	3.8	258.35	2259	2259;2286;2297;1109;1164;307;496	20.5										2	2
F5H1E2;Q14244;E9PCP3;Q14244-5;Q14244-2;Q14244-4;Q14244-3;F8W783;A1L1B7;Q3KQU3-3	F5H1E2;Q14244;E9PCP3;Q14244-5;Q14244-2;Q14244-4;Q14244-3;F8W783	9;9;9;8;7;7;6;6;1;1	9;9;9;8;7;7;6;6;1;1	8;8;8;7;6;6;5;5;0;0	Ensconsin	MAP7	>tr|F5H1E2|F5H1E2_HUMAN Ensconsin OS=Homo sapiens GN=MAP7 PE=4 SV=1;>sp|Q14244|MAP7_HUMAN Ensconsin OS=Homo sapiens GN=MAP7 PE=1 SV=1;>tr|E9PCP3|E9PCP3_HUMAN Ensconsin OS=Homo sapiens GN=MAP7 PE=4 SV=1;>sp|Q14244-5|MAP7_HUMAN Isoform 5 of Ensconsin OS=Homo	10	9	9	8	3	5	3	7	7	7	3	5	3	7	7	7	2	4	3	6	6	6	12.7	12.7	11.7	82.866	734	734;749;771;603;712;734;655;655;164;377	12.9									1	10	11	13	15
F5H1F9;P11182;Q5VVL7	F5H1F9;P11182	3;3;1	3;3;1	3;3;1	Lipoamide acyltransferase component of branched-chain alpha-keto acid dehydrogenase complex, mitochondrial	DBT	>tr|F5H1F9|F5H1F9_HUMAN Lipoamide acyltransferase component of branched-chain alpha-keto acid dehydrogenase complex, mitochondrial OS=Homo sapiens GN=DBT PE=3 SV=1;>sp|P11182|ODB2_HUMAN Lipoamide acyltransferase component of branched-chain alpha-keto acid	3	3	3	3	2	3	3	3	3	3	2	3	3	3	3	3	2	3	3	3	3	3	13	13	13	32.976	301	301;482;320	17.7
F5H1H6;Q69YQ0;C9J8U1;F8WAN1;H0Y3Q3;C9JLY8	F5H1H6;Q69YQ0;C9J8U1;F8WAN1;H0Y3Q3	3;3;2;2;2;1	3;3;2;2;2;1	3;3;2;2;2;1	Cytospin-A	SPECC1L	>tr|F5H1H6|F5H1H6_HUMAN Cytospin-A OS=Homo sapiens GN=SPECC1L PE=4 SV=1;>sp|Q69YQ0|CYTSA_HUMAN Cytospin-A OS=Homo sapiens GN=SPECC1L PE=1 SV=2;>tr|C9J8U1|C9J8U1_HUMAN Cytospin-A (Fragment) OS=Homo sapiens GN=SPECC1L PE=4 SV=1;>tr|F8WAN1|F8WAN1_HUMAN Unchar	6	3	3	3	1	3	0	0	2	2	1	3	0	0	2	2	1	3	0	0	2	2	3.5	3.5	3.5	120.18	1078	1078;1117;789;911;939;175	14.9								1
F5H1L4;E7ENA2;Q9NNW7-2;D3YTF8;F5H2V0;F5H2M2;D3YTF9;Q9NNW7;F6WBI2;Q9NNW7-3;E7EWK1;Q9NNW7-4	F5H1L4;E7ENA2;Q9NNW7-2;D3YTF8;F5H2V0;F5H2M2;D3YTF9;Q9NNW7;F6WBI2;Q9NNW7-3;E7EWK1;Q9NNW7-4	6;6;6;6;6;6;6;6;5;5;4;3	5;5;5;5;5;5;5;5;5;5;3;3	5;5;5;5;5;5;5;5;5;5;3;3	Thioredoxin reductase 2, mitochondrial	TXNRD2	>tr|F5H1L4|F5H1L4_HUMAN Thioredoxin reductase 2, mitochondrial OS=Homo sapiens GN=TXNRD2 PE=3 SV=1;>tr|E7ENA2|E7ENA2_HUMAN Thioredoxin reductase 2, mitochondrial OS=Homo sapiens GN=TXNRD2 PE=3 SV=1;>sp|Q9NNW7-2|TRXR2_HUMAN Isoform 2 of Thioredoxin reductas	12	6	5	5	4	5	3	4	5	6	3	4	2	3	4	5	3	4	2	3	4	5	18.5	15.4	15.4	53.406	492	492;494;498;501;521;522;523;524;426;428;338;277	14.3									1	4	2		2
F5H1S8;Q14165;H0YG07	F5H1S8;Q14165;H0YG07	3;3;2	3;3;2	3;3;2	Malectin	MLEC	>tr|F5H1S8|F5H1S8_HUMAN Malectin (Fragment) OS=Homo sapiens GN=MLEC PE=4 SV=1;>sp|Q14165|MLEC_HUMAN Malectin OS=Homo sapiens GN=MLEC PE=1 SV=1;>tr|H0YG07|H0YG07_HUMAN Malectin (Fragment) OS=Homo sapiens GN=MLEC PE=4 SV=1	3	3	3	3	2	3	2	3	3	3	2	3	2	3	3	3	2	3	2	3	3	3	21.9	21.9	21.9	16.729	146	146;292;173	14										2	3	1	10
F5H1W9;O95232;B4DJ96;D6RDI2;O95232-2;C9JL41;D6RHH0;H7C5U7;E7EN55;H0YA81	F5H1W9;O95232;B4DJ96;D6RDI2	9;9;7;5;2;2;1;1;1;1	9;9;7;5;2;2;1;1;1;1	9;9;7;5;2;2;1;1;1;1	Luc7-like protein 3	LUC7L3	>tr|F5H1W9|F5H1W9_HUMAN Luc7-like protein 3 OS=Homo sapiens GN=LUC7L3 PE=4 SV=1;>sp|O95232|LC7L3_HUMAN Luc7-like protein 3 OS=Homo sapiens GN=LUC7L3 PE=1 SV=2;>tr|B4DJ96|B4DJ96_HUMAN Luc7-like protein 3 OS=Homo sapiens GN=LUC7L3 PE=2 SV=1;>tr|D6RDI2|D6RDI2	10	9	9	9	8	9	7	7	7	7	8	9	7	7	7	7	8	9	7	7	7	7	44.1	44.1	44.1	27.017	236	236;432;356;184;79;79;36;39;54;207	8.58	12	33	33	23	29	21	23	33	11	16	14	12	13
F5H260;B4DTT0;H7C3P4;B4DYH8;P15586;F6S8M0;F5H4C6;H0YFA9	F5H260;B4DTT0;H7C3P4;B4DYH8;P15586;F6S8M0;F5H4C6	4;4;4;4;4;4;3;1	4;4;4;4;4;4;3;1	4;4;4;4;4;4;3;1	N-acetylglucosamine-6-sulfatase	GNS	>tr|F5H260|F5H260_HUMAN N-acetylglucosamine-6-sulfatase (Fragment) OS=Homo sapiens GN=GNS PE=4 SV=1;>tr|B4DTT0|B4DTT0_HUMAN N-acetylglucosamine-6-sulfatase OS=Homo sapiens GN=GNS PE=2 SV=1;>tr|H7C3P4|H7C3P4_HUMAN Glucosamine (N-acetyl)-6-sulfatase (Sanfili	8	4	4	4	4	4	4	4	4	4	4	4	4	4	4	4	4	4	4	4	4	4	13.4	13.4	13.4	38.944	344	344;469;496;532;552;584;248;303	16.6									1	9	13	10	7
F5H2B9;Q9BZF9;H0YNH8;G3XAG2;Q96NH6	F5H2B9;Q9BZF9;H0YNH8;G3XAG2	6;6;5;5;1	6;6;5;5;1	6;6;5;5;1	Uveal autoantigen with coiled-coil domains and ankyrin repeats	UACA	>tr|F5H2B9|F5H2B9_HUMAN Uveal autoantigen with coiled-coil domains and ankyrin repeats OS=Homo sapiens GN=UACA PE=4 SV=1;>sp|Q9BZF9|UACA_HUMAN Uveal autoantigen with coiled-coil domains and ankyrin repeats OS=Homo sapiens GN=UACA PE=1 SV=2;>tr|H0YNH8|H0YNH	5	6	6	6	4	5	1	3	4	3	4	5	1	3	4	3	4	5	1	3	4	3	5.6	5.6	5.6	150.53	1307	1307;1416;1401;1403;634	16.5											2
F5H2G1;F5GWX5;Q14839;Q14839-2;Q5TG85;F5H6N4	F5H2G1;F5GWX5;Q14839;Q14839-2	46;46;46;46;8;4	46;46;46;46;8;4	31;31;31;31;0;4	Chromodomain-helicase-DNA-binding protein 4	CHD4	>tr|F5H2G1|F5H2G1_HUMAN Chromodomain-helicase-DNA-binding protein 4 OS=Homo sapiens GN=CHD4 PE=4 SV=1;>tr|F5GWX5|F5GWX5_HUMAN Chromodomain-helicase-DNA-binding protein 4 OS=Homo sapiens GN=CHD4 PE=4 SV=1;>sp|Q14839|CHD4_HUMAN Chromodomain-helicase-DNA-bind	6	46	46	31	39	42	39	40	43	42	39	42	39	40	43	42	26	28	27	28	29	29	28.5	28.5	20.3	215.31	1886	1886;1905;1912;1940;808;354	15	3	20	18	12	14	16	25	31	29	59	72	58	57
F5H2X8;B4DVP2;Q9Y478;F5H610;B4DH06;O43741	F5H2X8;B4DVP2;Q9Y478;F5H610;B4DH06;O43741	2;2;2;1;1;1	2;2;2;1;1;1	2;2;2;1;1;1	5-AMP-activated protein kinase subunit beta-1;5-AMP-activated protein kinase subunit beta-2	PRKAB1;PRKAB2	>tr|F5H2X8|F5H2X8_HUMAN 5-AMP-activated protein kinase subunit beta-1 OS=Homo sapiens GN=PRKAB1 PE=4 SV=1;>tr|B4DVP2|B4DVP2_HUMAN 5-AMP-activated protein kinase subunit beta-1 OS=Homo sapiens GN=PRKAB1 PE=2 SV=1;>sp|Q9Y478|AAKB1_HUMAN 5-AMP-activated pr	6	2	2	2	2	2	2	2	2	2	2	2	2	2	2	2	2	2	2	2	2	2	25	25	25	11.711	104	104;233;270;62;190;272	21.6
F5H315;Q9HCS7	F5H315;Q9HCS7	15;15	15;15	15;15	Pre-mRNA-splicing factor SYF1	XAB2	>tr|F5H315|F5H315_HUMAN Pre-mRNA-splicing factor SYF1 OS=Homo sapiens GN=XAB2 PE=4 SV=1;>sp|Q9HCS7|SYF1_HUMAN Pre-mRNA-splicing factor SYF1 OS=Homo sapiens GN=XAB2 PE=1 SV=2	2	15	15	15	12	13	11	11	11	14	12	13	11	11	11	14	12	13	11	11	11	14	18.5	18.5	18.5	99.679	852	852;855	16		1	6	1	3	2	3	4	2	11	10	15	11
F5H365;Q15436;F5H6C4;G3V531;B3KXI2;G3V4V1;G3V1W4;G3V3G5;G3V2R6;G3V5X8;G3V4Q2;G3V5K1;G3V299	F5H365;Q15436;F5H6C4;G3V531	11;11;7;6;5;4;4;4;4;2;2;1;1	11;11;7;6;5;4;4;4;4;2;2;1;1	8;8;6;5;4;2;2;2;2;1;1;0;0	Protein transport protein Sec23A	SEC23A	>tr|F5H365|F5H365_HUMAN Protein transport protein Sec23A OS=Homo sapiens GN=SEC23A PE=4 SV=1;>sp|Q15436|SC23A_HUMAN Protein transport protein Sec23A OS=Homo sapiens GN=SEC23A PE=1 SV=2;>tr|F5H6C4|F5H6C4_HUMAN Protein transport protein Sec23A OS=Homo sapien	13	11	11	8	9	10	7	11	9	9	9	10	7	11	9	9	8	7	4	8	6	7	18.5	18.5	13.6	82.968	736	736;765;663;399;563;94;108;140;169;85;86;40;74	18.4							3	4	4	12	11	4	3
F5H3H6;Q9BQ39	F5H3H6;Q9BQ39	15;15	12;12	12;12	ATP-dependent RNA helicase DDX50	DDX50	>tr|F5H3H6|F5H3H6_HUMAN ATP-dependent RNA helicase DDX50 OS=Homo sapiens GN=DDX50 PE=4 SV=1;>sp|Q9BQ39|DDX50_HUMAN ATP-dependent RNA helicase DDX50 OS=Homo sapiens GN=DDX50 PE=1 SV=1	2	15	12	12	13	12	11	12	11	12	10	9	8	9	8	9	10	9	8	9	8	9	28.3	23.5	23.5	79.946	711	711;737	18.9									3	6	6	7	5
F5H3N4;Q16850;H7C0D0;Q16850-2	F5H3N4;Q16850;H7C0D0;Q16850-2	3;3;2;2	3;3;2;2	3;3;2;2	Lanosterol 14-alpha demethylase	CYP51A1	>tr|F5H3N4|F5H3N4_HUMAN Lanosterol 14-alpha demethylase OS=Homo sapiens GN=CYP51A1 PE=3 SV=1;>sp|Q16850|CP51A_HUMAN Lanosterol 14-alpha demethylase OS=Homo sapiens GN=CYP51A1 PE=1 SV=3;>tr|H7C0D0|H7C0D0_HUMAN Lanosterol 14-alpha demethylase (Fragment) OS=H	4	3	3	3	3	2	3	3	3	3	3	2	3	3	3	3	3	2	3	3	3	3	8	8	8	51.428	449	449;503;222;404	16.9		4	3	1	2				1	1
F5H3R4;P46199	F5H3R4;P46199	3;3	3;3	3;3	Translation initiation factor IF-2, mitochondrial	MTIF2	>tr|F5H3R4|F5H3R4_HUMAN Translation initiation factor IF-2, mitochondrial OS=Homo sapiens GN=MTIF2 PE=4 SV=1;>sp|P46199|IF2M_HUMAN Translation initiation factor IF-2, mitochondrial OS=Homo sapiens GN=MTIF2 PE=1 SV=2	2	3	3	3	1	2	1	2	3	1	1	2	1	2	3	1	1	2	1	2	3	1	12.3	12.3	12.3	51.736	465	465;727	15.2										1
F5H3W1;O00592-2;F5H7A2;O00592;F5GWY5	F5H3W1;O00592-2;F5H7A2;O00592;F5GWY5	3;3;3;3;3	3;3;3;3;3	3;3;3;3;3	Podocalyxin	PODXL	>tr|F5H3W1|F5H3W1_HUMAN Podocalyxin OS=Homo sapiens GN=PODXL PE=4 SV=1;>sp|O00592-2|PODXL_HUMAN Isoform 2 of Podocalyxin OS=Homo sapiens GN=PODXL;>tr|F5H7A2|F5H7A2_HUMAN Podocalyxin OS=Homo sapiens GN=PODXL PE=4 SV=1;>sp|O00592|PODXL_HUMAN Podocalyxin OS=H	5	3	3	3	2	2	2	2	2	3	2	2	2	2	2	3	2	2	2	2	2	3	6	6	6	54.412	516	516;526;526;558;560	20.9		1						1
F5H3Y1;Q93074-3;Q93074;Q93074-2;H0Y7P1;H0Y6W6;H7C274	F5H3Y1;Q93074-3;Q93074;Q93074-2;H0Y7P1	7;7;7;7;6;2;1	7;7;7;7;6;2;1	7;7;7;7;6;2;1	Mediator of RNA polymerase II transcription subunit 12	MED12	>tr|F5H3Y1|F5H3Y1_HUMAN Mediator of RNA polymerase II transcription subunit 12 OS=Homo sapiens GN=MED12 PE=4 SV=1;>sp|Q93074-3|MED12_HUMAN Isoform 3 of Mediator of RNA polymerase II transcription subunit 12 OS=Homo sapiens GN=MED12;>sp|Q93074|MED12_HUMAN M	7	7	7	7	7	6	6	6	7	7	7	6	6	6	7	7	7	6	6	6	7	7	4.8	4.8	4.8	222.34	2000	2000;2176;2177;2180;2127;925;251	20.2
F5H404;Q16790	F5H404;Q16790	1;1	1;1	1;1	Carbonic anhydrase 9	CA9	>tr|F5H404|F5H404_HUMAN Carbonic anhydrase 9 OS=Homo sapiens GN=CA9 PE=4 SV=1;>sp|Q16790|CAH9_HUMAN Carbonic anhydrase 9 OS=Homo sapiens GN=CA9 PE=1 SV=2	2	1	1	1	1	1	1	1	1	1	1	1	1	1	1	1	1	1	1	1	1	1	4.5	4.5	4.5	38.727	356	356;459	16.3
F5H442;Q99816;Q99816-2	F5H442;Q99816	3;3;1	3;3;1	3;3;1	Tumor susceptibility gene 101 protein	TSG101	>tr|F5H442|F5H442_HUMAN Tumor susceptibility gene 101 protein OS=Homo sapiens GN=TSG101 PE=4 SV=1;>sp|Q99816|TS101_HUMAN Tumor susceptibility gene 101 protein OS=Homo sapiens GN=TSG101 PE=1 SV=2	3	3	3	3	3	3	3	2	3	3	3	3	3	2	3	3	3	3	3	2	3	3	9	9	9	40.917	365	365;390;285	13.6								1	2	7	8	5	6
F5H4F7;Q96JJ7;Q96JJ7-2;B4DIE3	F5H4F7;Q96JJ7;Q96JJ7-2	5;5;3;1	5;5;3;1	5;5;3;1	Protein disulfide-isomerase TMX3	TMX3	>tr|F5H4F7|F5H4F7_HUMAN Protein disulfide-isomerase TMX3 OS=Homo sapiens GN=TMX3 PE=4 SV=1;>sp|Q96JJ7|TMX3_HUMAN Protein disulfide-isomerase TMX3 OS=Homo sapiens GN=TMX3 PE=1 SV=2;>sp|Q96JJ7-2|TMX3_HUMAN Isoform 2 of Protein disulfide-isomerase TMX3 OS=Hom	4	5	5	5	5	4	3	5	4	4	5	4	3	5	4	4	5	4	3	5	4	4	14.4	14.4	14.4	47.917	418	418;454;195;197	17									2	10	12	9	5
F5H4G7;O60684;F5GYL8;E9PC31;Q5TFJ7;O15131;H0Y3K0;Q5TD90	F5H4G7;O60684;F5GYL8;E9PC31;Q5TFJ7;O15131	14;14;14;9;8;7;2;1	14;14;14;9;8;7;2;1	7;7;7;4;4;1;0;0	Importin subunit alpha;Importin subunit alpha-7;Importin subunit alpha-6	KPNA6;KPNA5	>tr|F5H4G7|F5H4G7_HUMAN Importin subunit alpha OS=Homo sapiens GN=KPNA6 PE=3 SV=1;>sp|O60684|IMA7_HUMAN Importin subunit alpha-7 OS=Homo sapiens GN=KPNA6 PE=1 SV=1;>tr|F5GYL8|F5GYL8_HUMAN Importin subunit alpha OS=Homo sapiens GN=KPNA6 PE=3 SV=1;>tr|E9PC31	8	14	14	7	13	11	10	11	13	13	13	11	10	11	13	13	6	4	5	5	6	7	31	31	17.3	59.667	533	533;536;541;344;321;536;122;142	13.3	4	10	11	9	10	6	8	14	18	34	33	33	28
F5H4I0;P09622;B4DT69;E9PEX6;B4DHG0;F8WDM5;F2Z2E3	F5H4I0;P09622;B4DT69;E9PEX6;B4DHG0	12;12;11;11;10;2;2	12;12;11;11;10;2;2	12;12;11;11;10;2;2	Dihydrolipoyl dehydrogenase;Dihydrolipoyl dehydrogenase, mitochondrial	DLD	>tr|F5H4I0|F5H4I0_HUMAN Dihydrolipoyl dehydrogenase OS=Homo sapiens GN=DLD PE=3 SV=1;>sp|P09622|DLDH_HUMAN Dihydrolipoyl dehydrogenase, mitochondrial OS=Homo sapiens GN=DLD PE=1 SV=2;>tr|B4DT69|B4DT69_HUMAN Dihydrolipoyl dehydrogenase OS=Homo sapiens GN=DL	7	12	12	12	10	10	10	10	11	8	10	10	10	10	11	8	10	10	10	10	11	8	36.8	36.8	36.8	48.881	459	459;509;461;486;410;114;115	14.8	2	10	12	6	12	7	11	10	9	11	10	1	2
F5H4U3;Q9NP72;Q9NP72-2;Q5W0J0;B7Z333;H0Y6T8	F5H4U3;Q9NP72;Q9NP72-2;Q5W0J0;B7Z333;H0Y6T8	4;4;4;3;2;2	4;4;4;3;2;2	4;4;4;3;2;2	Ras-related protein Rab-18	RAB18	>tr|F5H4U3|F5H4U3_HUMAN Ras-related protein Rab-18 OS=Homo sapiens GN=RAB18 PE=3 SV=1;>sp|Q9NP72|RAB18_HUMAN Ras-related protein Rab-18 OS=Homo sapiens GN=RAB18 PE=1 SV=1;>sp|Q9NP72-2|RAB18_HUMAN Isoform 2 of Ras-related protein Rab-18 OS=Homo sapiens GN=R	6	4	4	4	3	3	3	4	3	3	3	3	3	4	3	3	3	3	3	4	3	3	21.7	21.7	21.7	20.592	184	184;206;235;161;142;291	13.3							1	1	4	11	9	1	2
F5H4V4;P46013;P46013-2;E7EN66;Q70L72	F5H4V4;P46013;P46013-2	77;77;74;10;1	77;77;74;10;1	77;77;74;10;1	Antigen KI-67	MKI67	>tr|F5H4V4|F5H4V4_HUMAN Antigen KI-67 OS=Homo sapiens GN=MKI67 PE=4 SV=1;>sp|P46013|KI67_HUMAN Antigen KI-67 OS=Homo sapiens GN=MKI67 PE=1 SV=2;>sp|P46013-2|KI67_HUMAN Isoform Short of Antigen KI-67 OS=Homo sapiens GN=MKI67	5	77	77	77	72	65	67	65	69	68	72	65	67	65	69	68	72	65	67	65	69	68	34.5	34.5	34.5	358.62	3255	3255;3256;2896;416;46	10.3	48	126	148	89	132	100	136	148	119	136	120	79	75
F5H559;Q9NZN4;F5GXL2;B7ZAY3;B4DNU6	F5H559;Q9NZN4;F5GXL2	3;3;2;1;1	2;2;1;1;1	2;2;1;1;1	EH domain-containing protein 2	EHD2	>tr|F5H559|F5H559_HUMAN EH domain-containing protein 2 OS=Homo sapiens GN=EHD2 PE=4 SV=1;>sp|Q9NZN4|EHD2_HUMAN EH domain-containing protein 2 OS=Homo sapiens GN=EHD2 PE=1 SV=2;>tr|F5GXL2|F5GXL2_HUMAN EH domain-containing protein 2 OS=Homo sapiens GN=EHD2 P	5	3	2	2	3	3	2	3	3	3	2	2	1	2	2	2	2	2	1	2	2	2	6	4.3	4.3	60.114	533	533;543;413;226;407	20.5
F5H5F3;Q8TBM3;Q9Y487	F5H5F3;Q8TBM3;Q9Y487	2;2;2	2;2;2	2;2;2	V-type proton ATPase 116 kDa subunit a isoform 2	ATP6V0A2	>tr|F5H5F3|F5H5F3_HUMAN V-type proton ATPase 116 kDa subunit a isoform 2 (Fragment) OS=Homo sapiens GN=ATP6V0A2 PE=4 SV=1;>tr|Q8TBM3|Q8TBM3_HUMAN ATP6V0A2 protein OS=Homo sapiens GN=ATP6V0A2 PE=2 SV=1;>sp|Q9Y487|VPP2_HUMAN V-type proton ATPase 116 kDa subu	3	2	2	2	2	1	1	1	2	1	2	1	1	1	2	1	2	1	1	1	2	1	6.7	6.7	6.7	38.051	328	328;372;856	18.4
F5H5K9;Q8IY17-2;Q8IY17-3;Q8IY17	F5H5K9;Q8IY17-2;Q8IY17-3;Q8IY17	2;2;2;2	2;2;2;2	2;2;2;2	Neuropathy target esterase	PNPLA6	>tr|F5H5K9|F5H5K9_HUMAN Neuropathy target esterase OS=Homo sapiens GN=PNPLA6 PE=4 SV=1;>sp|Q8IY17-2|PLPL6_HUMAN Isoform 2 of Neuropathy target esterase OS=Homo sapiens GN=PNPLA6;>sp|Q8IY17-3|PLPL6_HUMAN Isoform 3 of Neuropathy target esterase OS=Homo sapie	4	2	2	2	2	2	2	2	2	2	2	2	2	2	2	2	2	2	2	2	2	2	2.1	2.1	2.1	143.35	1300	1300;1327;1365;1366	20.8
F5H5Q7;F5H5G8;F5GXC8;Q9P2R7-2;Q9P2R7;Q5T9Q5;Q5T9Q8;B4E0J1	F5H5Q7;F5H5G8;F5GXC8;Q9P2R7-2;Q9P2R7;Q5T9Q5	3;3;3;3;3;2;1;1	3;3;3;3;3;2;1;1	3;3;3;3;3;2;1;1	Succinyl-CoA ligase [ADP-forming] subunit beta, mitochondrial	SUCLA2	>tr|F5H5Q7|F5H5Q7_HUMAN Succinyl-CoA ligase [ADP-forming] subunit beta, mitochondrial OS=Homo sapiens GN=SUCLA2 PE=4 SV=1;>tr|F5H5G8|F5H5G8_HUMAN Succinyl-CoA ligase [ADP-forming] subunit beta, mitochondrial OS=Homo sapiens GN=SUCLA2 PE=3 SV=1;>tr|F5GXC8|F	8	3	3	3	3	3	2	3	3	3	3	3	2	3	3	3	3	3	2	3	3	3	14.4	14.4	14.4	31.483	291	291;329;405;441;463;298;154;388	15.9										4	4	8	6
F5H5S2;Q6NS38;F5H5X2	F5H5S2;Q6NS38;F5H5X2	2;2;1	2;2;1	2;2;1	Alpha-ketoglutarate-dependent dioxygenase alkB homolog 2	ALKBH2	>tr|F5H5S2|F5H5S2_HUMAN Alpha-ketoglutarate-dependent dioxygenase alkB homolog 2 (Fragment) OS=Homo sapiens GN=ALKBH2 PE=4 SV=1;>sp|Q6NS38|ALKB2_HUMAN Alpha-ketoglutarate-dependent dioxygenase alkB homolog 2 OS=Homo sapiens GN=ALKBH2 PE=1 SV=1;>tr|F5H5X2|F	3	2	2	2	2	2	2	2	2	2	2	2	2	2	2	2	2	2	2	2	2	2	16.2	16.2	16.2	17.815	160	160;261;150	15												6	5
F5H5U2;Q8NHQ9;F5H3E5;E7EX41;Q8IYH0;F5H2I2;F5H735	F5H5U2;Q8NHQ9;F5H3E5;E7EX41	9;9;7;6;2;1;1	9;9;7;6;2;1;1	9;9;7;6;2;1;1	ATP-dependent RNA helicase DDX55	DDX55	>tr|F5H5U2|F5H5U2_HUMAN ATP-dependent RNA helicase DDX55 OS=Homo sapiens GN=DDX55 PE=3 SV=1;>sp|Q8NHQ9|DDX55_HUMAN ATP-dependent RNA helicase DDX55 OS=Homo sapiens GN=DDX55 PE=1 SV=3;>tr|F5H3E5|F5H3E5_HUMAN ATP-dependent RNA helicase DDX55 OS=Homo sapiens	7	9	9	9	9	9	8	8	8	9	9	9	8	8	8	9	9	9	8	8	8	9	22	22	22	65.19	569	569;600;353;191;207;42;50	17.5		1	3			2	8	10	2	6	6	5	8
F5H5V5;Q01167-2;Q01167;E9PPI7;E9PM37;I3L4U8;Q01167-3	F5H5V5;Q01167-2;Q01167	9;9;9;4;3;2;2	8;8;8;3;2;2;2	8;8;8;3;2;2;2	Forkhead box protein K2	FOXK2	>tr|F5H5V5|F5H5V5_HUMAN Forkhead box protein K2 OS=Homo sapiens GN=FOXK2 PE=4 SV=1;>sp|Q01167-2|FOXK2_HUMAN Isoform 2 of Forkhead box protein K2 OS=Homo sapiens GN=FOXK2;>sp|Q01167|FOXK2_HUMAN Forkhead box protein K2 OS=Homo sapiens GN=FOXK2 PE=1 SV=3	7	9	8	8	8	8	7	8	9	9	7	7	6	7	8	8	7	7	6	7	8	8	22.8	21.6	21.6	64.317	610	610;614;660;254;172;129;328	18.3									2	11	11	17	16
F5H5Y3;G3V1U4;Q9UHB9;Q9UHB9-2;E7ETK6;F5H281;B3KUU5;Q96K98	F5H5Y3;G3V1U4;Q9UHB9;Q9UHB9-2;E7ETK6;F5H281	7;7;7;6;6;4;3;2	7;7;7;6;6;4;3;2	7;7;7;6;6;4;3;2	Signal recognition particle 68 kDa protein	SRP68	>tr|F5H5Y3|F5H5Y3_HUMAN Signal recognition particle 68 kDa protein OS=Homo sapiens GN=SRP68 PE=4 SV=1;>tr|G3V1U4|G3V1U4_HUMAN Signal recognition particle 68 kDa protein OS=Homo sapiens GN=SRP68 PE=4 SV=1;>sp|Q9UHB9|SRP68_HUMAN Signal recognition particle 6	8	7	7	7	5	6	4	4	4	5	5	6	4	4	4	5	5	6	4	4	4	5	14.3	14.3	14.3	60.284	526	526;589;627;596;596;369;288;327	19.5										5	2		1
F5H604;E7ERI8;E7EW49;E3W994;F5H3X0;E9PBA6;O75122-2;B3KR06;E7ENG2;D6RBU8;C9J668;H7C5M8;H7C4X8	F5H604;E7ERI8;E7EW49;E3W994;F5H3X0;E9PBA6	13;13;13;12;9;7;5;5;5;4;3;2;1	10;10;10;9;8;4;5;5;5;4;3;1;1	2;2;2;1;1;1;0;0;0;0;0;0;0		CLASP2	>tr|F5H604|F5H604_HUMAN CLIP-associating protein 2 OS=Homo sapiens GN=CLASP2 PE=4 SV=1;>tr|E7ERI8|E7ERI8_HUMAN CLIP-associating protein 2 OS=Homo sapiens GN=CLASP2 PE=4 SV=1;>tr|E7EW49|E7EW49_HUMAN CLIP-associating protein 2 OS=Homo sapiens GN=CLASP2 PE=4	13	13	10	2	10	11	8	11	12	13	7	8	5	8	9	10	2	2	1	2	2	2	11.2	8.8	2.2	164.73	1505	1505;1513;1514;1273;1063;995;431;454;458;233;178;220;184	15.9	1	6	5	2	3					10	8	4	9
F5H625;Q8IX18-3;C9JR60;C9JEW8;Q8IX18-2;Q8IX18	F5H625;Q8IX18-3;C9JR60;C9JEW8;Q8IX18-2;Q8IX18	4;3;3;3;3;3	4;3;3;3;3;3	4;3;3;3;3;3	Probable ATP-dependent RNA helicase DHX40	DHX40	>tr|F5H625|F5H625_HUMAN Probable ATP-dependent RNA helicase DHX40 OS=Homo sapiens GN=DHX40 PE=4 SV=1;>sp|Q8IX18-3|DHX40_HUMAN Isoform 3 of Probable ATP-dependent RNA helicase DHX40 OS=Homo sapiens GN=DHX40;>tr|C9JR60|C9JR60_HUMAN Probable ATP-dependent RNA	6	4	4	4	4	3	3	3	4	4	4	3	3	3	4	4	4	3	3	3	4	4	5.8	5.8	5.8	80.22	702	702;722;722;731;732;779	16.7									2			7	8
F5H656;Q8WXF1;Q8WXF1-2	F5H656;Q8WXF1;Q8WXF1-2	19;19;15	18;18;14	18;18;14	Paraspeckle component 1	PSPC1	>tr|F5H656|F5H656_HUMAN Paraspeckle component 1 OS=Homo sapiens GN=PSPC1 PE=4 SV=1;>sp|Q8WXF1|PSPC1_HUMAN Paraspeckle component 1 OS=Homo sapiens GN=PSPC1 PE=1 SV=1;>sp|Q8WXF1-2|PSPC1_HUMAN Isoform 2 of Paraspeckle component 1 OS=Homo sapiens GN=PSPC1	3	19	18	18	18	19	17	19	17	18	17	18	16	18	16	17	17	18	16	18	16	17	53.1	51.6	51.6	52.507	463	463;523;393	10.2	26	53	60	41	48	40	52	54	39	64	55	23	23
F5H667;Q12797;F8W7A9;E5RHK2;E5RHJ2;G3XAN5;E5RG29;Q6NXR7;Q12797-4;Q12797-3;B4DIC9;Q8TB28;B7ZM95;Q9H291;Q12797-2;E5RG56	F5H667;Q12797	20;20;4;2;1;1;1;1;1;1;1;1;1;1;1;1	20;20;4;2;1;1;1;1;1;1;1;1;1;1;1;1	20;20;4;2;1;1;1;1;1;1;1;1;1;1;1;1	Aspartyl/asparaginyl beta-hydroxylase	ASPH	>tr|F5H667|F5H667_HUMAN Aspartyl/asparaginyl beta-hydroxylase OS=Homo sapiens GN=ASPH PE=4 SV=1;>sp|Q12797|ASPH_HUMAN Aspartyl/asparaginyl beta-hydroxylase OS=Homo sapiens GN=ASPH PE=1 SV=3	16	20	20	20	18	18	18	19	18	18	18	18	18	19	18	18	18	18	18	19	18	18	32.5	32.5	32.5	83.267	729	729;758;429;136;113;174;198;203;210;225;256;270;298;299;313;327	13.1	2	28	26	17	24	19	25	30	21	25	27	13	9
F5H698;Q9P2J5;B4DER1;B4DJ10;Q2TU79;F5H2Z9;E7EN15	F5H698;Q9P2J5;B4DER1;B4DJ10;Q2TU79	36;36;35;34;18;5;4	36;36;35;34;18;5;4	36;36;35;34;18;5;4	Leucine--tRNA ligase, cytoplasmic	LARS;PIG44	>tr|F5H698|F5H698_HUMAN Leucine--tRNA ligase, cytoplasmic OS=Homo sapiens GN=LARS PE=3 SV=1;>sp|Q9P2J5|SYLC_HUMAN Leucine--tRNA ligase, cytoplasmic OS=Homo sapiens GN=LARS PE=1 SV=2;>tr|B4DER1|B4DER1_HUMAN Leucine--tRNA ligase, cytoplasmic OS=Homo sapiens	7	36	36	36	33	33	32	35	33	34	33	33	32	35	33	34	33	33	32	35	33	34	37.1	37.1	37.1	129.21	1130	1130;1176;1149;1122;485;123;159	12.1	34	78	70	51	61	39	55	56	50	64	51	30	37
F5H6B6;F5H8A0;Q86TN4-2;F5H2B2;Q86TN4;A8MU17;F5H1K3;H0YGY9	F5H6B6;F5H8A0;Q86TN4-2;F5H2B2;Q86TN4;A8MU17;F5H1K3;H0YGY9	2;2;2;2;2;2;1;1	2;2;2;2;2;2;1;1	2;2;2;2;2;2;1;1	tRNA 2-phosphotransferase 1	TRPT1	>tr|F5H6B6|F5H6B6_HUMAN tRNA 2-phosphotransferase 1 OS=Homo sapiens GN=TRPT1 PE=4 SV=1;>tr|F5H8A0|F5H8A0_HUMAN tRNA 2-phosphotransferase 1 (Fragment) OS=Homo sapiens GN=TRPT1 PE=4 SV=1;>sp|Q86TN4-2|TRPT1_HUMAN Isoform 2 of tRNA 2-phosphotransferase 1 OS	8	2	2	2	2	2	1	2	1	2	2	2	1	2	1	2	2	2	1	2	1	2	21	21	21	18.251	167	167;191;204;216;253;255;111;115	13.5										3	2	1
F5H6G7;B4DLV0;Q9BSC4;Q9BSC4-2;H7C1Z3;Q9BSC4-3	F5H6G7;B4DLV0;Q9BSC4;Q9BSC4-2;H7C1Z3	4;4;4;3;2;1	4;4;4;3;2;1	4;4;4;3;2;1	Nucleolar protein 10	NOL10	>tr|F5H6G7|F5H6G7_HUMAN Nucleolar protein 10 OS=Homo sapiens GN=NOL10 PE=4 SV=1;>tr|B4DLV0|B4DLV0_HUMAN Nucleolar protein 10 OS=Homo sapiens GN=NOL10 PE=2 SV=1;>sp|Q9BSC4|NOL10_HUMAN Nucleolar protein 10 OS=Homo sapiens GN=NOL10 PE=1 SV=1;>sp|Q9BSC4-2|NOL1	6	4	4	4	3	3	3	3	3	3	3	3	3	3	3	3	3	3	3	3	3	3	7.5	7.5	7.5	74.382	638	638;662;688;638;252;195	19.2								1
F5H6I4;Q8IZ73;B4DDD1	F5H6I4;Q8IZ73;B4DDD1	5;5;4	5;5;4	5;5;4	RNA pseudouridylate synthase domain-containing protein 2	RPUSD2	>tr|F5H6I4|F5H6I4_HUMAN RNA pseudouridylate synthase domain-containing protein 2 OS=Homo sapiens GN=RPUSD2 PE=3 SV=1;>sp|Q8IZ73|RUSD2_HUMAN RNA pseudouridylate synthase domain-containing protein 2 OS=Homo sapiens GN=RPUSD2 PE=1 SV=2;>tr|B4DDD1|B4DDD1_HUMAN	3	5	5	5	3	3	3	3	3	3	3	3	3	3	3	3	3	3	3	3	3	3	12.2	12.2	12.2	59.232	524	524;545;484	15	3	3	1	3	4	3	4	3		2	1
F5H6I7;Q6DD88;C9JUU1;F5GWF8;C9JC25	F5H6I7;Q6DD88;C9JUU1	17;17;15;4;1	17;17;15;4;1	16;16;14;3;0	Atlastin-3	ATL3	>tr|F5H6I7|F5H6I7_HUMAN Atlastin-3 OS=Homo sapiens GN=ATL3 PE=4 SV=1;>sp|Q6DD88|ATLA3_HUMAN Atlastin-3 OS=Homo sapiens GN=ATL3 PE=1 SV=1;>tr|C9JUU1|C9JUU1_HUMAN Atlastin-3 OS=Homo sapiens GN=ATL3 PE=4 SV=1	5	17	17	16	15	16	13	14	13	14	15	16	13	14	13	14	15	15	13	14	13	14	40.7	40.7	39	58.772	523	523;541;568;169;186	11.1	11	34	40	32	40	19	23	28	28	47	45	32	28
F5H6K0;O43143	F5H6K0;O43143	29;29	29;29	28;28	Putative pre-mRNA-splicing factor ATP-dependent RNA helicase DHX15	DHX15	>tr|F5H6K0|F5H6K0_HUMAN Putative pre-mRNA-splicing factor ATP-dependent RNA helicase DHX15 OS=Homo sapiens GN=DHX15 PE=4 SV=1;>sp|O43143|DHX15_HUMAN Putative pre-mRNA-splicing factor ATP-dependent RNA helicase DHX15 OS=Homo sapiens GN=DHX15 PE=1 SV=2	2	29	29	28	28	28	26	25	25	25	28	28	26	25	25	25	27	27	25	24	24	24	40.2	40.2	39	89.502	784	784;795	13.1	9	49	58	38	42	27	40	38	39	77	77	73	68
F5H6Q2;P62987;F5GYU3;F5H2Z3;F5H265;F5H7Y5;B4DV12;F5H388;P62979;F5H747;F5GXK7;P0CG47;Q96C32;F5H7K6;F5H041;P0CG48;F5GZ39	F5H6Q2;P62987;F5GYU3;F5H2Z3;F5H265;F5H7Y5;B4DV12;F5H388;P62979;F5H747;F5GXK7;P0CG47;Q96C32;F5H7K6;F5H041;P0CG48	4;4;4;4;4;4;4;4;4;4;4;4;4;4;4;4;1	4;4;4;4;4;4;4;4;4;4;4;4;4;4;4;4;1	2;2;2;2;2;2;2;2;2;2;2;2;2;2;2;2;0	Ubiquitin-60S ribosomal protein L40;Ubiquitin;60S ribosomal protein L40;Ubiquitin-40S ribosomal protein S27a;Ubiquitin;40S ribosomal protein S27a;Polyubiquitin-B;Ubiquitin;Polyubiquitin-C;Ubiquitin	UBC;UBA52;UBB;RPS27A	>tr|F5H6Q2|F5H6Q2_HUMAN Ubiquitin (Fragment) OS=Homo sapiens GN=UBC PE=4 SV=1;>sp|P62987|RL40_HUMAN Ubiquitin-60S ribosomal protein L40 OS=Homo sapiens GN=UBA52 PE=1 SV=2;>tr|F5GYU3|F5GYU3_HUMAN Ubiquitin (Fragment) OS=Homo sapiens GN=UBC PE=4 SV=1;>tr|F5H	17	4	4	2	4	4	4	4	4	4	4	4	4	4	4	4	2	2	2	2	2	2	40.7	40.7	14.6	13.789	123	123;128;134;136;149;153;153;155;156;161;169;229;305;533;609;685;61	9.46	27	29	23	22	25	17	20	17	16	16	19	21	18
F5H6R1;Q9Y388;Q5JY83	F5H6R1;Q9Y388;Q5JY83	2;2;1	2;2;1	2;2;1	RNA-binding motif protein, X-linked 2	RBMX2	>tr|F5H6R1|F5H6R1_HUMAN RNA-binding motif protein, X-linked 2 OS=Homo sapiens GN=RBMX2 PE=4 SV=1;>sp|Q9Y388|RBMX2_HUMAN RNA-binding motif protein, X-linked 2 OS=Homo sapiens GN=RBMX2 PE=1 SV=2;>tr|Q5JY83|Q5JY83_HUMAN RNA binding motif protein, X-linked 2 O	3	2	2	2	1	2	1	2	2	2	1	2	1	2	2	2	1	2	1	2	2	2	7.6	7.6	7.6	31.576	275	275;322;58	9.19						1	3	5	5	7	6
F5H6W1;Q9UI10-3;Q9UI10;Q9UI10-2;E7ERK9;H7C2L8;F8W8L6	F5H6W1;Q9UI10-3;Q9UI10;Q9UI10-2;E7ERK9;H7C2L8	7;7;7;7;7;4;1	7;7;7;7;7;4;1	7;7;7;7;7;4;1	Translation initiation factor eIF-2B subunit delta	EIF2B4	>tr|F5H6W1|F5H6W1_HUMAN Translation initiation factor eIF-2B subunit delta OS=Homo sapiens GN=EIF2B4 PE=4 SV=1;>sp|Q9UI10-3|EI2BD_HUMAN Isoform 3 of Translation initiation factor eIF-2B subunit delta OS=Homo sapiens GN=EIF2B4;>sp|Q9UI10|EI2BD_HUMAN Transla	7	7	7	7	6	6	5	6	6	7	6	6	5	6	6	7	6	6	5	6	6	7	21	21	21	57.495	520	520;522;523;543;544;194;235	19.7										4	3	2	5
F5H721;Q9Y2W2;F5H5G4;F5GXS9	F5H721;Q9Y2W2	10;10;4;1	10;10;4;1	10;10;4;1	WW domain-binding protein 11	WBP11	>tr|F5H721|F5H721_HUMAN WW domain-binding protein 11 OS=Homo sapiens GN=WBP11 PE=4 SV=1;>sp|Q9Y2W2|WBP11_HUMAN WW domain-binding protein 11 OS=Homo sapiens GN=WBP11 PE=1 SV=1	4	10	10	10	9	7	8	8	9	9	9	7	8	8	9	9	9	7	8	8	9	9	22.1	22.1	22.1	66.842	607	607;641;194;53	16.8						1	3	7	11	20	20	12	12
F5H754;Q9P2R3;Q9P2R3-2;Q9P2R3-4;I3L2C5;I3L1Z9	F5H754;Q9P2R3;Q9P2R3-2;Q9P2R3-4;I3L2C5	9;9;9;9;8;1	9;9;9;9;8;1	9;9;9;9;8;1	Ankyrin repeat and FYVE domain-containing protein 1	ANKFY1	>tr|F5H754|F5H754_HUMAN Ankyrin repeat and FYVE domain-containing protein 1 OS=Homo sapiens GN=ANKFY1 PE=4 SV=1;>sp|Q9P2R3|ANFY1_HUMAN Ankyrin repeat and FYVE domain-containing protein 1 OS=Homo sapiens GN=ANKFY1 PE=1 SV=2;>sp|Q9P2R3-2|ANFY1_HUMAN Isoform	6	9	9	9	8	8	7	9	8	9	8	8	7	9	8	9	8	8	7	9	8	9	13.6	13.6	13.6	121.88	1111	1111;1169;1170;1211;1168;60	18.3											1	4	12
F5H7D6	F5H7D6	5	1	1		TLE3	>tr|F5H7D6|F5H7D6_HUMAN Transducin-like enhancer protein 3 OS=Homo sapiens GN=TLE3 PE=4 SV=1	1	5	1	1	4	3	1	3	4	3	1	1	0	0	1	1	1	1	0	0	1	1	10.3	1.4	1.4	74.9	699	699	15
F5H7E9;O14802	F5H7E9;O14802	6;6	6;6	6;6	DNA-directed RNA polymerase;DNA-directed RNA polymerase III subunit RPC1	POLR3A	>tr|F5H7E9|F5H7E9_HUMAN DNA-directed RNA polymerase OS=Homo sapiens GN=POLR3A PE=3 SV=1;>sp|O14802|RPC1_HUMAN DNA-directed RNA polymerase III subunit RPC1 OS=Homo sapiens GN=POLR3A PE=1 SV=2	2	6	6	6	6	6	6	6	6	6	6	6	6	6	6	6	6	6	6	6	6	6	5.6	5.6	5.6	153.5	1369	1369;1390	17.6			1								1	10	12
F5H7R6;P54132;H0YNU5;F5H3V6	F5H7R6;P54132;H0YNU5	5;5;4;2	4;4;3;2	4;4;3;2	Bloom syndrome protein	BLM	>tr|F5H7R6|F5H7R6_HUMAN Bloom syndrome protein OS=Homo sapiens GN=BLM PE=4 SV=1;>sp|P54132|BLM_HUMAN Bloom syndrome protein OS=Homo sapiens GN=BLM PE=1 SV=1;>tr|H0YNU5|H0YNU5_HUMAN Bloom syndrome protein OS=Homo sapiens GN=BLM PE=4 SV=1	4	5	4	4	3	5	1	2	5	3	2	4	0	1	4	2	2	4	0	1	4	2	5.9	5.2	5.2	117.78	1047	1047;1417;1286;519	18.1					1		1		1
F5H7W9;Q9H4A6;D6REM1;F5H4M3;Q5T5I6;Q9H4A5;E9PFK1	F5H7W9;Q9H4A6	4;4;1;1;1;1;1	4;4;1;1;1;1;1	4;4;1;1;1;1;1	Golgi phosphoprotein 3	GOLPH3	>tr|F5H7W9|F5H7W9_HUMAN Golgi phosphoprotein 3 OS=Homo sapiens GN=GOLPH3 PE=4 SV=1;>sp|Q9H4A6|GOLP3_HUMAN Golgi phosphoprotein 3 OS=Homo sapiens GN=GOLPH3 PE=1 SV=1	7	4	4	4	3	3	2	3	3	4	3	3	2	3	3	4	3	3	2	3	3	4	22.4	22.4	22.4	32.223	281	281;298;93;241;269;285;307	13.7			2	1			1	3	1	5	8	5	10
F5H801;Q02218-2;Q02218;E9PDF2;E9PCR7;Q02218-3;E9PFG7;C9J4G7;Q9ULD0;Q9ULD0-3;Q9ULD0-2	F5H801;Q02218-2;Q02218;E9PDF2;E9PCR7;Q02218-3;E9PFG7	12;12;12;12;12;8;8;4;2;1;1	12;12;12;12;12;8;8;4;2;1;1	12;12;12;12;12;8;8;4;2;1;1	2-oxoglutarate dehydrogenase, mitochondrial	OGDH	>tr|F5H801|F5H801_HUMAN 2-oxoglutarate dehydrogenase, mitochondrial OS=Homo sapiens GN=OGDH PE=4 SV=1;>sp|Q02218-2|ODO1_HUMAN Isoform 2 of 2-oxoglutarate dehydrogenase, mitochondrial OS=Homo sapiens GN=OGDH;>sp|Q02218|ODO1_HUMAN 2-oxoglutarate dehydrogenas	11	12	12	12	10	10	10	10	10	11	10	10	10	10	10	11	10	10	10	10	10	11	16.3	16.3	16.3	110.61	974	974;1019;1023;1034;1038;427;873;211;1010;801;953	14.7	2	4	4	1	2	2	2	7	10	23	19	8	6
F5H816;P06737;E9PK47;E9PMM6;P11217-2;F5GZH7;P11217;H0Y4Z6	F5H816;P06737;E9PK47	5;5;4;2;2;2;2;1	5;5;4;2;2;2;2;1	3;3;2;1;0;0;0;0	Phosphorylase;Glycogen phosphorylase, liver form	PYGL	>tr|F5H816|F5H816_HUMAN Phosphorylase OS=Homo sapiens GN=PYGL PE=3 SV=1;>sp|P06737|PYGL_HUMAN Glycogen phosphorylase, liver form OS=Homo sapiens GN=PYGL PE=1 SV=4;>tr|E9PK47|E9PK47_HUMAN Phosphorylase OS=Homo sapiens GN=PYGL PE=3 SV=1	8	5	5	3	5	4	5	4	4	4	5	4	5	4	4	4	3	3	3	3	2	2	6.2	6.2	4.2	93.133	813	813;847;819;306;754;832;842;245	16.4								2	3	5	4	4	5
F5H886;Q9UDY2-3;Q9UDY2;F5H301;Q9UDY2-4;Q9UDY2-2;Q9UDY2-5;B1AN86;B1AN85	F5H886;Q9UDY2-3;Q9UDY2;F5H301;Q9UDY2-4;Q9UDY2-2;Q9UDY2-5	15;15;15;15;14;14;12;3;2	15;15;15;15;14;14;12;3;2	15;15;15;15;14;14;12;3;2	Tight junction protein ZO-2	TJP2	>tr|F5H886|F5H886_HUMAN Tight junction protein ZO-2 OS=Homo sapiens GN=TJP2 PE=4 SV=1;>sp|Q9UDY2-3|ZO2_HUMAN Isoform C1 of Tight junction protein ZO-2 OS=Homo sapiens GN=TJP2;>sp|Q9UDY2|ZO2_HUMAN Tight junction protein ZO-2 OS=Homo sapiens GN=TJP2 PE=1 SV=	9	15	15	15	12	11	10	10	13	14	12	11	10	10	13	14	12	11	10	10	13	14	15.7	15.7	15.7	130.44	1157	1157;1167;1190;1221;1020;1043;993;161;101	16.6			1	1	1	1	2	6	9	17	23	11	13
F5H897;Q12931;I3L0K7;I3L239;I3L253;I3L2D5	F5H897;Q12931;I3L0K7	25;25;21;10;2;1	24;24;20;9;2;1	24;24;20;9;2;1	Heat shock protein 75 kDa, mitochondrial	TRAP1	>tr|F5H897|F5H897_HUMAN Heat shock protein 75 kDa, mitochondrial OS=Homo sapiens GN=TRAP1 PE=3 SV=1;>sp|Q12931|TRAP1_HUMAN Heat shock protein 75 kDa, mitochondrial OS=Homo sapiens GN=TRAP1 PE=1 SV=3;>tr|I3L0K7|I3L0K7_HUMAN Heat shock protein 75 kDa, mitoch	6	25	24	24	25	24	25	24	25	25	24	23	24	23	24	24	24	23	24	23	24	24	45.8	43.6	43.6	74.267	651	651;704;495;215;59;108	9.58	64	95	94	70	82	58	73	80	82	107	108	92	78
F5H8F7;Q9UBL3-3;Q9UBL3;Q9UBL3-2;H0YBF6;H0YAQ0	F5H8F7;Q9UBL3-3;Q9UBL3;Q9UBL3-2	10;10;10;7;4;2	10;10;10;7;4;2	10;10;10;7;4;2	Set1/Ash2 histone methyltransferase complex subunit ASH2	ASH2L	>tr|F5H8F7|F5H8F7_HUMAN Set1/Ash2 histone methyltransferase complex subunit ASH2 OS=Homo sapiens GN=ASH2L PE=4 SV=1;>sp|Q9UBL3-3|ASH2L_HUMAN Isoform 3 of Set1/Ash2 histone methyltransferase complex subunit ASH2 OS=Homo sapiens GN=ASH2L;>sp|Q9UBL3|ASH2L_HUM	6	10	10	10	7	7	6	7	7	7	7	7	6	7	7	7	7	7	6	7	7	7	25.2	25.2	25.2	55.324	489	489;534;628;501;192;90	12.5	2	10	10	7	10	4	8	7	9	7	6	10	11
F5H8I7;Q9Y5A9;Q9Y5A9-2	F5H8I7;Q9Y5A9;Q9Y5A9-2	3;3;2	2;2;1	2;2;1	YTH domain family protein 2	YTHDF2	>tr|F5H8I7|F5H8I7_HUMAN YTH domain family protein 2 OS=Homo sapiens GN=YTHDF2 PE=4 SV=1;>sp|Q9Y5A9|YTHD2_HUMAN YTH domain family protein 2 OS=Homo sapiens GN=YTHDF2 PE=1 SV=2;>sp|Q9Y5A9-2|YTHD2_HUMAN Isoform 2 of YTH domain family protein 2 OS=Homo sapiens	3	3	2	2	2	2	3	2	2	2	2	2	2	2	2	2	2	2	2	2	2	2	6	4	4	61.163	569	569;579;529	14.7										5	6		2
F5H8K4;O43242;B4DT72;H0YGV8	F5H8K4;O43242;B4DT72	17;17;13;3	17;17;13;3	17;17;13;3	26S proteasome non-ATPase regulatory subunit 3	PSMD3	>tr|F5H8K4|F5H8K4_HUMAN 26S proteasome non-ATPase regulatory subunit 3 OS=Homo sapiens GN=PSMD3 PE=4 SV=1;>sp|O43242|PSMD3_HUMAN 26S proteasome non-ATPase regulatory subunit 3 OS=Homo sapiens GN=PSMD3 PE=1 SV=2;>tr|B4DT72|B4DT72_HUMAN 26S proteasome non-AT	4	17	17	17	14	13	13	14	13	15	14	13	13	14	13	15	14	13	13	14	13	15	37.6	37.6	37.6	59.767	521	521;534;356;115	14.9	3	7	9	8	10	11	12	14	17	19	15	10	11
F5H8L6;Q9NY33;G3V1D3;G3V180;F5GXD5;E9PQF2;E9PKK8;E9PQ14;E9PPK9;Q9NY33-2	F5H8L6;Q9NY33;G3V1D3;G3V180;F5GXD5	7;7;7;7;6;1;1;1;1;1	7;7;7;7;6;1;1;1;1;1	7;7;7;7;6;1;1;1;1;1	Dipeptidyl peptidase 3	DPP3	>tr|F5H8L6|F5H8L6_HUMAN Dipeptidyl peptidase 3 OS=Homo sapiens GN=DPP3 PE=4 SV=1;>sp|Q9NY33|DPP3_HUMAN Dipeptidyl peptidase 3 OS=Homo sapiens GN=DPP3 PE=1 SV=2;>tr|G3V1D3|G3V1D3_HUMAN Dipeptidyl peptidase 3 OS=Homo sapiens GN=DPP3 PE=4 SV=1;>tr|G3V180|G3V1	10	7	7	7	6	6	7	7	6	7	6	6	7	7	6	7	6	6	7	7	6	7	15.1	15.1	15.1	79.306	707	707;737;756;757;635;90;170;177;201;317	15.7						1	3	5	2	6	8	8	13
F5HGG6;P53634;H0YCY8	F5HGG6;P53634;H0YCY8	5;5;4	5;5;4	5;5;4	Dipeptidyl peptidase 1;Dipeptidyl peptidase 1 exclusion domain chain;Dipeptidyl peptidase 1 heavy chain;Dipeptidyl peptidase 1 light chain	CTSC	>tr|F5HGG6|F5HGG6_HUMAN Dipeptidyl peptidase 1 light chain OS=Homo sapiens GN=CTSC PE=3 SV=1;>sp|P53634|CATC_HUMAN Dipeptidyl peptidase 1 OS=Homo sapiens GN=CTSC PE=1 SV=2;>tr|H0YCY8|H0YCY8_HUMAN Dipeptidyl peptidase 1 light chain (Fragment) OS=Homo sapien	3	5	5	5	4	5	4	5	5	5	4	5	4	5	5	5	4	5	4	5	5	5	13.7	13.7	13.7	50.163	446	446;463;245	17										4	4	1	1
F6RU81;Q6PJG2;H7C1L3	F6RU81;Q6PJG2	5;5;2	5;5;2	5;5;2	Uncharacterized protein C14orf43	C14orf43	>tr|F6RU81|F6RU81_HUMAN Uncharacterized protein C14orf43 (Fragment) OS=Homo sapiens GN=C14orf43 PE=4 SV=1;>sp|Q6PJG2|CN043_HUMAN Uncharacterized protein C14orf43 OS=Homo sapiens GN=C14orf43 PE=1 SV=2	3	5	5	5	5	5	4	5	5	5	5	5	4	5	5	5	5	5	4	5	5	5	8.5	8.5	8.5	111.92	1019	1019;1045;445	17.3										1	5	6	7
F6RY50;Q96FS4	F6RY50;Q96FS4	4;4	4;4	4;4	Signal-induced proliferation-associated protein 1	SIPA1	>tr|F6RY50|F6RY50_HUMAN Signal-induced proliferation-associated protein 1 OS=Homo sapiens GN=SIPA1 PE=4 SV=1;>sp|Q96FS4|SIPA1_HUMAN Signal-induced proliferation-associated protein 1 OS=Homo sapiens GN=SIPA1 PE=1 SV=1	2	4	4	4	2	2	0	4	2	4	2	2	0	4	2	4	2	2	0	4	2	4	5.2	5.2	5.2	101.82	940	940;1042	16.8
F6T1Q0;Q6L8Q7-2;Q6L8Q7	F6T1Q0;Q6L8Q7-2;Q6L8Q7	4;4;4	4;4;4	4;4;4	2,5-phosphodiesterase 12	PDE12	>tr|F6T1Q0|F6T1Q0_HUMAN 2,5-phosphodiesterase 12 OS=Homo sapiens GN=PDE12 PE=4 SV=1;>sp|Q6L8Q7-2|PDE12_HUMAN Isoform 2 of 2,5-phosphodiesterase 12 OS=Homo sapiens GN=PDE12;>sp|Q6L8Q7|PDE12_HUMAN 2,5-phosphodiesterase 12 OS=Homo sapiens GN=PDE12 PE=1	3	4	4	4	3	3	2	3	3	4	3	3	2	3	3	4	3	3	2	3	3	4	10.4	10.4	10.4	52.175	472	472;535;609	19.2
F6TTN0;B4DPY8;O94842;B4DYA1;O94900;O15405-2;O15405;B4DQV8;E1P5X0;Q96NM4;G3XAC7;Q96NM4-2	F6TTN0;B4DPY8;O94842	9;9;9;3;3;3;3;2;2;2;2;2	9;9;9;3;3;3;3;2;2;2;2;2	9;9;9;3;3;3;3;2;2;2;2;2	TOX high mobility group box family member 4	TOX4	>tr|F6TTN0|F6TTN0_HUMAN TOX high mobility group box family member 4 OS=Homo sapiens GN=TOX4 PE=4 SV=1;>tr|B4DPY8|B4DPY8_HUMAN TOX high mobility group box family member 4 OS=Homo sapiens GN=TOX4 PE=2 SV=1;>sp|O94842|TOX4_HUMAN TOX high mobility group box fa	12	9	9	9	9	9	9	8	9	9	9	9	9	8	9	9	9	9	9	8	9	9	24.2	24.2	24.2	59.36	549	549;598;621;276;526;571;576;384;464;488;506;515	20.2									1	4	3	5	5
F6WSP1;O95870-2;O95870	F6WSP1;O95870-2;O95870	3;3;3	3;3;3	3;3;3	Abhydrolase domain-containing protein 16A	ABHD16A	>tr|F6WSP1|F6WSP1_HUMAN Abhydrolase domain-containing protein 16A (Fragment) OS=Homo sapiens GN=ABHD16A PE=4 SV=1;>sp|O95870-2|ABHGA_HUMAN Isoform 2 of Abhydrolase domain-containing protein 16A OS=Homo sapiens GN=ABHD16A;>sp|O95870|ABHGA_HUMAN Abhydrolase	3	3	3	3	3	3	3	3	3	3	3	3	3	3	3	3	3	3	3	3	3	3	13.3	13.3	13.3	29.742	264	264;525;558	20.5
F6X5S1;H0YDX3;Q13613-2;B7Z3D5;Q13613;F8WA39;Q8NEC6;H0Y5W8;O95248;G5E933;O95248-4;H7BXU8	F6X5S1;H0YDX3;Q13613-2;B7Z3D5;Q13613;F8WA39;Q8NEC6;H0Y5W8;O95248;G5E933;O95248-4;H7BXU8	2;2;2;2;2;2;1;1;1;1;1;1	2;2;2;2;2;2;1;1;1;1;1;1	1;1;1;1;1;1;1;0;0;0;0;0	Myotubularin-related protein 1;Myotubularin-related protein 5	MTMR1;SBF1	>tr|F6X5S1|F6X5S1_HUMAN Myotubularin-related protein 1 OS=Homo sapiens GN=MTMR1 PE=4 SV=1;>tr|H0YDX3|H0YDX3_HUMAN Myotubularin-related protein 1 (Fragment) OS=Homo sapiens GN=MTMR1 PE=4 SV=1;>sp|Q13613-2|MTMR1_HUMAN Isoform 1A of Myotubularin-related prote	12	2	2	1	2	1	0	1	2	1	2	1	0	1	2	1	1	1	0	1	1	1	6.4	6.4	4.3	44.69	393	393;405;568;571;665;673;363;415;1867;1868;1893;1903	16
F6XY72	F6XY72	8	2	2	Nucleoside diphosphate kinase	NME2	>tr|F6XY72|F6XY72_HUMAN Nucleoside diphosphate kinase OS=Homo sapiens GN=NME2 PE=3 SV=1	1	8	2	2	8	8	8	8	8	8	2	2	2	2	2	2	2	2	2	2	2	2	90.9	13	13	8.6687	77	77	10.9		1	3	3	2				1	8	9	11	9
F6Y097;Q92542-2;Q92542;H0Y6T7;E9PC09;E7ENA9;Q5T211;Q5T205;Q5T210;Q5T209;H0Y3Z4	F6Y097;Q92542-2;Q92542;H0Y6T7;E9PC09;E7ENA9	4;4;4;3;3;3;1;1;1;1;1	4;4;4;3;3;3;1;1;1;1;1	4;4;4;3;3;3;1;1;1;1;1	Nicastrin	NCSTN	>tr|F6Y097|F6Y097_HUMAN Nicastrin OS=Homo sapiens GN=NCSTN PE=4 SV=1;>sp|Q92542-2|NICA_HUMAN Isoform 2 of Nicastrin OS=Homo sapiens GN=NCSTN;>sp|Q92542|NICA_HUMAN Nicastrin OS=Homo sapiens GN=NCSTN PE=1 SV=2;>tr|H0Y6T7|H0Y6T7_HUMAN Nicastrin (Fragment) OS=	11	4	4	4	4	2	3	3	3	3	4	2	3	3	3	3	4	2	3	3	3	3	6.5	6.5	6.5	63.31	571	571;689;709;275;305;451;134;219;232;255;320	16.3	2	2	2	2	4	1	2	1	1	3	2
F8VPD4;P27708;H7C2E4;H7C3Z5;H7BZB3	F8VPD4;P27708	52;52;6;3;3	49;49;6;3;3	49;49;6;3;3	CAD protein;Glutamine-dependent carbamoyl-phosphate synthase;Aspartate carbamoyltransferase;Dihydroorotase	CAD	>tr|F8VPD4|F8VPD4_HUMAN Dihydroorotase OS=Homo sapiens GN=CAD PE=3 SV=1;>sp|P27708|PYR1_HUMAN CAD protein OS=Homo sapiens GN=CAD PE=1 SV=3	5	52	49	49	45	45	44	47	48	50	42	42	41	44	45	47	42	42	41	44	45	47	33.2	32.1	32.1	236.02	2162	2162;2225;293;269;280	13.9	21	53	43	31	39	33	42	46	46	73	68	72	64
F8VPY7;F8VWU8;E9PAX8;Q8NEY8-8;Q8NEY8-2;F8W0Q9;Q8NEY8;F8VRK2;Q8NEY8-5;F8WF16;Q8NEY8-6;F8W6A0;Q8NEY8-3	F8VPY7;F8VWU8;E9PAX8;Q8NEY8-8;Q8NEY8-2;F8W0Q9;Q8NEY8;F8VRK2;Q8NEY8-5;F8WF16;Q8NEY8-6;F8W6A0;Q8NEY8-3	2;2;2;2;2;2;2;1;1;1;1;1;1	2;2;2;2;2;2;2;1;1;1;1;1;1	2;2;2;2;2;2;2;1;1;1;1;1;1	Periphilin-1	PPHLN1	>tr|F8VPY7|F8VPY7_HUMAN Periphilin-1 (Fragment) OS=Homo sapiens GN=PPHLN1 PE=4 SV=1;>tr|F8VWU8|F8VWU8_HUMAN Periphilin-1 (Fragment) OS=Homo sapiens GN=PPHLN1 PE=4 SV=1;>tr|E9PAX8|E9PAX8_HUMAN Periphilin-1 OS=Homo sapiens GN=PPHLN1 PE=4 SV=1;>sp|Q8NEY8-8|PP	13	2	2	2	2	2	1	1	2	2	2	2	1	1	2	2	2	2	1	1	2	2	10.6	10.6	10.6	19.339	161	161;168;348;367;374;385;458;107;258;303;319;363;434	18.9
F8VRE2;F5H1E6;Q9NW08;F8VRU2	F8VRE2;F5H1E6;Q9NW08;F8VRU2	2;2;2;1	2;2;2;1	2;2;2;1	DNA-directed RNA polymerase;DNA-directed RNA polymerase III subunit RPC2	POLR3B	>tr|F8VRE2|F8VRE2_HUMAN DNA-directed RNA polymerase III subunit RPC2 (Fragment) OS=Homo sapiens GN=POLR3B PE=3 SV=1;>tr|F5H1E6|F5H1E6_HUMAN DNA-directed RNA polymerase OS=Homo sapiens GN=POLR3B PE=3 SV=1;>sp|Q9NW08|RPC2_HUMAN DNA-directed RNA polymerase II	4	2	2	2	2	2	2	1	2	2	2	2	2	1	2	2	2	2	2	1	2	2	3.4	3.4	3.4	76.78	676	676;1075;1133;170	22.7
F8VRR3;G3XA91;B4DUX5;F8VQZ7;P50579;G3V1U3;F8VZX9;F8VY03	F8VRR3;G3XA91;B4DUX5;F8VQZ7;P50579	6;6;6;6;6;2;1;1	6;6;6;6;6;2;1;1	6;6;6;6;6;2;1;1	Methionine aminopeptidase;Methionine aminopeptidase 2	METAP2	>tr|F8VRR3|F8VRR3_HUMAN Methionine aminopeptidase OS=Homo sapiens GN=METAP2 PE=3 SV=1;>tr|G3XA91|G3XA91_HUMAN Methionine aminopeptidase OS=Homo sapiens GN=METAP2 PE=3 SV=1;>tr|B4DUX5|B4DUX5_HUMAN Methionine aminopeptidase OS=Homo sapiens GN=METAP2 PE=2 SV=	8	6	6	6	5	5	6	5	6	6	5	5	6	5	6	6	5	5	6	5	6	6	17.4	17.4	17.4	48.876	442	442;455;455;477;478;328;163;178	17								2	4	6	5	1	6
F8VS23;F5H7B0;F8VNU1;B4DM01;Q15477;F5H6Y7;H7C5N0	F8VS23;F5H7B0;F8VNU1;B4DM01;Q15477;F5H6Y7	5;5;5;5;5;3;1	5;5;5;5;5;3;1	5;5;5;5;5;3;1	Helicase SKI2W	SKIV2L	>tr|F8VS23|F8VS23_HUMAN Helicase SKI2W OS=Homo sapiens GN=SKIV2L PE=4 SV=1;>tr|F5H7B0|F5H7B0_HUMAN Helicase SKI2W OS=Homo sapiens GN=SKIV2L PE=4 SV=1;>tr|F8VNU1|F8VNU1_HUMAN Helicase SKI2W OS=Homo sapiens GN=SKIV2L PE=4 SV=1;>tr|B4DM01|B4DM01_HUMAN Helicas	7	5	5	5	3	3	2	5	4	3	3	3	2	5	4	3	3	3	2	5	4	3	5.5	5.5	5.5	116.47	1053	1053;1053;1088;1088;1246;880;156	18.1			1								1	2
F8VSC5;Q6P3W7	F8VSC5;Q6P3W7	1;1	1;1	1;1	SCY1-like protein 2	SCYL2	>tr|F8VSC5|F8VSC5_HUMAN SCY1-like protein 2 (Fragment) OS=Homo sapiens GN=SCYL2 PE=4 SV=1;>sp|Q6P3W7|SCYL2_HUMAN SCY1-like protein 2 OS=Homo sapiens GN=SCYL2 PE=1 SV=1	2	1	1	1	1	1	1	1	1	1	1	1	1	1	1	1	1	1	1	1	1	1	2.6	2.6	2.6	77.053	681	681;929	19.5
F8VUA7;F8VQX7;F5H7T2;E9PE68;Q9BZF1-2;Q9BZF1;B4DVB0;Q9H0X9	F8VUA7;F8VQX7;F5H7T2;E9PE68;Q9BZF1-2;Q9BZF1	4;4;4;4;4;4;1;1	4;4;4;4;4;4;1;1	4;4;4;4;4;4;1;1	Oxysterol-binding protein;Oxysterol-binding protein-related protein 8	OSBPL8	>tr|F8VUA7|F8VUA7_HUMAN Oxysterol-binding protein (Fragment) OS=Homo sapiens GN=OSBPL8 PE=3 SV=1;>tr|F8VQX7|F8VQX7_HUMAN Oxysterol-binding protein (Fragment) OS=Homo sapiens GN=OSBPL8 PE=3 SV=1;>tr|F5H7T2|F5H7T2_HUMAN Oxysterol-binding protein OS=Homo sapi	8	4	4	4	3	3	3	4	4	4	3	3	3	4	4	4	3	3	3	4	4	4	5.8	5.8	5.8	79.209	695	695;721;728;847;874;889;790;879	16.2										5	5	6	5
F8VVQ3;F8VZA2;Q6P1Q0;B3KXK7;F8VS60;F8W0R0;Q6P1Q0-4;F8VP71;B7Z7E4;Q6P1Q0-2;H0YHF4;F8VPY5;F8W1Z2;Q6P1Q0-5;F8VR33;H0YIV5;Q6P1Q0-6;F8VXQ4;F8VQE7;F8WCD9;F8VTR1;F8W6J0;Q6P1Q0-3	F8VVQ3;F8VZA2;Q6P1Q0;B3KXK7;F8VS60;F8W0R0;Q6P1Q0-4;F8VP71;B7Z7E4;Q6P1Q0-2;H0YHF4;F8VPY5;F8W1Z2	5;5;5;5;4;4;4;4;4;4;3;3;3;2;2;2;1;1;1;1;1;1;1	5;5;5;5;4;4;4;4;4;4;3;3;3;2;2;2;1;1;1;1;1;1;1	5;5;5;5;4;4;4;4;4;4;3;3;3;2;2;2;1;1;1;1;1;1;1	LETM1 domain-containing protein 1	LETMD1	>tr|F8VVQ3|F8VVQ3_HUMAN LETM1 domain-containing protein 1 (Fragment) OS=Homo sapiens GN=LETMD1 PE=4 SV=1;>tr|F8VZA2|F8VZA2_HUMAN LETM1 domain-containing protein 1 (Fragment) OS=Homo sapiens GN=LETMD1 PE=4 SV=1;>sp|Q6P1Q0|LTMD1_HUMAN LETM1 domain-containing	23	5	5	5	4	4	2	4	5	3	4	4	2	4	5	3	4	4	2	4	5	3	24.5	24.5	24.5	29.929	261	261;291;360;373;158;184;203;243;273;304;98;179;236;100;109;144;99;99;135;138;144;147;155	17.2													1
F8VWB4;O14974-4;F8W8Q6;O14974;F5H1B6;O14974-3;F8W7P1;O14974-2;F8W9E8;F8VZN8;H0YHI8;H0YHL8;H0YIS4;F8VW28;H0YIM2;H0YIS3	F8VWB4;O14974-4;F8W8Q6;O14974;F5H1B6;O14974-3;F8W7P1;O14974-2;F8W9E8;F8VZN8	10;10;10;10;10;9;9;9;9;8;4;3;3;2;2;1	10;10;10;10;10;9;9;9;9;8;4;3;3;2;2;1	10;10;10;10;10;9;9;9;9;8;4;3;3;2;2;1	Protein phosphatase 1 regulatory subunit 12A	PPP1R12A	>tr|F8VWB4|F8VWB4_HUMAN Protein phosphatase 1 regulatory subunit 12A OS=Homo sapiens GN=PPP1R12A PE=4 SV=1;>sp|O14974-4|MYPT1_HUMAN Isoform 4 of Protein phosphatase 1 regulatory subunit 12A OS=Homo sapiens GN=PPP1R12A;>tr|F8W8Q6|F8W8Q6_HUMAN Protein phosph	16	10	10	10	7	8	8	9	9	9	7	8	8	9	9	9	7	8	8	9	9	9	13.5	13.5	13.5	105.64	943	943;971;971;1030;1030;974;974;995;995;692;367;210;299;97;188;234	13.6		7	8	4	5	8	9	11	4	7	8	8	7
F8VXI8;Q9H9L4;F8VX10;H0YIQ8;H0YHR2;H0YID1;F8VUX5;Q9H9L4-4;F8VRX7	F8VXI8;Q9H9L4;F8VX10;H0YIQ8;H0YHR2	5;5;5;4;3;2;2;2;1	5;5;5;4;3;2;2;2;1	5;5;5;4;3;2;2;2;1	KAT8 regulatory NSL complex subunit 2	KANSL2	>tr|F8VXI8|F8VXI8_HUMAN KAT8 regulatory NSL complex subunit 2 OS=Homo sapiens GN=KANSL2 PE=4 SV=1;>sp|Q9H9L4|KANL2_HUMAN KAT8 regulatory NSL complex subunit 2 OS=Homo sapiens GN=KANSL2 PE=1 SV=3;>tr|F8VX10|F8VX10_HUMAN KAT8 regulatory NSL complex subunit 2	9	5	5	5	2	5	2	5	5	5	2	5	2	5	5	5	2	5	2	5	5	5	15.2	15.2	15.2	50.956	454	454;492;675;340;206;74;133;155;108	16.4									1	2	1	2	3
F8VYE8;P36873;P36873-2;F8VR82;F8W0W8;B4DNE3;F8W0V8	F8VYE8;P36873;P36873-2;F8VR82;F8W0W8	16;16;16;15;15;4;4	3;3;3;3;2;1;1	3;3;3;3;2;1;1	Serine/threonine-protein phosphatase;Serine/threonine-protein phosphatase PP1-gamma catalytic subunit	PPP1CC	>tr|F8VYE8|F8VYE8_HUMAN Serine/threonine-protein phosphatase OS=Homo sapiens GN=PPP1CC PE=3 SV=1;>sp|P36873|PP1G_HUMAN Serine/threonine-protein phosphatase PP1-gamma catalytic subunit OS=Homo sapiens GN=PPP1CC PE=1 SV=1;>sp|P36873-2|PP1G_HUMAN Isoform Gamm	7	16	3	3	15	14	14	15	15	15	2	3	2	3	3	3	2	3	2	3	3	3	58.6	9.5	9.5	34.95	304	304;323;337;270;332;141;196	8.42	3	10	12	8	12	10	8	9	6	8	7	7	7
F8VYX6;F8VW92;P07437;Q5JP53;Q5ST81;F8VUJ7;E7EWR1;E9PBJ4;F5H894;F5H0I4;C9JAA5;Q5SQY0;I3L2F9;A6NNZ2;A6NKZ8;Q9H4B7;CON__ENSEMBL:ENSBTAP00000025008;G3V4U2;G3V3J6;G3V3W7	F8VYX6;F8VW92;P07437;Q5JP53;Q5ST81;F8VUJ7;E7EWR1;E9PBJ4	28;28;28;26;23;23;20;15;12;8;8;8;8;8;5;4;4;2;2;2	28;28;28;26;23;23;20;15;12;8;8;8;8;8;5;4;4;2;2;2	5;5;5;5;3;5;3;4;1;0;0;0;0;0;0;0;0;0;0;0	Tubulin beta chain	TUBB	>tr|F8VYX6|F8VYX6_HUMAN Tubulin beta chain OS=Homo sapiens GN=TUBB PE=3 SV=1;>tr|F8VW92|F8VW92_HUMAN Tubulin beta chain OS=Homo sapiens GN=TUBB PE=3 SV=1;>sp|P07437|TBB5_HUMAN Tubulin beta chain OS=Homo sapiens GN=TUBB PE=1 SV=2;>tr|Q5JP53|Q5JP53_HUMAN Tub	20	28	28	5	28	28	27	25	26	28	28	28	27	25	26	28	5	5	5	4	4	5	74.9	74.9	16.6	48.46	435	435;435;444;426;372;415;353;243;207;372;407;410;410;444;372;451;536;51;55;87	11.2	281	287	286	263	283	196	199	195	184	171	159	145	152
F8VYY9;B4DDT7;P54619;F8VVA3;F8VZX1;H0YIC9;F8VSH3;F8VRY2;F8VU55;H0YHF8;F8VSL2	F8VYY9;B4DDT7;P54619;F8VVA3;F8VZX1;H0YIC9	3;3;3;2;2;2;1;1;1;1;1	3;3;3;2;2;2;1;1;1;1;1	1;1;1;1;1;1;1;1;1;0;1	5-AMP-activated protein kinase subunit gamma-1	PRKAG1	>tr|F8VYY9|F8VYY9_HUMAN 5-AMP-activated protein kinase subunit gamma-1 OS=Homo sapiens GN=PRKAG1 PE=4 SV=1;>tr|B4DDT7|B4DDT7_HUMAN 5-AMP-activated protein kinase subunit gamma-1 OS=Homo sapiens GN=PRKAG1 PE=2 SV=1;>sp|P54619|AAKG1_HUMAN 5-AMP-activated	11	3	3	1	3	3	2	3	3	2	3	3	2	3	3	2	1	1	1	1	1	1	13.6	13.6	3.9	31.905	280	280;299;331;161;203;251;69;82;91;93;125	16.6									1	5	4
F8VZJ2;H0YHX9;Q13765;F8VU71;E9PAV3;F8W0W4;F8W1N5;F8VNW4;F8VZ58;Q9BZK3	F8VZJ2;H0YHX9;Q13765;F8VU71;E9PAV3;F8W0W4;F8W1N5;F8VNW4	5;5;5;5;5;4;3;3;1;1	5;5;5;5;5;4;3;3;1;1	5;5;5;5;5;4;3;3;1;1	Nascent polypeptide-associated complex subunit alpha	NACA	>tr|F8VZJ2|F8VZJ2_HUMAN Nascent polypeptide-associated complex subunit alpha OS=Homo sapiens GN=NACA PE=4 SV=1;>tr|H0YHX9|H0YHX9_HUMAN Nascent polypeptide-associated complex subunit alpha (Fragment) OS=Homo sapiens GN=NACA PE=4 SV=1;>sp|Q13765|NACA_HUMAN N	10	5	5	5	5	5	5	5	5	5	5	5	5	5	5	5	5	5	5	5	5	5	51.5	51.5	51.5	15.016	136	136;213;215;925;2078;198;71;148;126;213	8.93	29	44	50	34	34	26	32	36	21	13	13
F8W020;F8VXI6;F8VUX1;F8VY35;B3KNT8;F8W0J6;F5H4R6;H0YIV4;P55209;H0YHC3;F5H1X5;H0YH88;F8W543;F8VVB5	F8W020;F8VXI6;F8VUX1;F8VY35;B3KNT8;F8W0J6;F5H4R6;H0YIV4;P55209;H0YHC3;F5H1X5;H0YH88;F8W543;F8VVB5	6;6;6;6;6;6;6;6;6;5;4;4;4;3	5;5;5;5;5;5;5;5;5;4;3;3;3;2	1;1;1;1;1;1;1;1;1;0;1;0;0;1	Nucleosome assembly protein 1-like 1	NAP1L1	>tr|F8W020|F8W020_HUMAN Nucleosome assembly protein 1-like 1 (Fragment) OS=Homo sapiens GN=NAP1L1 PE=3 SV=1;>tr|F8VXI6|F8VXI6_HUMAN Nucleosome assembly protein 1-like 1 (Fragment) OS=Homo sapiens GN=NAP1L1 PE=3 SV=1;>tr|F8VUX1|F8VUX1_HUMAN Nucleosome assem	14	6	5	1	6	6	6	6	6	6	5	5	5	5	5	5	1	1	1	1	1	1	41.5	36.7	9.2	24.366	207	207;215;237;264;368;379;383;385;391;198;131;177;328;161	8.85	25	41	38	37	36	29	28	31	31	46	45	41	43
F8W031;F8VXJ7;F8W1K5;F8VP03;H0YIH9;F8W1U5;Q9Y2B0-2	F8W031;F8VXJ7;F8W1K5	7;6;4;3;2;2;2	6;6;4;2;2;2;2	0;0;0;0;0;0;0		CNPY2	>tr|F8W031|F8W031_HUMAN Uncharacterized protein (Fragment) OS=Homo sapiens PE=4 SV=1;>tr|F8VXJ7|F8VXJ7_HUMAN Protein canopy homolog 2 (Fragment) OS=Homo sapiens GN=CNPY2 PE=4 SV=1;>tr|F8W1K5|F8W1K5_HUMAN Protein canopy homolog 2 (Fragment) OS=Homo sapiens	7	7	6	0	5	7	6	7	7	7	4	6	5	6	6	6	0	0	0	0	0	0	31.9	28.5	0	29.224	263	263;168;102;105;41;83;84	8.01	14	23	22	12	17	12	21	19	16	7	6	1	1
F8W181;Q02878;F8VZ45;F8VR69;F8VZA3;F8VWR1	F8W181;Q02878	12;12;4;3;1;1	12;12;4;3;1;1	12;12;4;3;1;1	60S ribosomal protein L6	RPL6	>tr|F8W181|F8W181_HUMAN 60S ribosomal protein L6 (Fragment) OS=Homo sapiens GN=RPL6 PE=3 SV=1;>sp|Q02878|RL6_HUMAN 60S ribosomal protein L6 OS=Homo sapiens GN=RPL6 PE=1 SV=3	6	12	12	12	12	12	12	12	12	12	12	12	12	12	12	12	12	12	12	12	12	12	53.5	53.5	53.5	25.892	226	226;288;159;64;105;114	12.7	29	65	68	45	59	37	38	28	13	30	32	35	43
F8W1B9;O95619;F8VTR4;F8W0J4	F8W1B9;O95619;F8VTR4;F8W0J4	5;5;4;3	5;5;4;3	5;5;4;3	YEATS domain-containing protein 4	YEATS4	>tr|F8W1B9|F8W1B9_HUMAN YEATS domain-containing protein 4 (Fragment) OS=Homo sapiens GN=YEATS4 PE=4 SV=1;>sp|O95619|YETS4_HUMAN YEATS domain-containing protein 4 OS=Homo sapiens GN=YEATS4 PE=1 SV=1;>tr|F8VTR4|F8VTR4_HUMAN YEATS domain-containing protein 4	4	5	5	5	5	5	5	5	5	5	5	5	5	5	5	5	5	5	5	5	5	5	27	27	27	24.431	211	211;227;113;173	15.9									1	6	6	6	8
F8W1I9;Q6JQN1-2;Q6JQN1;G3XAJ0;F8VZG7;Q6JQN1-4;Q6JQN1-3	F8W1I9;Q6JQN1-2;Q6JQN1;G3XAJ0;F8VZG7;Q6JQN1-4;Q6JQN1-3	2;2;2;2;1;1;1	2;2;2;2;1;1;1	2;2;2;2;1;1;1	Acyl-CoA dehydrogenase family member 10	ACAD10	>tr|F8W1I9|F8W1I9_HUMAN Acyl-CoA dehydrogenase family member 10 OS=Homo sapiens GN=ACAD10 PE=4 SV=1;>sp|Q6JQN1-2|ACD10_HUMAN Isoform 2 of Acyl-CoA dehydrogenase family member 10 OS=Homo sapiens GN=ACAD10;>sp|Q6JQN1|ACD10_HUMAN Acyl-CoA dehydrogenase family	7	2	2	2	2	2	2	2	2	2	2	2	2	2	2	2	2	2	2	2	2	2	3.9	3.9	3.9	80.464	710	710;890;1059;1090;236;285;492	19.3
F8W1R7;P60660-2;P60660;G3V1V0;F8VZV5;G8JLA2;B7Z6Z4;G3V1Y7;F8VPF3;F8VZU9;F8W180;H0YI43;F8W1I5;F8VXL3;P05976-2;P08590	F8W1R7;P60660-2;P60660;G3V1V0;F8VZV5;G8JLA2;B7Z6Z4;G3V1Y7;F8VPF3;F8VZU9;F8W180	8;8;8;8;7;7;7;6;6;4;4;3;2;1;1;1	8;8;8;8;7;7;7;6;6;4;4;3;2;1;1;1	5;5;5;5;4;4;4;5;3;3;3;2;0;1;0;0	Myosin light polypeptide 6	MYL6	>tr|F8W1R7|F8W1R7_HUMAN Myosin light polypeptide 6 OS=Homo sapiens GN=MYL6 PE=4 SV=1;>sp|P60660-2|MYL6_HUMAN Isoform Smooth muscle of Myosin light polypeptide 6 OS=Homo sapiens GN=MYL6;>sp|P60660|MYL6_HUMAN Myosin light polypeptide 6 OS=Homo sapiens GN=MYL	16	8	8	5	7	7	7	8	8	8	7	7	7	8	8	8	4	4	4	5	5	5	64.8	64.8	40	16.29	145	145;151;151;161;135;152;238;115;130;103;196;83;175;47;150;195	8.36	28	41	45	35	46	32	39	39	32	51	41	35	38
F8W1Z6;F8VWA6;B9EGP5;Q7Z3U7-4;Q7Z3U7-2;Q7Z3U7;F8VZV1;Q7Z3U7-3;G8JL93	F8W1Z6;F8VWA6;B9EGP5;Q7Z3U7-4;Q7Z3U7-2;Q7Z3U7;F8VZV1	8;8;8;8;7;7;5;2;1	8;8;8;8;7;7;5;2;1	8;8;8;8;7;7;5;2;1	Protein MON2 homolog	MON2	>tr|F8W1Z6|F8W1Z6_HUMAN Protein MON2 homolog OS=Homo sapiens GN=MON2 PE=4 SV=1;>tr|F8VWA6|F8VWA6_HUMAN Protein MON2 homolog OS=Homo sapiens GN=MON2 PE=4 SV=1;>tr|B9EGP5|B9EGP5_HUMAN MON2 protein OS=Homo sapiens GN=MON2 PE=2 SV=1;>sp|Q7Z3U7-4|MON2_HUMAN Iso	9	8	8	8	6	8	6	7	7	7	6	8	6	7	7	7	6	8	6	7	7	7	5.1	5.1	5.1	185.85	1675	1675;1688;1711;1717;1676;1718;1072;586;680	20
F8W6N3;Q92560;C9J7L9	F8W6N3;Q92560	6;5;1	6;5;1	6;5;1	Ubiquitin carboxyl-terminal hydrolase BAP1	BAP1	>tr|F8W6N3|F8W6N3_HUMAN Ubiquitin carboxyl-terminal hydrolase BAP1 OS=Homo sapiens GN=BAP1 PE=4 SV=1;>sp|Q92560|BAP1_HUMAN Ubiquitin carboxyl-terminal hydrolase BAP1 OS=Homo sapiens GN=BAP1 PE=1 SV=2	3	6	6	6	4	5	2	4	5	4	4	5	2	4	5	4	4	5	2	4	5	4	9.7	9.7	9.7	78.15	711	711;729;112	17.7												2
F8W6N6;P10244;E9PMQ0;E9PJT2;Q708E6;P10242-3;E9PJ96;E9PMZ0;E9PIW4;E9PN92;P10242-5;E9PNH6;E9PN43;E9PKZ3;Q708E3;E9PPL8;E9PRS2;E9PQQ2;E9PJF1;E9PLZ5;E9PI07;E9PLN0;Q708E1;P10242-2;P10242;P10242-6;P10243-2;F8W8G5;E9PNA4;P10243;E9PNL6;P10242-4	F8W6N6;P10244	4;4;1;1;1;1;1;1;1;1;1;1;1;1;1;1;1;1;1;1;1;1;1;1;1;1;1;1;1;1;1;1	4;4;1;1;1;1;1;1;1;1;1;1;1;1;1;1;1;1;1;1;1;1;1;1;1;1;1;1;1;1;1;1	4;4;1;1;1;1;1;1;1;1;1;1;1;1;1;1;1;1;1;1;1;1;1;1;1;1;1;1;1;1;1;1	Myb-related protein B	MYBL2	>tr|F8W6N6|F8W6N6_HUMAN Myb-related protein B OS=Homo sapiens GN=MYBL2 PE=4 SV=1;>sp|P10244|MYBB_HUMAN Myb-related protein B OS=Homo sapiens GN=MYBL2 PE=1 SV=1	32	4	4	4	4	3	3	3	3	3	4	3	3	3	3	3	4	3	3	3	3	3	8.3	8.3	8.3	75.864	676	676;700;299;326;347;350;364;374;385;388;402;419;422;446;449;554;555;581;581;603;605;611;612;637;640;666;692;726;745;752;758;761	18.2								1	1	1
F8W7C6;P27635;H7C123;H7C2C5;B8A6G2;A6QRI9;H7C2U2	F8W7C6;P27635;H7C123;H7C2C5	7;7;5;5;2;2;1	7;7;5;5;2;2;1	4;4;2;2;0;0;0	60S ribosomal protein L10	RPL10	>tr|F8W7C6|F8W7C6_HUMAN 60S ribosomal protein L10 OS=Homo sapiens GN=RPL10 PE=4 SV=1;>sp|P27635|RL10_HUMAN 60S ribosomal protein L10 OS=Homo sapiens GN=RPL10 PE=1 SV=4;>tr|H7C123|H7C123_HUMAN 60S ribosomal protein L10 (Fragment) OS=Homo sapiens GN=RPL10 PE	7	7	7	4	6	6	6	6	7	7	6	6	6	6	7	7	4	4	4	4	4	4	36.8	36.8	19.6	18.592	163	163;214;91;131;108;181;28	15	5	11	12	7	12	7	8	11	14	11	11	8	3
F8W7U8;P49959;B3KTC7;P49959-2;F5GXT0;F5H742;F5H256	F8W7U8;P49959;B3KTC7;P49959-2	7;7;7;6;2;1;1	7;7;7;6;2;1;1	7;7;7;6;2;1;1	Double-strand break repair protein MRE11A	MRE11A	>tr|F8W7U8|F8W7U8_HUMAN Double-strand break repair protein MRE11A OS=Homo sapiens GN=MRE11A PE=3 SV=1;>sp|P49959|MRE11_HUMAN Double-strand break repair protein MRE11A OS=Homo sapiens GN=MRE11A PE=1 SV=3;>tr|B3KTC7|B3KTC7_HUMAN Double-strand break repair pr	7	7	7	7	6	6	4	4	6	4	6	6	4	4	6	4	6	6	4	4	6	4	10.2	10.2	10.2	80.521	707	707;708;711;680;221;111;127	15.1								1	1	9	9	1
F8W914;Q9NQC3-2;Q9NQC3-5;Q9NQC3;Q9NQC3-3;H7C106;Q9NQC3-4;F8WAM4;Q9NQC3-6	F8W914;Q9NQC3-2;Q9NQC3-5;Q9NQC3;Q9NQC3-3;H7C106;Q9NQC3-4;F8WAM4;Q9NQC3-6	8;8;7;7;4;4;4;4;4	8;8;7;7;4;4;4;4;4	8;8;7;7;4;4;4;4;4	Reticulon-4	RTN4	>tr|F8W914|F8W914_HUMAN Reticulon-4 OS=Homo sapiens GN=RTN4 PE=4 SV=1;>sp|Q9NQC3-2|RTN4_HUMAN Isoform 2 of Reticulon-4 OS=Homo sapiens GN=RTN4;>sp|Q9NQC3-5|RTN4_HUMAN Isoform 5 of Reticulon-4 OS=Homo sapiens GN=RTN4;>sp|Q9NQC3|RTN4_HUMAN Reticulon-4 OS=Hom	9	8	8	8	8	7	8	8	8	8	8	7	8	8	8	8	8	7	8	8	8	8	39.7	39.7	39.7	37.144	345	345;373;392;1192;199;203;960;960;986	12.3	10	26	20	16	18	9	10	8	17	42	42	38	45
F8W920;H7C4Z8;Q6P1Q9-2;Q96IZ6;Q6P1Q9	F8W920;H7C4Z8;Q6P1Q9-2;Q96IZ6;Q6P1Q9	3;3;3;3;3	3;3;3;3;3	3;3;3;3;3	Methyltransferase-like protein 2A;Methyltransferase-like protein 2B	METTL2A;METTL2B	>tr|F8W920|F8W920_HUMAN Methyltransferase-like protein 2A OS=Homo sapiens GN=METTL2A PE=4 SV=1;>tr|H7C4Z8|H7C4Z8_HUMAN Methyltransferase-like protein 2B (Fragment) OS=Homo sapiens GN=METTL2B PE=4 SV=1;>sp|Q6P1Q9-2|MET2B_HUMAN Isoform 2 of Methyltransferase	5	3	3	3	2	3	0	3	3	3	2	3	0	3	3	3	2	3	0	3	3	3	13.8	13.8	13.8	25.568	217	217;235;313;378;378	13.5										1	4		4
F8W950;Q13155;A8MU58;F8WCL2	F8W950;Q13155;A8MU58	9;9;8;1	9;9;8;1	9;9;8;1	Aminoacyl tRNA synthase complex-interacting multifunctional protein 2	AIMP2	>tr|F8W950|F8W950_HUMAN Aminoacyl tRNA synthase complex-interacting multifunctional protein 2 OS=Homo sapiens GN=AIMP2 PE=4 SV=1;>sp|Q13155|AIMP2_HUMAN Aminoacyl tRNA synthase complex-interacting multifunctional protein 2 OS=Homo sapiens GN=AIMP2 PE=1 SV=2	4	9	9	9	9	8	9	8	7	8	9	8	9	8	7	8	9	8	9	8	7	8	46.2	46.2	46.2	27.809	251	251;320;242;48	13.6	4	11	9	4	5	2	5	8	10	17	16	10	8
F8W9E1;O15320-8;O15320-6;O15320-7;O15320-2;O15320-4;O15320-3;G3XAC5;O15320;O15320-5;G3V599;Q86UF2;A4FU28;Q8IX95;Q96RT6;Q8IX94;P0CG41	F8W9E1;O15320-8;O15320-6;O15320-7;O15320-2;O15320-4;O15320-3;G3XAC5;O15320;O15320-5;G3V599;Q86UF2;A4FU28	4;4;4;4;4;4;4;4;4;4;4;2;2;1;1;1;1	4;4;4;4;4;4;4;4;4;4;4;2;2;1;1;1;1	4;4;4;4;4;4;4;4;4;4;4;2;2;1;1;1;1	Cutaneous T-cell lymphoma-associated antigen 5;Putative protein cTAGE-6;Cutaneous T-cell lymphoma-associated antigen 9	CTAGE5;CTAGE6P;CTAGE9	>tr|F8W9E1|F8W9E1_HUMAN Cutaneous T-cell lymphoma-associated antigen 5 OS=Homo sapiens GN=CTAGE5 PE=4 SV=1;>sp|O15320-8|CTGE5_HUMAN Isoform 9 of Cutaneous T-cell lymphoma-associated antigen 5 OS=Homo sapiens GN=CTAGE5;>sp|O15320-6|CTGE5_HUMAN Isoform 7 of	17	4	4	4	3	4	1	3	3	2	3	4	1	3	3	2	3	4	1	3	3	2	7.6	7.6	7.6	76.763	672	672;724;729;732;761;771;775;792;804;809;1339;777;777;158;745;777;777	12.2								2	1	8	6	1
F8W9H3;E9PH09;Q8NF50-3;Q8NF50-2;Q8NF50;A2A369;E9PDJ4;A2A370	F8W9H3;E9PH09;Q8NF50-3;Q8NF50-2;Q8NF50;A2A369	8;8;8;8;8;5;2;1	7;7;7;7;7;4;2;1	7;7;7;7;7;4;2;1	Dedicator of cytokinesis protein 8	DOCK8	>tr|F8W9H3|F8W9H3_HUMAN Dedicator of cytokinesis protein 8 OS=Homo sapiens GN=DOCK8 PE=4 SV=1;>tr|E9PH09|E9PH09_HUMAN Dedicator of cytokinesis protein 8 OS=Homo sapiens GN=DOCK8 PE=4 SV=1;>sp|Q8NF50-3|DOCK8_HUMAN Isoform 3 of Dedicator of cytokinesis prote	8	8	7	7	8	8	7	8	7	8	7	7	6	7	6	7	7	7	6	7	6	7	4.1	3.7	3.7	225.87	1990	1990;1999;2031;2067;2099;1566;502;439	20.1
F8W9T2;Q6PJT7-5;H9KV94;G3V5R4;Q6PJT7-2;Q6PJT7;Q6PJT7-4;Q6PJT7-3;F8W848;G3V256;H0YJA2;G3V5I6;G3V3R9;G3V3Y4;G3V411;G3V473;H0YJ87;G3V240;G3V572;H0YJ51;Q6PJT7-8;Q6PJT7-6	F8W9T2;Q6PJT7-5;H9KV94;G3V5R4;Q6PJT7-2;Q6PJT7;Q6PJT7-4;Q6PJT7-3;F8W848;G3V256;H0YJA2;G3V5I6	5;5;5;5;5;5;4;4;4;4;4;3;2;2;2;1;1;1;1;1;1;1	5;5;5;5;5;5;4;4;4;4;4;3;2;2;2;1;1;1;1;1;1;1	5;5;5;5;5;5;4;4;4;4;4;3;2;2;2;1;1;1;1;1;1;1	Zinc finger CCCH domain-containing protein 14	ZC3H14	>tr|F8W9T2|F8W9T2_HUMAN Zinc finger CCCH domain-containing protein 14 OS=Homo sapiens GN=ZC3H14 PE=4 SV=1;>sp|Q6PJT7-5|ZC3HE_HUMAN Isoform 5 of Zinc finger CCCH domain-containing protein 14 OS=Homo sapiens GN=ZC3H14;>tr|H9KV94|H9KV94_HUMAN Zinc finger CCCH	22	5	5	5	5	5	5	5	5	5	5	5	5	5	5	5	5	5	5	5	5	5	8.9	8.9	8.9	75.776	673	673;711;711;730;735;736;571;579;585;605;651;420;210;215;438;72;81;94;133;151;282;306	19.9										1	2	3	5
F8WAJ0;Q9H8H2;Q9H8H2-2;Q9H8H2-4	F8WAJ0;Q9H8H2;Q9H8H2-2;Q9H8H2-4	8;8;5;4	8;8;5;4	8;8;5;4	Probable ATP-dependent RNA helicase DDX31	DDX31	>tr|F8WAJ0|F8WAJ0_HUMAN Probable ATP-dependent RNA helicase DDX31 OS=Homo sapiens GN=DDX31 PE=3 SV=1;>sp|Q9H8H2|DDX31_HUMAN Probable ATP-dependent RNA helicase DDX31 OS=Homo sapiens GN=DDX31 PE=1 SV=2;>sp|Q9H8H2-2|DDX31_HUMAN Isoform 2 of Probable ATP-depe	4	8	8	8	5	5	5	6	7	6	5	5	5	6	7	6	5	5	5	6	7	6	15	15	15	80.945	722	722;851;778;585	17										1		6	9
F8WAK8;Q8N3U4;Q8N3U4-2;B1AMT4;B1AMT1;B1AMT2;B1AMT3;B1AMT0;REV__C9JZH4;REV__C9JA33;REV__Q8IXS6;REV__Q8IXS6-2;REV__D3YTA4;REV__B1ALY0;Q9UJ98-2;REV__Q9Y2D5-6;REV__Q9Y2D5-4;H7BYK9;Q9UJ98	F8WAK8;Q8N3U4;Q8N3U4-2	19;19;19;9;3;3;3;1;1;1;1;1;1;1;1;1;1;1;1	19;19;19;9;3;3;3;1;1;1;1;1;1;1;1;1;1;1;1	15;15;15;7;3;3;3;1;0;0;0;0;0;0;1;0;0;1;1	Cohesin subunit SA-2	STAG2	>tr|F8WAK8|F8WAK8_HUMAN Cohesin subunit SA-2 OS=Homo sapiens GN=STAG2 PE=4 SV=1;>sp|Q8N3U4|STAG2_HUMAN Cohesin subunit SA-2 OS=Homo sapiens GN=STAG2 PE=1 SV=3;>sp|Q8N3U4-2|STAG2_HUMAN Isoform 2 of Cohesin subunit SA-2 OS=Homo sapiens GN=STAG2	19	19	19	15	16	17	16	18	18	18	16	17	16	18	18	18	13	13	12	15	14	14	18.4	18.4	15.1	134.07	1162	1162;1231;1268;548;154;169;208;115;181;377;379;411;413;433;888;1090;1103;1167;1225	13.2		5	4	2	6	7	12	12	17	35	34	41	32
F8WBS1;Q9H832;Q9H832-2;I3L4C5;H0Y9X8	F8WBS1;Q9H832;Q9H832-2	3;3;2;1;1	3;3;2;1;1	3;3;2;1;1	Ubiquitin-conjugating enzyme E2 Z	UBE2Z	>tr|F8WBS1|F8WBS1_HUMAN Ubiquitin-conjugating enzyme E2 Z OS=Homo sapiens GN=UBE2Z PE=4 SV=1;>sp|Q9H832|UBE2Z_HUMAN Ubiquitin-conjugating enzyme E2 Z OS=Homo sapiens GN=UBE2Z PE=1 SV=2;>sp|Q9H832-2|UBE2Z_HUMAN Isoform 2 of Ubiquitin-conjugating enzyme E2 Z	5	3	3	3	3	3	3	3	2	3	3	3	3	3	2	3	3	3	3	3	2	3	10.1	10.1	10.1	32.922	287	287;354;246;101;129	18.3
F8WC15;P11166;C9JIM8;G8JLF4	F8WC15;P11166;C9JIM8;G8JLF4	4;4;2;2	4;4;2;2	4;4;2;2	Solute carrier family 2, facilitated glucose transporter member 1	SLC2A1	>tr|F8WC15|F8WC15_HUMAN Solute carrier family 2, facilitated glucose transporter member 1 OS=Homo sapiens GN=SLC2A1 PE=3 SV=1;>sp|P11166|GTR1_HUMAN Solute carrier family 2, facilitated glucose transporter member 1 OS=Homo sapiens GN=SLC2A1 PE=1 SV=2;>tr|C9	4	4	4	4	3	2	3	3	4	3	3	2	3	3	4	3	3	2	3	3	4	3	7.8	7.8	7.8	47.819	434	434;492;250;458	17.1								4	3	5	6	6	5
F8WDP1;B0QYI1;Q8WUA7	F8WDP1;B0QYI1;Q8WUA7	1;1;1	1;1;1	1;1;1	TBC1 domain family member 22A	TBC1D22A	>tr|F8WDP1|F8WDP1_HUMAN TBC1 domain family member 22A OS=Homo sapiens GN=TBC1D22A PE=4 SV=1;>tr|B0QYI1|B0QYI1_HUMAN TBC1 domain family member 22A OS=Homo sapiens GN=TBC1D22A PE=4 SV=1;>sp|Q8WUA7|TB22A_HUMAN TBC1 domain family member 22A OS=Homo sapiens GN=	3	1	1	1	1	1	1	1	1	1	1	1	1	1	1	1	1	1	1	1	1	1	11	11	11	25.766	237	237;458;517	17.2
F8WDV8;Q15361	F8WDV8;Q15361	4;4	4;4	4;4	Transcription termination factor 1	TTF1	>tr|F8WDV8|F8WDV8_HUMAN Transcription termination factor 1 OS=Homo sapiens GN=TTF1 PE=4 SV=1;>sp|Q15361|TTF1_HUMAN Transcription termination factor 1 OS=Homo sapiens GN=TTF1 PE=1 SV=3	2	4	4	4	4	4	1	2	3	4	4	4	1	2	3	4	4	4	1	2	3	4	5.6	5.6	5.6	100.82	882	882;905	18
F8WEX5;E9PG02;E9PBT8;C9JL30;Q8NBJ7;Q8NBJ7-3;C9J660;F8WA42;F8WEV7;F8WES7;Q8NBJ7-5;H7C3B2;A8MXB9;Q8NBJ7-4;Q8NBJ7-2	F8WEX5;E9PG02;E9PBT8;C9JL30;Q8NBJ7;Q8NBJ7-3;C9J660;F8WA42;F8WEV7;F8WES7;Q8NBJ7-5;H7C3B2;A8MXB9;Q8NBJ7-4	3;3;3;3;3;3;3;3;2;2;2;2;2;2;1	3;3;3;3;3;3;3;3;2;2;2;2;2;2;1	3;3;3;3;3;3;3;3;2;2;2;2;2;2;1	Sulfatase-modifying factor 2	SUMF2	>tr|F8WEX5|F8WEX5_HUMAN Sulfatase-modifying factor 2 OS=Homo sapiens GN=SUMF2 PE=4 SV=1;>tr|E9PG02|E9PG02_HUMAN Sulfatase-modifying factor 2 OS=Homo sapiens GN=SUMF2 PE=4 SV=1;>tr|E9PBT8|E9PBT8_HUMAN Sulfatase-modifying factor 2 OS=Homo sapiens GN=SUMF2 PE	15	3	3	3	2	3	2	2	2	2	2	3	2	2	2	2	2	3	2	2	2	2	20	20	20	18.584	165	165;183;232;294;301;339;352;358;102;150;217;304;305;321;213	13.1										9	11	9	11
F8WF90;C9JQU6;F8WF33;B4DWQ6;O75915	F8WF90;C9JQU6;F8WF33;B4DWQ6;O75915	2;2;2;2;2	2;2;2;2;2	2;2;2;2;2	PRA1 family protein 3	ARL6IP5	>tr|F8WF90|F8WF90_HUMAN PRA1 family protein 3 OS=Homo sapiens GN=ARL6IP5 PE=4 SV=1;>tr|C9JQU6|C9JQU6_HUMAN PRA1 family protein 3 OS=Homo sapiens GN=ARL6IP5 PE=4 SV=1;>tr|F8WF33|F8WF33_HUMAN PRA1 family protein 3 OS=Homo sapiens GN=ARL6IP5 PE=4 SV=1;>tr|B4D	5	2	2	2	2	2	2	2	2	2	2	2	2	2	2	2	2	2	2	2	2	2	33.9	33.9	33.9	6.8708	59	59;88;93;136;188	5.92	2	8	12	10	10	8	10	10	6	2	3	1	1
G3V0H8;F6VX93;Q5VIR6-2;Q5VIR6-3;Q5VIR6;Q5VIR6-4;I3L184;E7EVT8	G3V0H8;F6VX93;Q5VIR6-2;Q5VIR6-3;Q5VIR6;Q5VIR6-4;I3L184;E7EVT8	2;2;2;2;2;2;1;1	2;2;2;2;2;2;1;1	2;2;2;2;2;2;1;1	Vacuolar protein sorting-associated protein 53 homolog	VPS53	>tr|G3V0H8|G3V0H8_HUMAN Vacuolar protein sorting 53 (Yeast), isoform CRA_c OS=Homo sapiens GN=VPS53 PE=4 SV=1;>tr|F6VX93|F6VX93_HUMAN Vacuolar protein sorting-associated protein 53 homolog OS=Homo sapiens GN=VPS53 PE=4 SV=1;>sp|Q5VIR6-2|VPS53_HUMAN Isoform	8	2	2	2	2	2	2	2	2	2	2	2	2	2	2	2	2	2	2	2	2	2	4.6	4.6	4.6	56.86	501	501;547;670;673;699;832;237;422	21.1
G3V108;Q9UIV1;H0YBT3;H0YAV9	G3V108;Q9UIV1;H0YBT3;H0YAV9	2;2;1;1	2;2;1;1	2;2;1;1	CCR4-NOT transcription complex subunit 7	CNOT7	>tr|G3V108|G3V108_HUMAN CCR4-NOT transcription complex subunit 7 OS=Homo sapiens GN=CNOT7 PE=4 SV=1;>sp|Q9UIV1|CNOT7_HUMAN CCR4-NOT transcription complex subunit 7 OS=Homo sapiens GN=CNOT7 PE=1 SV=3;>tr|H0YBT3|H0YBT3_HUMAN CCR4-NOT transcription complex su	4	2	2	2	2	2	2	2	2	2	2	2	2	2	2	2	2	2	2	2	2	2	12.3	12.3	12.3	28.228	244	244;285;91;208	14.4											1	4	5
G3V117;Q9NPA8;E5RHX8;E5RI00;E5RHT9;E5RJ84	G3V117;Q9NPA8;E5RHX8	4;4;2;1;1;1	4;4;2;1;1;1	4;4;2;1;1;1	Enhancer of yellow 2 transcription factor homolog	ENY2	>tr|G3V117|G3V117_HUMAN Enhancer of yellow 2 homolog (Drosophila), isoform CRA_c OS=Homo sapiens GN=ENY2 PE=4 SV=1;>sp|Q9NPA8|ENY2_HUMAN Enhancer of yellow 2 transcription factor homolog OS=Homo sapiens GN=ENY2 PE=1 SV=1;>tr|E5RHX8|E5RHX8_HUMAN Enhancer of	6	4	4	4	3	4	4	3	3	4	3	4	4	3	3	4	3	4	4	3	3	4	43.8	43.8	43.8	10.984	96	96;101;100;51;53;56	13.6		1				1	1	1	3	7	6	5	3
G3V1J3;O75027;O75027-2;B4DGL8;G3XAC4;E9PJR8;E9PNQ5	G3V1J3;O75027;O75027-2;B4DGL8;G3XAC4	7;7;7;6;6;2;1	7;7;7;6;6;2;1	7;7;7;6;6;2;1	ATP-binding cassette sub-family B member 7, mitochondrial	ABCB7	>tr|G3V1J3|G3V1J3_HUMAN ATP-binding cassette sub-family B member 7, mitochondrial OS=Homo sapiens GN=ABCB7 PE=3 SV=1;>sp|O75027|ABCB7_HUMAN ATP-binding cassette sub-family B member 7, mitochondrial OS=Homo sapiens GN=ABCB7 PE=1 SV=2;>sp|O75027-2|ABCB7_HUMA	7	7	7	7	6	6	5	5	6	7	6	6	5	5	6	7	6	6	5	5	6	7	12.7	12.7	12.7	79.813	726	726;752;753;702;712;188;171	13.1	2	1		2			1	1	9	11	8	1	1
G3V1L9;G5E9E7;Q07157;Q07157-2;H0Y3R8;H0YKB1;H0YLT6	G3V1L9;G5E9E7;Q07157;Q07157-2	33;32;32;31;5;5;3	33;32;32;31;5;5;3	33;32;32;31;5;5;3	Tight junction protein ZO-1	TJP1	>tr|G3V1L9|G3V1L9_HUMAN Tight junction protein 1 (Zona occludens 1), isoform CRA_a OS=Homo sapiens GN=TJP1 PE=4 SV=1;>tr|G5E9E7|G5E9E7_HUMAN Tight junction protein 1 (Zona occludens 1), isoform CRA_e OS=Homo sapiens GN=TJP1 PE=4 SV=1;>sp|Q07157|ZO1_HUMAN T	7	33	33	33	31	25	22	28	29	28	31	25	22	28	29	28	31	25	22	28	29	28	24.7	24.7	24.7	197.46	1768	1768;1692;1748;1668;227;383;231	16.3		4	4			4	11	24	19	28	25	25	21
G3V1P0;B4DS22;Q9P215	G3V1P0;B4DS22;Q9P215	5;5;5	5;5;5	5;5;5	Pogo transposable element with KRAB domain	POGK	>tr|G3V1P0|G3V1P0_HUMAN Pogo transposable element with KRAB domain OS=Homo sapiens GN=POGK PE=4 SV=1;>tr|B4DS22|B4DS22_HUMAN Pogo transposable element with KRAB domain OS=Homo sapiens GN=POGK PE=2 SV=1;>sp|Q9P215|POGK_HUMAN Pogo transposable element with K	3	5	5	5	4	5	2	5	4	4	4	5	2	5	4	4	4	5	2	5	4	4	9.6	9.6	9.6	55.76	491	491;524;609	16.6		1	5				1	3					4
G3V1P4;G5EA58;F5H345;P08397-2;P08397;F5GY90;F5H0P4;F5H226;F5H4W5;F5H4X2	G3V1P4;G5EA58;F5H345;P08397-2;P08397;F5GY90	7;7;7;7;7;5;3;2;1;1	7;7;7;7;7;5;3;2;1;1	7;7;7;7;7;5;3;2;1;1	Porphobilinogen deaminase	HMBS	>tr|G3V1P4|G3V1P4_HUMAN Hydroxymethylbilane synthase, isoform CRA_c OS=Homo sapiens GN=HMBS PE=4 SV=1;>tr|G5EA58|G5EA58_HUMAN Hydroxymethylbilane synthase, isoform CRA_d OS=Homo sapiens GN=HMBS PE=4 SV=1;>tr|F5H345|F5H345_HUMAN Porphobilinogen deaminase OS	10	7	7	7	4	6	4	4	5	4	4	6	4	4	5	4	4	6	4	4	5	4	28.9	28.9	28.9	33.264	304	304;321;330;344;361;187;119;191;63;81	16.7		4	3	4	2			2			1	4	6
G3V1R3;F5H838;F5H4I8;F5H1R1;Q5VZ84;E9PCM7;F5H2R1;P37275;Q2KJ05;F5H8J0;H0YME0;H0YKM9;H0YMD3;H0YK86	G3V1R3;F5H838;F5H4I8;F5H1R1;Q5VZ84;E9PCM7;F5H2R1;P37275;Q2KJ05;F5H8J0;H0YME0;H0YKM9	4;4;4;4;4;4;4;4;4;3;3;3;1;1	4;4;4;4;4;4;4;4;4;3;3;3;1;1	4;4;4;4;4;4;4;4;4;3;3;3;1;1	Zinc finger E-box-binding homeobox 1	ZEB1	>tr|G3V1R3|G3V1R3_HUMAN Transcription factor 8 (Represses interleukin 2 expression), isoform CRA_b OS=Homo sapiens GN=ZEB1 PE=2 SV=1;>tr|F5H838|F5H838_HUMAN Zinc finger E-box-binding homeobox 1 OS=Homo sapiens GN=ZEB1 PE=3 SV=1;>tr|F5H4I8|F5H4I8_HUMAN Zinc	14	4	4	4	4	3	4	3	3	3	4	3	4	3	3	3	4	3	4	3	3	3	5	5	5	99.323	906	906;1015;1057;1059;1104;1108;1119;1124;1125;643;674;674;274;274	16.7						1	1		2	1	1	3	3
G3V1S1;P19447	G3V1S1;P19447	7;7	7;7	7;7	TFIIH basal transcription factor complex helicase XPB subunit	ERCC3	>tr|G3V1S1|G3V1S1_HUMAN Excision repair cross-complementing rodent repair deficiency, complementation group 3 (Xeroderma pigmentosum group B complementing), isoform CRA_b OS=Homo sapiens GN=ERCC3 PE=4 SV=1;>sp|P19447|ERCC3_HUMAN TFIIH basal transcription f	2	7	7	7	6	7	7	7	7	7	6	7	7	7	7	7	6	7	7	7	7	7	9.7	9.7	9.7	81.983	718	718;782	17.1					4	1	1	2	3	8	10	11	11
G3V1S6;Q10471;F5GYB2;B7Z8V8	G3V1S6;Q10471;F5GYB2	8;8;6;2	8;8;6;2	8;8;6;2	Polypeptide N-acetylgalactosaminyltransferase 2;Polypeptide N-acetylgalactosaminyltransferase 2 soluble form	GALNT2	>tr|G3V1S6|G3V1S6_HUMAN Polypeptide N-acetylgalactosaminyltransferase 2 soluble form OS=Homo sapiens GN=GALNT2 PE=3 SV=1;>sp|Q10471|GALT2_HUMAN Polypeptide N-acetylgalactosaminyltransferase 2 OS=Homo sapiens GN=GALNT2 PE=1 SV=1;>tr|F5GYB2|F5GYB2_HUMAN Poly	4	8	8	8	7	8	7	8	8	7	7	8	7	8	8	7	7	8	7	8	8	7	16.7	16.7	16.7	60.793	533	533;571;361;265	14.4	2	5	4	1	3	4	3	1	4	14	14	20	20
G3V1U5;F5H6U7;Q9Y3E0	G3V1U5;F5H6U7;Q9Y3E0	2;2;2	2;2;2	2;2;2	Vesicle transport protein GOT1B	GOLT1B	>tr|G3V1U5|G3V1U5_HUMAN Golgi transport 1 homolog B (S. cerevisiae), isoform CRA_c OS=Homo sapiens GN=GOLT1B PE=4 SV=1;>tr|F5H6U7|F5H6U7_HUMAN Vesicle transport protein GOT1B OS=Homo sapiens GN=GOLT1B PE=4 SV=1;>sp|Q9Y3E0|GOT1B_HUMAN Vesicle transport prot	3	2	2	2	2	2	2	2	2	2	2	2	2	2	2	2	2	2	2	2	2	2	33.8	33.8	33.8	8.2139	74	74;128;138	21.4
G3V203;Q07020;F8VWC5;H0YHA7;F8VUA6;F8VYV2;E7EW92;F8VXR6	G3V203;Q07020;F8VWC5;H0YHA7;F8VUA6;F8VYV2;E7EW92	6;6;5;5;4;4;4;1	6;6;5;5;4;4;4;1	6;6;5;5;4;4;4;1	60S ribosomal protein L18	RPL18	>tr|G3V203|G3V203_HUMAN 60S ribosomal protein L18 OS=Homo sapiens GN=RPL18 PE=3 SV=1;>sp|Q07020|RL18_HUMAN 60S ribosomal protein L18 OS=Homo sapiens GN=RPL18 PE=1 SV=2;>tr|F8VWC5|F8VWC5_HUMAN 60S ribosomal protein L18 OS=Homo sapiens GN=RPL18 PE=3 SV=1;>tr	8	6	6	6	6	6	5	6	6	6	6	6	5	6	6	6	6	6	5	6	6	6	39.6	39.6	39.6	18.756	164	164;188;159;167;130;133;135;84	10.2	17	30	31	21	25	22	26	22	7	12	10	4	5
G3V295;P60900;G3V5Z7;G3V3I1;G3V3U4;B4DXJ9;B4DQR4;G3V4S5;G3V2S7	G3V295;P60900;G3V5Z7;G3V3I1;G3V3U4;B4DXJ9	7;7;7;6;5;5;2;1;1	7;7;7;6;5;5;2;1;1	7;7;7;6;5;5;2;1;1	Proteasome subunit alpha type;Proteasome subunit alpha type-6	PSMA6	>tr|G3V295|G3V295_HUMAN Proteasome subunit alpha type OS=Homo sapiens GN=PSMA6 PE=3 SV=1;>sp|P60900|PSA6_HUMAN Proteasome subunit alpha type-6 OS=Homo sapiens GN=PSMA6 PE=1 SV=1;>tr|G3V5Z7|G3V5Z7_HUMAN Proteasome subunit alpha type OS=Homo sapiens GN=PSMA6	9	7	7	7	6	7	6	6	7	5	6	7	6	6	7	5	6	7	6	6	7	5	37.4	37.4	37.4	22.842	203	203;246;252;148;107;227;167;41;67	10.8	17	21	24	18	19	11	18	13	12	13	15	20	22
G3V2K8;G3V367;Q64LD2	G3V2K8;G3V367;Q64LD2	2;2;2	2;2;2	2;2;2	WD repeat-containing protein 25	WDR25	>tr|G3V2K8|G3V2K8_HUMAN WD repeat-containing protein 25 OS=Homo sapiens GN=WDR25 PE=4 SV=1;>tr|G3V367|G3V367_HUMAN WD repeat-containing protein 25 OS=Homo sapiens GN=WDR25 PE=4 SV=1;>sp|Q64LD2|WDR25_HUMAN WD repeat-containing protein 25 OS=Homo sapiens GN=	3	2	2	2	2	2	2	2	2	2	2	2	2	2	2	2	2	2	2	2	2	2	13.9	13.9	13.9	29.888	274	274;289;544	19.5
G3V2Q3;O75909-2;O75909-1;C9JSW4;A8MZK4;G3V5E1;O75909;O75909-4;C9JI13;G3V235	G3V2Q3;O75909-2;O75909-1;C9JSW4;A8MZK4;G3V5E1;O75909;O75909-4;C9JI13;G3V235	4;4;4;4;4;4;4;4;4;3	4;4;4;4;4;4;4;4;4;3	4;4;4;4;4;4;4;4;4;3	Cyclin-K	CCNK	>tr|G3V2Q3|G3V2Q3_HUMAN Cyclin-K (Fragment) OS=Homo sapiens GN=CCNK PE=3 SV=1;>sp|O75909-2|CCNK_HUMAN Isoform 2 of Cyclin-K OS=Homo sapiens GN=CCNK;>sp|O75909-1|CCNK_HUMAN Isoform 3 of Cyclin-K OS=Homo sapiens GN=CCNK;>tr|C9JSW4|C9JSW4_HUMAN Cyclin-K OS=Ho	10	4	4	4	3	3	3	4	4	4	3	3	3	4	4	4	3	3	3	4	4	4	18.5	18.5	18.5	26.39	227	227;354;357;357;359;378;580;600;600;110	14.1								2	6	6	7	6	6
G3V325;O75127;H7C2E5;C9J8H9;C9JJT5;F8W7V3;P56134-2;F5H4H2;P56134;C9JU26;C9JQN9;C9JGL8	G3V325;O75127;H7C2E5	9;7;5;2;2;2;2;2;2;2;1;1	9;7;5;2;2;2;2;2;2;2;1;1	9;7;5;2;2;2;2;2;2;2;1;1	Pentatricopeptide repeat-containing protein 1	PTCD1	>tr|G3V325|G3V325_HUMAN Pentatricopeptide repeat-containing protein 1 OS=Homo sapiens GN=PTCD1 PE=4 SV=1;>sp|O75127|PTCD1_HUMAN Pentatricopeptide repeat-containing protein 1 OS=Homo sapiens GN=PTCD1 PE=1 SV=2;>tr|H7C2E5|H7C2E5_HUMAN Pentatricopeptide repea	12	9	9	9	7	8	7	7	6	7	7	8	7	7	6	7	7	8	7	7	6	7	13.6	13.6	13.6	84.109	749	749;700;482;49;54;55;88;88;94;98;144;164	14.8									9	19	17	28	27
G3V3B9;O43708-2;A6NED0;G3V267;G3V5T0;O43708;G3V4T6	G3V3B9;O43708-2;A6NED0;G3V267;G3V5T0;O43708;G3V4T6	1;1;1;1;1;1;1	1;1;1;1;1;1;1	1;1;1;1;1;1;1	Maleylacetoacetate isomerase	GSTZ1	>tr|G3V3B9|G3V3B9_HUMAN Maleylacetoacetate isomerase OS=Homo sapiens GN=GSTZ1 PE=4 SV=1;>sp|O43708-2|MAAI_HUMAN Isoform 2 of Maleylacetoacetate isomerase OS=Homo sapiens GN=GSTZ1;>tr|A6NED0|A6NED0_HUMAN Glutathione transferase zeta 1 (Maleylacetoacetate is	7	1	1	1	1	1	0	1	1	1	1	1	0	1	1	1	1	1	0	1	1	1	11.8	11.8	11.8	13.155	119	119;161;174;189;202;216;217	16.1
G3V3G9;B7Z8C9;Q5TAQ9;Q5TAQ9-2;H0YDY4;B7Z6I5;Q5TAQ8;P40855-5;H0YJ60	G3V3G9;B7Z8C9;Q5TAQ9	7;6;6;3;1;1;1;1;1	7;6;6;3;1;1;1;1;1	6;6;6;3;0;0;1;0;0	DDB1- and CUL4-associated factor 8	DCAF8	>tr|G3V3G9|G3V3G9_HUMAN DDB1- and CUL4-associated factor 8 OS=Homo sapiens GN=DCAF8 PE=4 SV=1;>tr|B7Z8C9|B7Z8C9_HUMAN DDB1- and CUL4-associated factor 8 OS=Homo sapiens GN=DCAF8 PE=2 SV=1;>sp|Q5TAQ9|DCAF8_HUMAN DDB1- and CUL4-associated factor 8 OS=Homo sa	9	7	7	6	6	6	6	6	7	6	6	6	6	6	7	6	5	5	5	5	6	5	13	13	11.9	84.752	751	751;578;597;273;119;209;212;261;304	16.5									1	5	5	6	5
G3V4W0;B4DY08;G3V4C1;P07910-2;G3V576;B2R603;G3V2Q1;P07910;P07910-4;G3V2D6;P07910-3;G3V555;G3V5V7;G3V575;G8JL89;O60812;G3V5X6;G3V3K6;G3V251;B4DSU6;G3V4M8;G3V2H6;Q569J8	G3V4W0;B4DY08;G3V4C1;P07910-2;G3V576;B2R603;G3V2Q1;P07910;P07910-4;G3V2D6;P07910-3;G3V555;G3V5V7;G3V575;G8JL89;O60812	13;13;13;13;12;12;12;12;10;8;8;7;7;7;7;7;6;6;6;5;4;3;3	13;13;13;13;12;12;12;12;10;8;8;7;7;7;7;7;6;6;6;5;4;3;3	13;13;13;13;12;12;12;12;10;8;8;7;7;7;7;7;6;6;6;5;4;3;3	Heterogeneous nuclear ribonucleoproteins C1/C2;Heterogeneous nuclear ribonucleoprotein C-like 1	HNRNPC;HNRNPCL1	>tr|G3V4W0|G3V4W0_HUMAN Heterogeneous nuclear ribonucleoproteins C1/C2 (Fragment) OS=Homo sapiens GN=HNRNPC PE=4 SV=1;>tr|B4DY08|B4DY08_HUMAN Heterogeneous nuclear ribonucleoproteins C1/C2 OS=Homo sapiens GN=HNRNPC PE=2 SV=1;>tr|G3V4C1|G3V4C1_HUMAN Heterog	23	13	13	13	12	12	12	13	11	12	12	12	12	13	11	12	12	12	12	13	11	12	40.5	40.5	40.5	28.916	262	262;288;292;293;231;303;305;306;250;214;226;175;180;187;196;293;117;121;126;147;66;54;102	10.2	45	59	61	53	60	43	53	59	34	48	43	42	40
G3V529;Q9GZR7;F5H4J5;Q4V9L5;F5GYL3;F5H4V3	G3V529;Q9GZR7;F5H4J5;Q4V9L5;F5GYL3;F5H4V3	13;13;12;10;8;7	13;13;12;10;8;7	13;13;12;10;8;7	ATP-dependent RNA helicase DDX24	DDX24	>tr|G3V529|G3V529_HUMAN ATP-dependent RNA helicase DDX24 OS=Homo sapiens GN=DDX24 PE=3 SV=1;>sp|Q9GZR7|DDX24_HUMAN ATP-dependent RNA helicase DDX24 OS=Homo sapiens GN=DDX24 PE=1 SV=1;>tr|F5H4J5|F5H4J5_HUMAN ATP-dependent RNA helicase DDX24 OS=Homo sapiens	6	13	13	13	12	12	10	11	13	13	12	12	10	11	13	13	12	12	10	11	13	13	19.5	19.5	19.5	91.48	816	816;859;763;804;609;485	17		4	3	2	3	4	4	3	6	17	16	13	10
G3V570;G3V5L1;P61244-2;P61244	G3V570;G3V5L1;P61244-2;P61244	1;1;1;1	1;1;1;1	1;1;1;1	Protein max	MAX	>tr|G3V570|G3V570_HUMAN Protein max (Fragment) OS=Homo sapiens GN=MAX PE=4 SV=1;>tr|G3V5L1|G3V5L1_HUMAN Protein max OS=Homo sapiens GN=MAX PE=4 SV=1;>sp|P61244-2|MAX_HUMAN Isoform 2 of Protein max OS=Homo sapiens GN=MAX;>sp|P61244|MAX_HUMAN Protein max OS=	4	1	1	1	1	1	1	1	1	1	1	1	1	1	1	1	1	1	1	1	1	1	25	25	25	5.2178	44	44;124;151;160	20.7
G3V5B2;G3V4P5;G3V3Z4;G3V2T4;G3V4E4;Q86TV2;Q86TV3;F5H2T8;B7Z4S8;Q99538	G3V5B2;G3V4P5;G3V3Z4;G3V2T4;G3V4E4;Q86TV2;Q86TV3;F5H2T8;B7Z4S8;Q99538	1;1;1;1;1;1;1;1;1;1	1;1;1;1;1;1;1;1;1;1	1;1;1;1;1;1;1;1;1;1	Legumain	LGMN	>tr|G3V5B2|G3V5B2_HUMAN Legumain (Fragment) OS=Homo sapiens GN=LGMN PE=4 SV=1;>tr|G3V4P5|G3V4P5_HUMAN Legumain (Fragment) OS=Homo sapiens GN=LGMN PE=4 SV=1;>tr|G3V3Z4|G3V3Z4_HUMAN Legumain OS=Homo sapiens GN=LGMN PE=4 SV=1;>tr|G3V2T4|G3V2T4_HUMAN Legumain	10	1	1	1	1	1	1	1	1	1	1	1	1	1	1	1	1	1	1	1	1	1	24.1	24.1	24.1	6.4323	58	58;78;117;135;223;372;376;398;410;433	16.3
G3XA81;Q9BTX1-2;Q9BTX1;B4DZG6;Q9BTX1-4;Q9BTX1-3;A6NEN1	G3XA81;Q9BTX1-2;Q9BTX1;B4DZG6;Q9BTX1-4;Q9BTX1-3;A6NEN1	13;13;13;11;8;8;8	13;13;13;11;8;8;8	13;13;13;11;8;8;8	Nucleoporin NDC1	TMEM48	>tr|G3XA81|G3XA81_HUMAN Nucleoporin NDC1 OS=Homo sapiens GN=TMEM48 PE=4 SV=1;>sp|Q9BTX1-2|NDC1_HUMAN Isoform 2 of Nucleoporin NDC1 OS=Homo sapiens GN=TMEM48;>sp|Q9BTX1|NDC1_HUMAN Nucleoporin NDC1 OS=Homo sapiens GN=TMEM48 PE=1 SV=2;>tr|B4DZG6|B4DZG6_HUMAN	7	13	13	13	11	11	9	11	11	10	11	11	9	11	11	10	11	11	9	11	11	10	33.6	33.6	33.6	63.157	559	559;673;674;339;542;557;557	15.1				1	2	1	1	5	5	18	24	14	19
G3XAF4;P32004-2;F5H1H0;P32004;F5H025;E7EVM4;E7EPI4	G3XAF4;P32004-2;F5H1H0;P32004;F5H025	3;3;3;3;3;1;1	3;3;3;3;3;1;1	3;3;3;3;3;1;1	Neural cell adhesion molecule L1	L1CAM	>tr|G3XAF4|G3XAF4_HUMAN L1 cell adhesion molecule, isoform CRA_a OS=Homo sapiens GN=L1CAM PE=4 SV=1;>sp|P32004-2|L1CAM_HUMAN Isoform 2 of Neural cell adhesion molecule L1 OS=Homo sapiens GN=L1CAM;>tr|F5H1H0|F5H1H0_HUMAN Neural cell adhesion molecule L1 OS=	7	3	3	3	3	2	3	3	3	3	3	2	3	3	3	3	3	2	3	3	3	3	3.1	3.1	3.1	138.91	1248	1248;1253;1255;1257;1259;128;151	18.1
G3XAH6;F5H5I8;P51003;G3V3I9;P51003-2;G3V457;H0YJL4;H0YJ00;G3V2A0;Q9NRJ5	G3XAH6;F5H5I8;P51003;G3V3I9;P51003-2	3;3;3;2;2;1;1;1;1;1	3;3;3;2;2;1;1;1;1;1	3;3;3;2;2;1;1;1;1;1	Poly(A) polymerase alpha	PAPOLA	>tr|G3XAH6|G3XAH6_HUMAN Poly(A) polymerase alpha OS=Homo sapiens GN=PAPOLA PE=4 SV=1;>tr|F5H5I8|F5H5I8_HUMAN Poly(A) polymerase alpha OS=Homo sapiens GN=PAPOLA PE=4 SV=1;>sp|P51003|PAPOA_HUMAN Poly(A) polymerase alpha OS=Homo sapiens GN=PAPOLA PE=1 SV=4;>t	10	3	3	3	3	2	2	2	2	2	3	2	2	2	2	2	3	2	2	2	2	2	4.7	4.7	4.7	80.625	724	724;740;745;177;285;111;181;203;475;636	20.6							1
G3XAJ1;Q5TBB1;F5GYQ5	G3XAJ1;Q5TBB1;F5GYQ5	2;2;2	2;2;2	2;2;2	Ribonuclease H2 subunit B	RNASEH2B	>tr|G3XAJ1|G3XAJ1_HUMAN Deleted in leukemia 8 protein, isoform CRA_b OS=Homo sapiens GN=RNASEH2B PE=4 SV=1;>sp|Q5TBB1|RNH2B_HUMAN Ribonuclease H2 subunit B OS=Homo sapiens GN=RNASEH2B PE=1 SV=1;>tr|F5GYQ5|F5GYQ5_HUMAN Ribonuclease H2 subunit B OS=Homo sapi	3	2	2	2	2	2	1	1	2	2	2	2	1	1	2	2	2	2	1	1	2	2	8.9	8.9	8.9	29.004	257	257;312;331	14.7
G3XAL9;P55011-3;P55011	G3XAL9;P55011-3;P55011	1;1;1	1;1;1	1;1;1	Solute carrier family 12 member 2	SLC12A2	>tr|G3XAL9|G3XAL9_HUMAN Solute carrier family 12 (Sodium/potassium/chloride transporters), member 2, isoform CRA_a OS=Homo sapiens GN=SLC12A2 PE=4 SV=1;>sp|P55011-3|S12A2_HUMAN Isoform 2 of Solute carrier family 12 member 2 OS=Homo sapiens GN=SLC12A2;>sp|P	3	1	1	1	1	1	1	1	1	1	1	1	1	1	1	1	1	1	1	1	1	1	1	1	1	124.59	1150	1150;1196;1212	18.1
G3XAN4;B4E0K2;Q15629	G3XAN4;B4E0K2;Q15629	4;4;4	4;4;4	4;4;4	Translocating chain-associated membrane protein 1	TRAM1	>tr|G3XAN4|G3XAN4_HUMAN Translocating chain-associated membrane protein 1 OS=Homo sapiens GN=TRAM1 PE=4 SV=1;>tr|B4E0K2|B4E0K2_HUMAN Translocating chain-associated membrane protein 1 OS=Homo sapiens GN=TRAM1 PE=2 SV=1;>sp|Q15629|TRAM1_HUMAN Translocating c	3	4	4	4	4	4	3	4	4	4	4	4	3	4	4	4	4	4	3	4	4	4	15.3	15.3	15.3	33.435	288	288;343;374	16.9									3	3	4	4	5
G5E927;I3L2Z5;F5H7A6;C6G496;P56270;I3L4Y2;I3L0M3;H3BQI4;I3L411;H3BPU3;H3BQS2;H3BQD6;I3L0V8	G5E927;I3L2Z5;F5H7A6;C6G496;P56270;I3L4Y2;I3L0M3;H3BQI4	5;4;4;4;4;3;3;3;2;2;2;2;1	5;4;4;4;4;3;3;3;2;2;2;2;1	4;3;3;3;3;3;3;3;2;2;2;2;1	Myc-associated zinc finger protein	MAZ	>tr|G5E927|G5E927_HUMAN MYC-associated zinc finger protein (Purine-binding transcription factor), isoform CRA_d OS=Homo sapiens GN=MAZ PE=4 SV=1;>tr|I3L2Z5|I3L2Z5_HUMAN Myc-associated zinc finger protein (Fragment) OS=Homo sapiens GN=MAZ PE=4 SV=1;>tr|F5H7	13	5	5	4	5	5	4	5	5	5	5	5	4	5	5	5	4	4	4	4	4	4	11.4	11.4	9.9	51.072	493	493;202;252;454;477;79;94;196;53;78;152;172;84	18.3								1	2	2	2
G5E960;Q01970	G5E960;Q01970	6;6	6;6	6;6	1-phosphatidylinositol 4,5-bisphosphate phosphodiesterase beta-3	PLCB3	>tr|G5E960|G5E960_HUMAN 1-phosphatidylinositol 4,5-bisphosphate phosphodiesterase beta-3 OS=Homo sapiens GN=PLCB3 PE=4 SV=1;>sp|Q01970|PLCB3_HUMAN 1-phosphatidylinositol 4,5-bisphosphate phosphodiesterase beta-3 OS=Homo sapiens GN=PLCB3 PE=1 SV=2	2	6	6	6	6	4	4	4	5	5	6	4	4	4	5	5	6	4	4	4	5	5	5.4	5.4	5.4	131.2	1167	1167;1234	18.3										5	4	2	5
G5E972;P42167-2;H0YJH7	G5E972;P42167-2;H0YJH7	16;13;8	2;0;0	2;0;0		TMPO	>tr|G5E972|G5E972_HUMAN Thymopentin OS=Homo sapiens GN=TMPO PE=4 SV=1;>sp|P42167-2|LAP2B_HUMAN Isoform Gamma of Lamina-associated polypeptide 2, isoforms beta/gamma OS=Homo sapiens GN=TMPO;>tr|H0YJH7|H0YJH7_HUMAN Thymopentin (Fragment) OS=Homo sapiens GN=T	3	16	2	2	14	15	14	14	14	15	1	2	2	2	2	2	1	2	2	2	2	2	46.1	3.4	3.4	46.306	414	414;345;237	11.9									1	4	2	1	7
G5E9A6;P51784	G5E9A6;P51784	6;6	5;5	5;5	Ubiquitin carboxyl-terminal hydrolase;Ubiquitin carboxyl-terminal hydrolase 11	USP11	>tr|G5E9A6|G5E9A6_HUMAN Ubiquitin carboxyl-terminal hydrolase OS=Homo sapiens GN=USP11 PE=3 SV=1;>sp|P51784|UBP11_HUMAN Ubiquitin carboxyl-terminal hydrolase 11 OS=Homo sapiens GN=USP11 PE=1 SV=3	2	6	5	5	5	4	4	3	5	4	4	3	3	2	4	3	4	3	3	2	4	3	7.9	7	7	105.03	920	920;963	14.5										3	3
G5E9B2;P50990;B4DEM7;B4DQH4;H7C4C8;H7C2U0	G5E9B2;P50990;B4DEM7;B4DQH4	31;31;30;26;14;5	31;31;30;26;14;5	31;31;30;26;14;5	T-complex protein 1 subunit theta	CCT8	>tr|G5E9B2|G5E9B2_HUMAN Chaperonin containing TCP1, subunit 8 (Theta), isoform CRA_a OS=Homo sapiens GN=CCT8 PE=3 SV=1;>sp|P50990|TCPQ_HUMAN T-complex protein 1 subunit theta OS=Homo sapiens GN=CCT8 PE=1 SV=4;>tr|B4DEM7|B4DEM7_HUMAN T-complex protein 1 sub	6	31	31	31	30	30	27	29	30	29	30	30	27	29	30	29	30	30	27	29	30	29	61.6	61.6	61.6	59.478	547	547;548;529;475;323;107	9.98	80	162	153	101	143	100	114	105	80	92	99	39	47
G5E9E2;Q5J9I4;P29372-2;P29372;A2IDA3	G5E9E2;Q5J9I4;P29372-2;P29372;A2IDA3	11;11;11;11;10	11;11;11;11;10	11;11;11;11;10	DNA-3-methyladenine glycosylase	MPG;PIG16	>tr|G5E9E2|G5E9E2_HUMAN DNA-3-methyladenine glycosylase OS=Homo sapiens GN=MPG PE=3 SV=1;>tr|Q5J9I4|Q5J9I4_HUMAN DNA-3-methyladenine glycosylase OS=Homo sapiens GN=PIG16 PE=2 SV=1;>sp|P29372-2|3MG_HUMAN Isoform 2 of DNA-3-methyladenine glycosylase OS=Homo	5	11	11	11	11	9	10	11	11	11	11	9	10	11	11	11	11	9	10	11	11	11	50.9	50.9	50.9	30.824	281	281;293;293;298;251	12.2	4	19	21	15	19	16	19	17	10	12	9	3	2
G5E9I1;Q9HCI7	G5E9I1;Q9HCI7	3;3	3;3	3;3	Male-specific lethal 2 homolog	MSL2	>tr|G5E9I1|G5E9I1_HUMAN Male-specific lethal 2 homolog OS=Homo sapiens GN=MSL2 PE=4 SV=1;>sp|Q9HCI7|MSL2_HUMAN Male-specific lethal 2 homolog OS=Homo sapiens GN=MSL2 PE=1 SV=2	2	3	3	3	1	2	3	2	1	3	1	2	3	2	1	3	1	2	3	2	1	3	6.2	6.2	6.2	54.338	503	503;577	14.4	2	2	3	2	2	1	3	3
G5E9Q9;E9PEI9;P48449;C9J315	G5E9Q9;E9PEI9;P48449	8;8;8;3	8;8;8;3	8;8;8;3	Lanosterol synthase	LSS	>tr|G5E9Q9|G5E9Q9_HUMAN Lanosterol synthase OS=Homo sapiens GN=LSS PE=4 SV=1;>tr|E9PEI9|E9PEI9_HUMAN Lanosterol synthase OS=Homo sapiens GN=LSS PE=4 SV=1;>sp|P48449|ERG7_HUMAN Lanosterol synthase OS=Homo sapiens GN=LSS PE=1 SV=1	4	8	8	8	6	6	4	7	6	6	6	6	4	7	6	6	6	6	4	7	6	6	14.6	14.6	14.6	74.217	652	652;721;732;262	17.4								2	1	4	3	3	4
G5E9V4;Q969F9-2;Q969F9;H7C5G2	G5E9V4;Q969F9-2;Q969F9;H7C5G2	4;4;4;2	4;4;4;2	4;4;4;2	Hermansky-Pudlak syndrome 3 protein	HPS3	>tr|G5E9V4|G5E9V4_HUMAN Hermansky-Pudlak syndrome 3 protein OS=Homo sapiens GN=HPS3 PE=4 SV=1;>sp|Q969F9-2|HPS3_HUMAN Isoform 2 of Hermansky-Pudlak syndrome 3 protein OS=Homo sapiens GN=HPS3;>sp|Q969F9|HPS3_HUMAN Hermansky-Pudlak syndrome 3 protein OS=Homo	4	4	4	4	3	3	3	3	4	4	3	3	3	3	4	4	3	3	3	3	4	4	7.5	7.5	7.5	94.789	839	839;890;1004;266	18
G5E9W7;G5E9V5;P82650;H7C5L9;H7C5F2;Q9H3I1;H7C5H3	G5E9W7;G5E9V5;P82650;H7C5L9	5;5;5;3;2;2;2	5;5;5;3;2;2;2	5;5;5;3;2;2;2	28S ribosomal protein S22, mitochondrial	MRPS22	>tr|G5E9W7|G5E9W7_HUMAN 28S ribosomal protein S22, mitochondrial OS=Homo sapiens GN=MRPS22 PE=4 SV=1;>tr|G5E9V5|G5E9V5_HUMAN 28S ribosomal protein S22, mitochondrial OS=Homo sapiens GN=MRPS22 PE=4 SV=1;>sp|P82650|RT22_HUMAN 28S ribosomal protein S22, mitoc	7	5	5	5	5	4	5	5	5	5	5	4	5	5	5	5	5	4	5	5	5	5	16.3	16.3	16.3	36.805	319	319;359;360;121;165;168;200	20.6
G5E9X3;Q9Y2H6-2;Q9Y2H6	G5E9X3;Q9Y2H6-2;Q9Y2H6	7;7;7	7;7;7	7;7;7	Fibronectin type-III domain-containing protein 3A	FNDC3A	>tr|G5E9X3|G5E9X3_HUMAN Fibronectin type III domain containing 3A, isoform CRA_f OS=Homo sapiens GN=FNDC3A PE=4 SV=1;>sp|Q9Y2H6-2|FND3A_HUMAN Isoform 2 of Fibronectin type-III domain-containing protein 3A OS=Homo sapiens GN=FNDC3A;>sp|Q9Y2H6|FND3A_HUMAN Fi	3	7	7	7	5	6	4	5	4	6	5	6	4	5	4	6	5	6	4	5	4	6	11.8	11.8	11.8	74.717	684	684;1142;1198	18.7											1	3	3
G8JLA1;Q8NBN7;Q8NBN7-2	G8JLA1;Q8NBN7;Q8NBN7-2	4;4;2	4;4;2	4;4;2	Retinol dehydrogenase 13	RDH13	>tr|G8JLA1|G8JLA1_HUMAN Retinol dehydrogenase 13 OS=Homo sapiens GN=RDH13 PE=3 SV=1;>sp|Q8NBN7|RDH13_HUMAN Retinol dehydrogenase 13 OS=Homo sapiens GN=RDH13 PE=1 SV=2;>sp|Q8NBN7-2|RDH13_HUMAN Isoform 2 of Retinol dehydrogenase 13 OS=Homo sapiens GN=RDH13	3	4	4	4	4	4	4	4	4	4	4	4	4	4	4	4	4	4	4	4	4	4	21.8	21.8	21.8	24.047	220	220;331;260	20.1													5
G8JLB2;G5E9Y2;Q5T6H7;Q9NQW7-2;Q9NQW7;Q5T6H3;Q5T6H2	G8JLB2;G5E9Y2;Q5T6H7;Q9NQW7-2;Q9NQW7	9;9;8;8;8;2;2	9;9;8;8;8;2;2	9;9;8;8;8;2;2	Xaa-Pro aminopeptidase 1	XPNPEP1	>tr|G8JLB2|G8JLB2_HUMAN Xaa-Pro aminopeptidase 1 OS=Homo sapiens GN=XPNPEP1 PE=3 SV=1;>tr|G5E9Y2|G5E9Y2_HUMAN X-prolyl aminopeptidase (Aminopeptidase P) 1, soluble, isoform CRA_b OS=Homo sapiens GN=XPNPEP1 PE=3 SV=1;>tr|Q5T6H7|Q5T6H7_HUMAN X-prolyl aminope	7	9	9	9	8	7	7	7	9	9	8	7	7	7	9	9	8	7	7	7	9	9	16	16	16	72.106	642	642;666;552;599;623;233;303	13.2		6	2	2	5	4	5	6	6	11	12	12	15
G8JLB3;Q9Y606-2;Q9Y606;F5H1S9;F5GY32;F5GXL3;F5H168;F8W9U5;F5H1B2	G8JLB3;Q9Y606-2;Q9Y606;F5H1S9;F5GY32;F5GXL3	6;6;6;5;3;3;2;2;2	6;6;6;5;3;3;2;2;2	6;6;6;5;3;3;2;2;2	Pseudouridine synthase;tRNA pseudouridine synthase A, mitochondrial	PUS1	>tr|G8JLB3|G8JLB3_HUMAN Pseudouridine synthase (Fragment) OS=Homo sapiens GN=PUS1 PE=3 SV=1;>sp|Q9Y606-2|TRUA_HUMAN Isoform 2 of tRNA pseudouridine synthase A, mitochondrial OS=Homo sapiens GN=PUS1;>sp|Q9Y606|TRUA_HUMAN tRNA pseudouridine synthase A, mitoc	9	6	6	6	6	6	6	6	6	5	6	6	6	6	6	5	6	6	6	6	6	5	18	18	18	42.92	384	384;399;427;374;154;200;134;156;184	15.9		1	3	2	2	2	1		1	7	7	5	5
G8JLH4;Q9Y262;B0QY89;B3KNG0;B0QY90;C9JHP4;C9K0Q7;H0Y7E6;H7C3A0	G8JLH4;Q9Y262;B0QY89;B3KNG0;B0QY90	17;17;17;13;13;4;4;3;3	17;17;17;13;13;4;4;3;3	17;17;17;13;13;4;4;3;3	Eukaryotic translation initiation factor 3 subunit L	EIF3L;EIF3EIP	>tr|G8JLH4|G8JLH4_HUMAN Eukaryotic translation initiation factor 3 subunit L OS=Homo sapiens GN=EIF3L PE=4 SV=1;>sp|Q9Y262|EIF3L_HUMAN Eukaryotic translation initiation factor 3 subunit L OS=Homo sapiens GN=EIF3L PE=1 SV=1;>tr|B0QY89|B0QY89_HUMAN Eukaryoti	9	17	17	17	12	14	10	13	13	14	12	14	10	13	13	14	12	14	10	13	13	14	32.4	32.4	32.4	61.013	516	516;564;607;297;466;150;183;109;127	15.7	1	1				4	4	11	13	19	21	14	10
H0Y2Q1;Q96FX7	H0Y2Q1;Q96FX7	3;3	3;3	3;3	tRNA (adenine(58)-N(1))-methyltransferase catalytic subunit TRMT61A	TRMT61A	>tr|H0Y2Q1|H0Y2Q1_HUMAN tRNA (adenine(58)-N(1))-methyltransferase catalytic subunit TRMT61A (Fragment) OS=Homo sapiens GN=TRMT61A PE=4 SV=1;>sp|Q96FX7|TRM61_HUMAN tRNA (adenine(58)-N(1))-methyltransferase catalytic subunit TRMT61A OS=Homo sapiens GN=TRMT61	2	3	3	3	3	3	2	3	3	3	3	3	2	3	3	3	3	3	2	3	3	3	23	23	23	20.421	191	191;289	15										6	5
H0Y2Q2;Q9Y4X5;H3BNB9;H3BSK4	H0Y2Q2;Q9Y4X5;H3BNB9	3;3;2;1	3;3;2;1	3;3;2;1	E3 ubiquitin-protein ligase ARIH1	ARIH1	>tr|H0Y2Q2|H0Y2Q2_HUMAN E3 ubiquitin-protein ligase ARIH1 OS=Homo sapiens GN=ARIH1 PE=4 SV=1;>sp|Q9Y4X5|ARI1_HUMAN E3 ubiquitin-protein ligase ARIH1 OS=Homo sapiens GN=ARIH1 PE=1 SV=2;>tr|H3BNB9|H3BNB9_HUMAN E3 ubiquitin-protein ligase ARIH1 (Fragment) OS=	4	3	3	3	3	3	1	3	3	3	3	3	1	3	3	3	3	3	1	3	3	3	6.5	6.5	6.5	61.461	527	527;557;204;167	15.9
H0Y3A0;F2Z388;P42766	H0Y3A0;F2Z388;P42766	2;2;2	2;2;2	2;2;2	60S ribosomal protein L35	RPL35	>tr|H0Y3A0|H0Y3A0_HUMAN 60S ribosomal protein L35 (Fragment) OS=Homo sapiens GN=RPL35 PE=3 SV=1;>tr|F2Z388|F2Z388_HUMAN 60S ribosomal protein L35 OS=Homo sapiens GN=RPL35 PE=3 SV=1;>sp|P42766|RL35_HUMAN 60S ribosomal protein L35 OS=Homo sapiens GN=RPL35 PE	3	2	2	2	2	2	2	2	2	2	2	2	2	2	2	2	2	2	2	2	2	2	17.7	17.7	17.7	10.513	96	96;96;123	12.5	6	7	6	5	6	4	7	9	3	7	6	2	2
H0Y3N9;Q9UPP1-2;Q9UPP1;Q9UPP1-4;H3BLZ7;Q9UPP1-3;H0Y589;H0Y7M8;H7BZB7;E7ET14	H0Y3N9;Q9UPP1-2;Q9UPP1;Q9UPP1-4;H3BLZ7;Q9UPP1-3;H0Y589	8;8;8;7;7;7;6;3;3;1	8;8;8;7;7;7;6;3;3;1	7;7;7;6;6;6;5;3;3;0	Histone lysine demethylase PHF8	PHF8	>tr|H0Y3N9|H0Y3N9_HUMAN Histone lysine demethylase PHF8 (Fragment) OS=Homo sapiens GN=PHF8 PE=4 SV=1;>sp|Q9UPP1-2|PHF8_HUMAN Isoform 2 of Histone lysine demethylase PHF8 OS=Homo sapiens GN=PHF8;>sp|Q9UPP1|PHF8_HUMAN Histone lysine demethylase PHF8 OS=Homo	10	8	8	7	7	6	8	8	7	8	7	6	8	8	7	8	6	5	7	7	6	7	9.7	9.7	8.2	105.85	953	953;1024;1060;948;953;959;659;134;174;327	17.2										10	9	16	16
H0Y612;Q9UPN9-2;Q9UPN9;E7EN20	H0Y612;Q9UPN9-2;Q9UPN9	3;3;3;1	3;3;3;1	3;3;3;1	E3 ubiquitin-protein ligase TRIM33	TRIM33	>tr|H0Y612|H0Y612_HUMAN E3 ubiquitin-protein ligase TRIM33 (Fragment) OS=Homo sapiens GN=TRIM33 PE=4 SV=1;>sp|Q9UPN9-2|TRI33_HUMAN Isoform Beta of E3 ubiquitin-protein ligase TRIM33 OS=Homo sapiens GN=TRIM33;>sp|Q9UPN9|TRI33_HUMAN E3 ubiquitin-protein liga	4	3	3	3	2	3	2	2	2	2	2	3	2	2	2	2	2	3	2	2	2	2	4.4	4.4	4.4	98.891	888	888;1110;1127;759	20.2								1
H0Y6C3;Q53H96;B5MD87;F8WEI0	H0Y6C3;Q53H96;B5MD87	5;4;3;1	5;4;3;1	5;4;3;1	Pyrroline-5-carboxylate reductase 3	PYCRL	>tr|H0Y6C3|H0Y6C3_HUMAN Pyrroline-5-carboxylate reductase 3 (Fragment) OS=Homo sapiens GN=PYCRL PE=4 SV=1;>sp|Q53H96|P5CR3_HUMAN Pyrroline-5-carboxylate reductase 3 OS=Homo sapiens GN=PYCRL PE=1 SV=2;>tr|B5MD87|B5MD87_HUMAN Pyrroline-5-carboxylate reductas	4	5	5	5	3	4	4	3	4	4	3	4	4	3	4	4	3	4	4	3	4	4	23	23	23	27.138	261	261;274;137;44	18.8
H0Y6H0;Q8NB78;Q8NB78-2;F2Z2A7;Q8NB78-4	H0Y6H0;Q8NB78;Q8NB78-2;F2Z2A7	5;5;4;4;1	5;5;4;4;1	5;5;4;4;1	Lysine-specific histone demethylase 1B	KDM1B	>tr|H0Y6H0|H0Y6H0_HUMAN Lysine-specific histone demethylase 1B (Fragment) OS=Homo sapiens GN=KDM1B PE=4 SV=1;>sp|Q8NB78|KDM1B_HUMAN Lysine-specific histone demethylase 1B OS=Homo sapiens GN=KDM1B PE=1 SV=3;>sp|Q8NB78-2|KDM1B_HUMAN Isoform 2 of Lysine-speci	5	5	5	5	4	5	4	5	5	5	4	5	4	5	5	5	4	5	4	5	5	5	12.7	12.7	12.7	71.088	640	640;822;590;591;175	19.7										2	1	3	5
H0Y6I0;Q13439-3;Q13439-4;Q13439;F8W8Q7;E7EVX2;C9JHJ5	H0Y6I0;Q13439-3;Q13439-4;Q13439;F8W8Q7	4;4;4;4;4;1;1	4;4;4;4;4;1;1	4;4;4;4;4;1;1	Golgin subfamily A member 4	GOLGA4	>tr|H0Y6I0|H0Y6I0_HUMAN Golgin subfamily A member 4 (Fragment) OS=Homo sapiens GN=GOLGA4 PE=4 SV=1;>sp|Q13439-3|GOGA4_HUMAN Isoform 3 of Golgin subfamily A member 4 OS=Homo sapiens GN=GOLGA4;>sp|Q13439-4|GOGA4_HUMAN Isoform 4 of Golgin subfamily A member 4	7	4	4	4	4	3	2	3	4	4	4	3	2	3	4	4	4	3	2	3	4	4	2.4	2.4	2.4	246.6	2099	2099;2223;2228;2230;2243;445;585	16.2												1	2
H0Y6W0;O95985-3;O95985-2;O95985;E7EWY2;H7C4B0;C9JEI7	H0Y6W0;O95985-3;O95985-2;O95985;E7EWY2	5;5;5;5;3;2;1	5;5;5;5;3;2;1	4;4;4;4;2;1;1	DNA topoisomerase;DNA topoisomerase 3-beta-1	TOP3B	>tr|H0Y6W0|H0Y6W0_HUMAN DNA topoisomerase (Fragment) OS=Homo sapiens GN=TOP3B PE=3 SV=1;>sp|O95985-3|TOP3B_HUMAN Isoform 3 of DNA topoisomerase 3-beta-1 OS=Homo sapiens GN=TOP3B;>sp|O95985-2|TOP3B_HUMAN Isoform 2 of DNA topoisomerase 3-beta-1 OS=Homo sapie	7	5	5	4	5	5	3	5	4	5	5	5	3	5	4	5	4	4	2	4	3	4	13.3	13.3	11.2	59.27	525	525;707;730;862;282;168;246	18.3													1
H0Y7P7;Q9UG56-2;Q9UG56;B1AKM8;B1AKM6;F5GYC6	H0Y7P7;Q9UG56-2;Q9UG56;B1AKM8;B1AKM6;F5GYC6	2;2;2;1;1;1	2;2;2;1;1;1	2;2;2;1;1;1	Phosphatidylserine decarboxylase proenzyme;Phosphatidylserine decarboxylase alpha chain;Phosphatidylserine decarboxylase beta chain	PISD	>tr|H0Y7P7|H0Y7P7_HUMAN Phosphatidylserine decarboxylase beta chain (Fragment) OS=Homo sapiens GN=PISD PE=4 SV=1;>sp|Q9UG56-2|PISD_HUMAN Isoform 2 of Phosphatidylserine decarboxylase proenzyme OS=Homo sapiens GN=PISD;>sp|Q9UG56|PISD_HUMAN Phosphatidylserin	6	2	2	2	2	1	1	2	1	2	2	1	1	2	1	2	2	1	1	2	1	2	6.1	6.1	6.1	41.268	362	362;375;409;228;262;326	14.4	2	5	4
H0Y8B6;B4DP98;O15381;F8W938;O15381-3;O15381-2;B4DMC4;E9PGD8;E7EWK7;E9PH71;E7ERY0	H0Y8B6;B4DP98;O15381;F8W938;O15381-3;O15381-2;B4DMC4	4;4;4;3;3;3;2;1;1;1;1	4;4;4;3;3;3;2;1;1;1;1	4;4;4;3;3;3;2;1;1;1;1	Nuclear valosin-containing protein-like	NVL	>tr|H0Y8B6|H0Y8B6_HUMAN Nuclear valosin-containing protein-like (Fragment) OS=Homo sapiens GN=NVL PE=3 SV=1;>tr|B4DP98|B4DP98_HUMAN Nuclear valosin-containing protein-like OS=Homo sapiens GN=NVL PE=2 SV=1;>sp|O15381|NVL_HUMAN Nuclear valosin-containing pro	11	4	4	4	2	3	2	3	3	2	2	3	2	3	3	2	2	3	2	3	3	2	8.1	8.1	8.1	81.83	739	739;765;856;589;659;750;667;175;184;296;580	19.6									1	1	3	6	3
H0Y8Z9;F8WAN8;Q9H845	H0Y8Z9;F8WAN8;Q9H845	5;5;5	5;5;5	5;5;5	Acyl-CoA dehydrogenase family member 9, mitochondrial	ACAD9	>tr|H0Y8Z9|H0Y8Z9_HUMAN Acyl-CoA dehydrogenase family member 9, mitochondrial (Fragment) OS=Homo sapiens GN=ACAD9 PE=4 SV=1;>tr|F8WAN8|F8WAN8_HUMAN Acyl-CoA dehydrogenase family member 9, mitochondrial OS=Homo sapiens GN=ACAD9 PE=3 SV=1;>sp|Q9H845|ACAD9_HU	3	5	5	5	4	3	4	4	4	4	4	3	4	4	4	4	4	3	4	4	4	4	14.1	14.1	14.1	43.074	384	384;488;621	17.1								4	2	5	5	5	5
H0Y966;Q8TEP8;H7BYV3;C9JT09;E9PF99;Q8TEP8-2;F5GZ47	H0Y966;Q8TEP8;H7BYV3;C9JT09;E9PF99;Q8TEP8-2	3;3;3;3;3;2;1	3;3;3;3;3;2;1	3;3;3;3;3;2;1	Centrosomal protein of 192 kDa	CEP192	>tr|H0Y966|H0Y966_HUMAN Centrosomal protein of 192 kDa (Fragment) OS=Homo sapiens GN=CEP192 PE=4 SV=1;>sp|Q8TEP8|CE192_HUMAN Centrosomal protein of 192 kDa OS=Homo sapiens GN=CEP192 PE=1 SV=2;>tr|H7BYV3|H7BYV3_HUMAN Centrosomal protein of 192 kDa OS=Homo s	7	3	3	3	3	2	0	3	3	3	3	2	0	3	3	3	3	2	0	3	3	3	2.1	2.1	2.1	211.99	1931	1931;1941;1941;2062;2537;1407;541	18.1							2	3
H0YA52;Q9H0N5	H0YA52;Q9H0N5	3;3	3;3	3;3	Pterin-4-alpha-carbinolamine dehydratase 2	PCBD2	>tr|H0YA52|H0YA52_HUMAN Pterin-4-alpha-carbinolamine dehydratase 2 (Fragment) OS=Homo sapiens GN=PCBD2 PE=3 SV=1;>sp|Q9H0N5|PHS2_HUMAN Pterin-4-alpha-carbinolamine dehydratase 2 OS=Homo sapiens GN=PCBD2 PE=1 SV=4	2	3	3	3	2	2	2	2	2	2	2	2	2	2	2	2	2	2	2	2	2	2	31.1	31.1	31.1	13.409	119	119;130	14.4										4	2
H0YA96;H0Y8G5;H7BXN2;Q14103-4;B4DTC3;Q14103-3;Q14103-2;Q14103;D6RAF8;F5H6R6;D6RF44;D6RBQ9;D6RD83	H0YA96;H0Y8G5;H7BXN2;Q14103-4;B4DTC3;Q14103-3;Q14103-2;Q14103;D6RAF8;F5H6R6;D6RF44	12;12;12;12;12;12;12;12;8;7;6;5;4	12;12;12;12;12;12;12;12;8;7;6;5;4	10;10;10;10;10;10;10;10;6;7;4;3;3	Heterogeneous nuclear ribonucleoprotein D0	HNRNPD	>tr|H0YA96|H0YA96_HUMAN Heterogeneous nuclear ribonucleoprotein D0 (Fragment) OS=Homo sapiens GN=HNRNPD PE=4 SV=1;>tr|H0Y8G5|H0Y8G5_HUMAN Heterogeneous nuclear ribonucleoprotein D0 (Fragment) OS=Homo sapiens GN=HNRNPD PE=4 SV=1;>tr|H7BXN2|H7BXN2_HUMAN Hete	13	12	12	10	11	12	12	11	11	11	11	12	12	11	11	11	9	10	10	9	9	9	45.7	45.7	37.1	23.811	210	210;261;281;287;303;306;336;355;221;201;112;155;92	9.61	63	72	77	67	66	62	47	50	70	39	30	30	33
H0YAF3;H0YAF1;Q9UNQ0-2;Q9UNQ0	H0YAF3;H0YAF1;Q9UNQ0-2;Q9UNQ0	2;2;2;2	2;2;2;2	2;2;2;2	ATP-binding cassette sub-family G member 2	ABCG2	>tr|H0YAF3|H0YAF3_HUMAN ATP-binding cassette sub-family G member 2 (Fragment) OS=Homo sapiens GN=ABCG2 PE=4 SV=1;>tr|H0YAF1|H0YAF1_HUMAN ATP-binding cassette sub-family G member 2 (Fragment) OS=Homo sapiens GN=ABCG2 PE=4 SV=1;>sp|Q9UNQ0-2|ABCG2_HUMAN Isofo	4	2	2	2	2	2	1	2	2	2	2	2	1	2	2	2	2	2	1	2	2	2	23.1	23.1	23.1	13.627	130	130;150;611;655	20.2
H0YAN8;O15013-7;O15013-4;O15013-5;O15013-6;O15013;E9PB39;B4DTE2;E7ETF5;Q5VXI4;Q9HCE6-5;Q9HCE6-3;Q9HCE6-2;Q9HCE6	H0YAN8;O15013-7;O15013-4;O15013-5;O15013-6;O15013	6;6;6;6;6;6;2;1;1;1;1;1;1;1	6;6;6;6;6;6;2;1;1;1;1;1;1;1	6;6;6;6;6;6;2;1;1;1;1;1;1;1	Rho guanine nucleotide exchange factor 10	ARHGEF10	>tr|H0YAN8|H0YAN8_HUMAN Rho guanine nucleotide exchange factor 10 (Fragment) OS=Homo sapiens GN=ARHGEF10 PE=4 SV=1;>sp|O15013-7|ARHGA_HUMAN Isoform 3 of Rho guanine nucleotide exchange factor 10 OS=Homo sapiens GN=ARHGEF10;>sp|O15013-4|ARHGA_HUMAN Isoform	14	6	6	6	5	6	2	5	4	5	5	6	2	5	4	5	5	6	2	5	4	5	8.2	8.2	8.2	109.65	988	988;1306;1340;1344;1368;1369;610;488;1042;1052;1067;1235;1240;1279	16.8												1	4
H0YAZ3;O60504-2;O60504;E5RJP2;H0YB51;E5RHI2;H0YBA2	H0YAZ3;O60504-2;O60504;E5RJP2;H0YB51;E5RHI2;H0YBA2	2;2;2;1;1;1;1	2;2;2;1;1;1;1	2;2;2;1;1;1;1	Vinexin	SORBS3	>tr|H0YAZ3|H0YAZ3_HUMAN Vinexin (Fragment) OS=Homo sapiens GN=SORBS3 PE=4 SV=1;>sp|O60504-2|VINEX_HUMAN Isoform Beta of Vinexin OS=Homo sapiens GN=SORBS3;>sp|O60504|VINEX_HUMAN Vinexin OS=Homo sapiens GN=SORBS3 PE=1 SV=2;>tr|E5RJP2|E5RJP2_HUMAN Vinexin (Fr	7	2	2	2	2	2	2	2	2	2	2	2	2	2	2	2	2	2	2	2	2	2	19.9	19.9	19.9	20.442	186	186;329;671;174;227;261;287	18.9
H0YBB9;O94903;H0YBG2;E5RFX7;E5RG77;E5RH70;E5RFZ4	H0YBB9;O94903;H0YBG2;E5RFX7;E5RG77	4;4;2;2;2;1;1	4;4;2;2;2;1;1	4;4;2;2;2;1;1	Proline synthase co-transcribed bacterial homolog protein	PROSC	>tr|H0YBB9|H0YBB9_HUMAN Proline synthase co-transcribed bacterial homolog protein (Fragment) OS=Homo sapiens GN=PROSC PE=3 SV=1;>sp|O94903|PROSC_HUMAN Proline synthase co-transcribed bacterial homolog protein OS=Homo sapiens GN=PROSC PE=1 SV=1;>tr|H0YBG2|H	7	4	4	4	4	3	1	3	4	2	4	3	1	3	4	2	4	3	1	3	4	2	21.3	21.3	21.3	26.863	244	244;275;128;137;152;53;74	12										5	10	6	3
H0YBS1;Q75QN2-2;Q75QN2;H0YC12;E5RIN8;E5RG48	H0YBS1;Q75QN2-2;Q75QN2;H0YC12;E5RIN8;E5RG48	2;2;2;1;1;1	2;2;2;1;1;1	2;2;2;1;1;1	Integrator complex subunit 8	INTS8	>tr|H0YBS1|H0YBS1_HUMAN Integrator complex subunit 8 (Fragment) OS=Homo sapiens GN=INTS8 PE=4 SV=1;>sp|Q75QN2-2|INT8_HUMAN Isoform 2 of Integrator complex subunit 8 OS=Homo sapiens GN=INTS8;>sp|Q75QN2|INT8_HUMAN Integrator complex subunit 8 OS=Homo sapiens	6	2	2	2	2	2	1	2	2	2	2	2	1	2	2	2	2	2	1	2	2	2	2	2	2	91.113	800	800;978;995;131;204;291	13.5										5	5	1
H0YCN4;Q9BTE7;E9PM04;H0Y9C5;E9PQV9;H0Y907;B4DH26;Q92564-2;Q92564;B4DH25	H0YCN4;Q9BTE7;E9PM04	4;4;3;1;1;1;1;1;1;1	4;4;3;1;1;1;1;1;1;1	4;4;3;1;1;1;1;1;1;1	DCN1-like protein 5	DCUN1D5	>tr|H0YCN4|H0YCN4_HUMAN DCN1-like protein 5 (Fragment) OS=Homo sapiens GN=DCUN1D5 PE=4 SV=1;>sp|Q9BTE7|DCNL5_HUMAN DCN1-like protein 5 OS=Homo sapiens GN=DCUN1D5 PE=1 SV=1;>tr|E9PM04|E9PM04_HUMAN DCN1-like protein 5 OS=Homo sapiens GN=DCUN1D5 PE=4 SV=1	10	4	4	4	4	4	4	4	4	3	4	4	4	4	4	3	4	4	4	4	4	3	19	19	19	22.822	195	195;237;152;21;84;116;232;257;292;336	13.9		2	3	2	2	2	1	2	6	18	15	11	3
H0YCT3;F5H8H4;Q7Z3K3-5;E9PM80;Q7Z3K3-2;Q7Z3K3-3;B7ZBY5;Q7Z3K3	H0YCT3;F5H8H4;Q7Z3K3-5;E9PM80;Q7Z3K3-2;Q7Z3K3-3;B7ZBY5;Q7Z3K3	3;3;3;3;3;3;3;3	3;3;3;3;3;3;3;3	3;3;3;3;3;3;3;3	Pogo transposable element with ZNF domain	POGZ	>tr|H0YCT3|H0YCT3_HUMAN Pogo transposable element with ZNF domain (Fragment) OS=Homo sapiens GN=POGZ PE=4 SV=1;>tr|F5H8H4|F5H8H4_HUMAN Pogo transposable element with ZNF domain OS=Homo sapiens GN=POGZ PE=4 SV=1;>sp|Q7Z3K3-5|POGZ_HUMAN Isoform 5 of Pogo tra	8	3	3	3	3	3	3	3	3	3	3	3	3	3	3	3	3	3	3	3	3	3	10.1	10.1	10.1	35.447	316	316;772;1315;1348;1357;1366;1401;1410	21.6
H0YCY6;Q3LXA3;E9PJG8;I3L252	H0YCY6;Q3LXA3;E9PJG8;I3L252	8;8;4;4	8;8;4;4	8;8;4;4	Bifunctional ATP-dependent dihydroxyacetone kinase/FAD-AMP lyase (cyclizing);ATP-dependent dihydroxyacetone kinase;FAD-AMP lyase (cyclizing)	DAK	>tr|H0YCY6|H0YCY6_HUMAN Bifunctional ATP-dependent dihydroxyacetone kinase/FAD-AMP lyase (cyclizing) (Fragment) OS=Homo sapiens GN=DAK PE=4 SV=1;>sp|Q3LXA3|DHAK_HUMAN Bifunctional ATP-dependent dihydroxyacetone kinase/FAD-AMP lyase (cyclizing) OS=Homo sapi	4	8	8	8	8	8	8	8	8	8	8	8	8	8	8	8	8	8	8	8	8	8	21.6	21.6	21.6	54.661	533	533;575;162;219	17.1	2	5	5	1	3	2	4	6	2	11	12	8	9
H0YD13;P16070-18;P16070-12;P16070-14;P16070-13;P16070-11;P16070-10;P16070-16;P16070-8;P16070-17;P16070-6;P16070-4;P16070-3;P16070-7;E7EPC6;P16070-5;P16070;H0Y2P0;H0YE40;H0YCV9;H0YDW7;P16070-15;H0Y5E4;P16070-9;E9PKC6;H0YDX6;H0YD17;Q86UZ1;P16070-19	H0YD13;P16070-18;P16070-12;P16070-14;P16070-13;P16070-11;P16070-10;P16070-16;P16070-8;P16070-17;P16070-6;P16070-4;P16070-3;P16070-7;E7EPC6;P16070-5;P16070;H0Y2P0;H0YE40;H0YCV9	8;7;7;7;7;7;7;7;7;7;7;7;7;7;7;7;7;6;4;4;3;3;3;3;2;2;2;1;1	8;7;7;7;7;7;7;7;7;7;7;7;7;7;7;7;7;6;4;4;3;3;3;3;2;2;2;1;1	8;7;7;7;7;7;7;7;7;7;7;7;7;7;7;7;7;6;4;4;3;3;3;3;2;2;2;1;1	CD44 antigen	CD44	>tr|H0YD13|H0YD13_HUMAN CD44 antigen (Fragment) OS=Homo sapiens GN=CD44 PE=4 SV=1;>sp|P16070-18|CD44_HUMAN Isoform 18 of CD44 antigen OS=Homo sapiens GN=CD44;>sp|P16070-12|CD44_HUMAN Isoform 12 of CD44 antigen OS=Homo sapiens GN=CD44;>sp|P16070-14|CD44_HUM	29	8	8	8	6	7	6	7	8	7	6	7	6	7	8	7	6	7	6	7	8	7	42.7	42.7	42.7	20.228	185	185;340;361;396;425;429;493;668;674;691;699;699;711;713;714;734;742;287;82;249;240;294;294;675;78;181;230;80;139	11.6	4	10	15	5	11	5	8	9	3	11	14	9	6
H0YDB2;E9PNJ4;Q13586;E9PQJ4	H0YDB2;E9PNJ4;Q13586;E9PQJ4	2;2;2;1	2;2;2;1	2;2;2;1	Stromal interaction molecule 1	STIM1	>tr|H0YDB2|H0YDB2_HUMAN Stromal interaction molecule 1 (Fragment) OS=Homo sapiens GN=STIM1 PE=4 SV=1;>tr|E9PNJ4|E9PNJ4_HUMAN Stromal interaction molecule 1 OS=Homo sapiens GN=STIM1 PE=4 SV=1;>sp|Q13586|STIM1_HUMAN Stromal interaction molecule 1 OS=Homo sap	4	2	2	2	2	2	2	2	2	2	2	2	2	2	2	2	2	2	2	2	2	2	5.7	5.7	5.7	45.263	405	405;512;685;540	16.3
H0YDU8;P53041;B4DDZ8;A8MU39	H0YDU8;P53041;B4DDZ8	4;4;3;1	4;4;3;1	4;4;3;1	Serine/threonine-protein phosphatase;Serine/threonine-protein phosphatase 5	PPP5C	>tr|H0YDU8|H0YDU8_HUMAN Serine/threonine-protein phosphatase (Fragment) OS=Homo sapiens GN=PPP5C PE=3 SV=1;>sp|P53041|PPP5_HUMAN Serine/threonine-protein phosphatase 5 OS=Homo sapiens GN=PPP5C PE=1 SV=1;>tr|B4DDZ8|B4DDZ8_HUMAN Serine/threonine-protein phos	4	4	4	4	3	4	4	4	4	4	3	4	4	4	4	4	3	4	4	4	4	4	10.3	10.3	10.3	55.096	485	485;499;486;371	15.6									1	8	8	5	4
H0YEB6;O60232;E9PK41;H0YEK1;G3V1B8	H0YEB6;O60232;E9PK41;H0YEK1;G3V1B8	2;2;1;1;1	2;2;1;1;1	2;2;1;1;1	Sjoegren syndrome/scleroderma autoantigen 1	SSSCA1	>tr|H0YEB6|H0YEB6_HUMAN Sjoegren syndrome/scleroderma autoantigen 1 (Fragment) OS=Homo sapiens GN=SSSCA1 PE=4 SV=1;>sp|O60232|SSA27_HUMAN Sjoegren syndrome/scleroderma autoantigen 1 OS=Homo sapiens GN=SSSCA1 PE=1 SV=1;>tr|E9PK41|E9PK41_HUMAN Sjoegren syndr	5	2	2	2	2	2	2	2	1	1	2	2	2	2	1	1	2	2	2	2	1	1	11.9	11.9	11.9	20.916	193	193;199;81;107;162	12.4							1	1	5	6	6	6	5
H0YEH2;Q14671-2;Q14671;E9PCJ0;Q5T1Z4;Q5T1Z8;E9PR38;E7EWT3;B4DG92;F8WBG3;H0YDK8;F5H3Q8;E9PM68;E9PL65;E9PMX1;H0YDC5;H0YC97;Q8TB72-2;B4E2B6;Q8TB72-3;Q8TB72	H0YEH2;Q14671-2;Q14671;E9PCJ0;Q5T1Z4;Q5T1Z8;E9PR38;E7EWT3;B4DG92;F8WBG3;H0YDK8	9;9;9;9;9;9;8;8;8;6;5;4;1;1;1;1;1;1;1;1;1	9;9;9;9;9;9;8;8;8;6;5;4;1;1;1;1;1;1;1;1;1	8;8;8;8;8;8;7;7;7;5;4;4;1;1;1;1;1;1;1;1;1	Pumilio homolog 1	PUM1	>tr|H0YEH2|H0YEH2_HUMAN Pumilio homolog 1 (Fragment) OS=Homo sapiens GN=PUM1 PE=4 SV=1;>sp|Q14671-2|PUM1_HUMAN Isoform 2 of Pumilio homolog 1 OS=Homo sapiens GN=PUM1;>sp|Q14671|PUM1_HUMAN Pumilio homolog 1 OS=Homo sapiens GN=PUM1 PE=1 SV=3;>tr|E9PCJ0|E9PCJ	21	9	9	8	7	9	7	8	9	8	7	9	7	8	9	8	6	8	6	7	8	7	9.2	9.2	7.9	120.11	1125	1125;1162;1186;1188;1189;1224;944;1044;1127;926;900;516;94;96;124;217;227;987;1008;1064;1066	16.9	1	4	3						1	3	7	6	10
H0YET3;Q14207	H0YET3;Q14207	4;4	4;4	4;4	Protein NPAT	NPAT	>tr|H0YET3|H0YET3_HUMAN Protein NPAT (Fragment) OS=Homo sapiens GN=NPAT PE=4 SV=1;>sp|Q14207|NPAT_HUMAN Protein NPAT OS=Homo sapiens GN=NPAT PE=1 SV=3	2	4	4	4	4	3	3	4	3	3	4	3	3	4	3	3	4	3	3	4	3	3	23.3	23.3	23.3	32.599	300	300;1427	18.6
H0YFI6;F5GZ28;P18858;B4DTU4;B4E135	H0YFI6;F5GZ28;P18858;B4DTU4	8;8;8;7;3	8;8;8;7;3	8;8;8;7;3	DNA ligase;DNA ligase 1	LIG1	>tr|H0YFI6|H0YFI6_HUMAN DNA ligase OS=Homo sapiens GN=LIG1 PE=3 SV=1;>tr|F5GZ28|F5GZ28_HUMAN DNA ligase OS=Homo sapiens GN=LIG1 PE=3 SV=1;>sp|P18858|DNLI1_HUMAN DNA ligase 1 OS=Homo sapiens GN=LIG1 PE=1 SV=1;>tr|B4DTU4|B4DTU4_HUMAN DNA ligase OS=Homo sapie	5	8	8	8	8	8	5	8	7	7	8	8	5	8	7	7	8	8	5	8	7	7	11.9	11.9	11.9	91.922	832	832;851;919;888;415	16.8		4	6	5	4	1		5	2	18	15	5
H0YG99;Q08050-2;Q08050;Q08050-3	H0YG99;Q08050-2;Q08050;Q08050-3	2;2;2;2	2;2;2;2	2;2;2;2	Forkhead box protein M1	FOXM1	>tr|H0YG99|H0YG99_HUMAN Forkhead box protein M1 (Fragment) OS=Homo sapiens GN=FOXM1 PE=4 SV=1;>sp|Q08050-2|FOXM1_HUMAN Isoform 2 of Forkhead box protein M1 OS=Homo sapiens GN=FOXM1;>sp|Q08050|FOXM1_HUMAN Forkhead box protein M1 OS=Homo sapiens GN=FOXM1 PE=	4	2	2	2	2	2	1	1	2	1	2	2	1	1	2	1	2	2	1	1	2	1	16.5	16.5	16.5	22.942	206	206;748;763;801	19.8
H0YGA0;F5H2V5;E9PS00;Q9Y5Q0	H0YGA0	4;1;1;1	4;1;1;1	1;1;1;1		FADS1	>tr|H0YGA0|H0YGA0_HUMAN Fatty acid desaturase 1 OS=Homo sapiens GN=FADS1 PE=4 SV=1	4	4	4	1	4	4	2	3	3	3	4	4	2	3	3	3	1	1	0	1	1	1	15.2	15.2	2.7	44.072	376	376;385;417;445	16.6
H0YH67;Q8N8S7-2;Q8N8S7	H0YH67;Q8N8S7-2;Q8N8S7	4;4;4	4;4;4	4;4;4	Protein enabled homolog	ENAH	>tr|H0YH67|H0YH67_HUMAN Protein enabled homolog OS=Homo sapiens GN=ENAH PE=4 SV=1;>sp|Q8N8S7-2|ENAH_HUMAN Isoform 2 of Protein enabled homolog OS=Homo sapiens GN=ENAH;>sp|Q8N8S7|ENAH_HUMAN Protein enabled homolog OS=Homo sapiens GN=ENAH PE=1 SV=2	3	4	4	4	4	3	3	4	4	4	4	3	3	4	4	4	4	3	3	4	4	4	9.2	9.2	9.2	60.217	532	532;570;591	19.4
H0YJ40;G3V4X6;Q9GZT3;G3V2S9;H0YJW7;H0YJ07;H0YJU7;H0YJI1	H0YJ40;G3V4X6;Q9GZT3;G3V2S9;H0YJW7	6;6;6;6;5;2;2;1	6;6;6;6;5;2;2;1	6;6;6;6;5;2;2;1	SRA stem-loop-interacting RNA-binding protein, mitochondrial	SLIRP	>tr|H0YJ40|H0YJ40_HUMAN SRA stem-loop-interacting RNA-binding protein, mitochondrial (Fragment) OS=Homo sapiens GN=SLIRP PE=4 SV=1;>tr|G3V4X6|G3V4X6_HUMAN SRA stem-loop-interacting RNA-binding protein, mitochondrial OS=Homo sapiens GN=SLIRP PE=4 SV=1;>sp|Q	8	6	6	6	5	5	5	5	5	6	5	5	5	5	5	6	5	5	5	5	5	6	68.8	68.8	68.8	10.738	96	96;98;109;124;76;56;72;40	12.7	3	9	10	6	11	2	7	3	15	15	10	5	1
H0YKL0;Q9NP66	H0YKL0;Q9NP66	2;2	2;2	2;2	High mobility group protein 20A	HMG20A	>tr|H0YKL0|H0YKL0_HUMAN High mobility group protein 20A (Fragment) OS=Homo sapiens GN=HMG20A PE=4 SV=1;>sp|Q9NP66|HM20A_HUMAN High mobility group protein 20A OS=Homo sapiens GN=HMG20A PE=1 SV=1	2	2	2	2	2	2	1	1	2	2	2	2	1	1	2	2	2	2	1	1	2	2	27.1	27.1	27.1	13.46	118	118;347	11.9									3	3	3		2
H0YKN5;Q9GZN2;H0YNI0	H0YKN5;Q9GZN2;H0YNI0	2;2;1	2;2;1	2;2;1	Homeobox protein TGIF2	TGIF2;TGIF2-C20ORF24	>tr|H0YKN5|H0YKN5_HUMAN Homeobox protein TGIF2 (Fragment) OS=Homo sapiens GN=TGIF2 PE=3 SV=1;>sp|Q9GZN2|TGIF2_HUMAN Homeobox protein TGIF2 OS=Homo sapiens GN=TGIF2 PE=1 SV=1;>tr|H0YNI0|H0YNI0_HUMAN Protein TGIF2-C20ORF24 OS=Homo sapiens GN=TGIF2-C20ORF24 P	3	2	2	2	2	2	2	2	2	2	2	2	2	2	2	2	2	2	2	2	2	2	12.1	12.1	12.1	18.933	174	174;237;155	20.6
H0YLB5;P14859-4;P14859-5;P14859-3;P14859;P14859-2;H0YNL2;E9PIN6;P09086-4;H0YNW1;Q9UKI9-3;Q9UKI9;Q9UKI9-2;P09086-3;P09086-2;P09086;H0YLL6;E9PNC9;P09086-5;B5ME60;H0YKT2;H0YLC5;E9PQI0	H0YLB5;P14859-4;P14859-5;P14859-3;P14859;P14859-2;H0YNL2;E9PIN6;P09086-4;H0YNW1;Q9UKI9-3;Q9UKI9;Q9UKI9-2;P09086-3;P09086-2;P09086;H0YLL6;E9PNC9;P09086-5;B5ME60;H0YKT2;H0YLC5;E9PQI0	4;4;4;4;4;4;3;3;3;3;3;3;3;3;3;3;3;3;3;3;3;2;2	4;4;4;4;4;4;3;3;3;3;3;3;3;3;3;3;3;3;3;3;3;2;2	4;4;4;4;4;4;3;3;3;3;3;3;3;3;3;3;3;3;3;3;3;2;2	POU domain, class 2, transcription factor 1;POU domain, class 2, transcription factor 3;POU domain, class 2, transcription factor 2	POU2F1;POU2F2;POU2F3	>tr|H0YLB5|H0YLB5_HUMAN POU domain, class 2, transcription factor 1 OS=Homo sapiens GN=POU2F1 PE=3 SV=1;>sp|P14859-4|PO2F1_HUMAN Isoform 4 of POU domain, class 2, transcription factor 1 OS=Homo sapiens GN=POU2F1;>sp|P14859-5|PO2F1_HUMAN Isoform 5 of POU do	23	4	4	4	3	4	3	3	3	3	3	4	3	3	3	3	3	4	3	3	3	3	10.2	10.2	10.2	56.251	528	528;653;703;741;743;755;289;390;400;424;432;436;438;463;467;479;485;586;602;602;610;155;221	16.2								2	2	7	10	8	6
H0YLJ3;Q9UBU8-2;B3KTM8;H0YMJ0;Q9UBU8;B7Z6R1;H0YM21;H0YLV1;H0YMT8;H0YNE0	H0YLJ3;Q9UBU8-2;B3KTM8;H0YMJ0;Q9UBU8;B7Z6R1	7;7;7;6;6;4;3;2;2;2	7;7;7;6;6;4;3;2;2;2	5;5;5;5;4;2;2;2;2;2	Mortality factor 4-like protein 1	MORF4L1	>tr|H0YLJ3|H0YLJ3_HUMAN Mortality factor 4-like protein 1 OS=Homo sapiens GN=MORF4L1 PE=4 SV=1;>sp|Q9UBU8-2|MO4L1_HUMAN Isoform 2 of Mortality factor 4-like protein 1 OS=Homo sapiens GN=MORF4L1;>tr|B3KTM8|B3KTM8_HUMAN Mortality factor 4-like protein 1 OS=H	10	7	7	5	5	4	6	6	7	7	5	4	6	6	7	7	4	3	5	4	5	5	29.4	29.4	20.1	31.333	269	269;323;348;245;362;235;156;113;119;213	13.7	1	5	6	5	2	5	8	10	8	6	3
H0YMW2;H0Y4V5;Q12802-4;Q12802;H7BYL5;Q12802-2	H0YMW2;H0Y4V5;Q12802-4;Q12802;H7BYL5;Q12802-2	3;3;3;3;3;3	3;3;3;3;3;3	3;3;3;3;3;3	A-kinase anchor protein 13	AKAP13	>tr|H0YMW2|H0YMW2_HUMAN A-kinase anchor protein 13 (Fragment) OS=Homo sapiens GN=AKAP13 PE=4 SV=1;>tr|H0Y4V5|H0Y4V5_HUMAN A-kinase anchor protein 13 OS=Homo sapiens GN=AKAP13 PE=4 SV=1;>sp|Q12802-4|AKP13_HUMAN Isoform 3 of A-kinase anchor protein 13 OS=Hom	6	3	3	3	1	2	1	1	2	1	1	2	1	1	2	1	1	2	1	1	2	1	1.7	1.7	1.7	186.13	1745	1745;2792;2793;2813;2816;2817	18.4
H0YN11;Q6ZNW5	H0YN11;Q6ZNW5	1;1	1;1	1;1	GDP-D-glucose phosphorylase 1	GDPGP1	>tr|H0YN11|H0YN11_HUMAN Protein GDPGP1 (Fragment) OS=Homo sapiens GN=GDPGP1 PE=4 SV=1;>sp|Q6ZNW5|GDPP1_HUMAN GDP-D-glucose phosphorylase 1 OS=Homo sapiens GN=GDPGP1 PE=1 SV=2	2	1	1	1	1	1	1	1	1	1	1	1	1	1	1	1	1	1	1	1	1	1	7	7	7	23.9	214	214;385	16.3
H0YN26;F2Z3H3;P39687;H7BZ09;O43423	H0YN26;F2Z3H3;P39687	9;9;9;2;2	5;5;5;1;1	5;5;5;1;1	Acidic leucine-rich nuclear phosphoprotein 32 family member A	ANP32A	>tr|H0YN26|H0YN26_HUMAN Acidic leucine-rich nuclear phosphoprotein 32 family member A OS=Homo sapiens GN=ANP32A PE=4 SV=1;>tr|F2Z3H3|F2Z3H3_HUMAN Acidic leucine-rich nuclear phosphoprotein 32 family member A OS=Homo sapiens GN=ANP32A PE=4 SV=2;>sp|P39687|A	5	9	5	5	9	9	9	9	8	9	5	5	5	5	4	5	5	5	5	5	4	5	49.7	31.6	31.6	19.997	177	177;210;249;79;234	11.1	6	12	24	11	15	16	22	20	15	10	12	1	1
H0YN81;Q9GZS3;H0YMF9;H0YL19;H3BQA8;H0YM76;H0YLA1	H0YN81;Q9GZS3;H0YMF9;H0YL19	12;12;9;9;4;3;2	12;12;9;9;4;3;2	12;12;9;9;4;3;2	WD repeat-containing protein 61	WDR61	>tr|H0YN81|H0YN81_HUMAN WD repeat-containing protein 61 (Fragment) OS=Homo sapiens GN=WDR61 PE=4 SV=1;>sp|Q9GZS3|WDR61_HUMAN WD repeat-containing protein 61 OS=Homo sapiens GN=WDR61 PE=1 SV=1;>tr|H0YMF9|H0YMF9_HUMAN WD repeat-containing protein 61 OS=Homo	7	12	12	12	11	11	11	11	12	12	11	11	11	11	12	12	11	11	11	11	12	12	53.4	53.4	53.4	32.253	294	294;305;189;212;163;48;72	11.7	12	18	18	11	18	8	16	20	11	24	22	8	10
H0YNX5;H0YNA5;B4DUL4;H0YNG3;H0YK72;P67812;H0YK83	H0YNX5;H0YNA5;B4DUL4;H0YNG3;H0YK72;P67812;H0YK83	2;2;2;2;2;2;2	2;2;2;2;2;2;2	2;2;2;2;2;2;2	Signal peptidase complex catalytic subunit SEC11A	SEC11A;SEC11L1	>tr|H0YNX5|H0YNX5_HUMAN Signal peptidase complex catalytic subunit SEC11A (Fragment) OS=Homo sapiens GN=SEC11A PE=4 SV=1;>tr|H0YNA5|H0YNA5_HUMAN Signal peptidase complex catalytic subunit SEC11A (Fragment) OS=Homo sapiens GN=SEC11A PE=4 SV=1;>tr|B4DUL4|B4D	7	2	2	2	2	2	2	2	2	2	2	2	2	2	2	2	2	2	2	2	2	2	16	16	16	11.986	106	106;135;153;163;164;179;185	13.4										4	6	12	8
H3BLU1;H7BXP5;Q4KMQ1;Q4KMQ1-2;Q4KMQ1-4;Q4KMQ1-3	H3BLU1;H7BXP5;Q4KMQ1;Q4KMQ1-2;Q4KMQ1-4;Q4KMQ1-3	2;2;2;1;1;1	2;2;2;1;1;1	2;2;2;1;1;1	Taperin	TPRN	>tr|H3BLU1|H3BLU1_HUMAN Taperin (Fragment) OS=Homo sapiens GN=TPRN PE=4 SV=1;>tr|H7BXP5|H7BXP5_HUMAN Taperin OS=Homo sapiens GN=TPRN PE=4 SV=1;>sp|Q4KMQ1|TPRN_HUMAN Taperin OS=Homo sapiens GN=TPRN PE=2 SV=2;>sp|Q4KMQ1-2|TPRN_HUMAN Isoform 2 of Taperin OS=H	6	2	2	2	2	2	2	2	2	2	2	2	2	2	2	2	2	2	2	2	2	2	3.7	3.7	3.7	57.767	537	537;678;711;405;406;433	20.2
H3BLV0;Q14UF5;E9PSH2;P08174;Q14UF4;Q14UF6;P08174-2;B1AP13	H3BLV0;Q14UF5;E9PSH2;P08174;Q14UF4;Q14UF6;P08174-2;B1AP13	2;2;2;2;2;2;2;2	2;2;2;2;2;2;2;2	2;2;2;2;2;2;2;2	Complement decay-accelerating factor	CD55;DAF	>tr|H3BLV0|H3BLV0_HUMAN Complement decay-accelerating factor (Fragment) OS=Homo sapiens GN=CD55 PE=4 SV=1;>tr|Q14UF5|Q14UF5_HUMAN Complement decay-accelerating factor OS=Homo sapiens GN=DAF PE=2 SV=1;>tr|E9PSH2|E9PSH2_HUMAN Complement decay-accelerating fa	8	2	2	2	2	2	1	2	2	2	2	2	1	2	2	2	2	2	1	2	2	2	5.2	5.2	5.2	35.695	326	326;364;377;381;384;439;440;444	18.6										5	2
H3BLV7;E7EPR3;Q16666;Q16666-2;Q16666-3;H3BM18;H3BR88;H3BVE6;Q6K0P9-6;Q6K0P9-5;Q6K0P9-4;Q6K0P9-3;Q6K0P9-2;Q6K0P9;H3BR65	H3BLV7;E7EPR3;Q16666;Q16666-2;Q16666-3	29;29;29;28;26;6;5;4;3;3;3;3;3;3;2	29;29;29;28;26;6;5;4;3;3;3;3;3;3;2	29;29;29;28;26;6;5;4;3;3;3;3;3;3;2	Gamma-interferon-inducible protein 16	IFI16	>tr|H3BLV7|H3BLV7_HUMAN Gamma-interferon-inducible protein 16 OS=Homo sapiens GN=IFI16 PE=4 SV=1;>tr|E7EPR3|E7EPR3_HUMAN Gamma-interferon-inducible protein 16 OS=Homo sapiens GN=IFI16 PE=4 SV=1;>sp|Q16666|IF16_HUMAN Gamma-interferon-inducible protein 16 OS	15	29	29	29	28	27	25	27	27	28	28	27	25	27	27	28	28	27	25	27	27	28	49.9	49.9	49.9	82.587	729	729;733;785;729;673;167;229;83;236;245;452;461;483;492;74	11.8	19	65	76	41	59	38	47	64	48	49	46	26	26
H3BM02;Q9BZ23-3;Q9BZ23-4;Q9BZ23	H3BM02;Q9BZ23-3;Q9BZ23-4;Q9BZ23	3;3;3;3	3;3;3;3	2;2;2;2	Pantothenate kinase 2, mitochondrial	PANK2	>tr|H3BM02|H3BM02_HUMAN Pantothenate kinase 2, mitochondrial OS=Homo sapiens GN=PANK2 PE=4 SV=1;>sp|Q9BZ23-3|PANK2_HUMAN Isoform 2 of Pantothenate kinase 2, mitochondrial OS=Homo sapiens GN=PANK2;>sp|Q9BZ23-4|PANK2_HUMAN Isoform 4 of Pantothenate kinase 2,	4	3	3	2	2	2	2	3	2	2	2	2	2	3	2	2	1	1	1	2	1	1	11.1	11.1	7.5	42.386	386	386;447;460;570	9.58		6	6	2	5	1	2	1	1	1	1
H3BM42;Q92896;Q92896-3;Q92896-2;H3BQT1;H3BQU9	H3BM42;Q92896;Q92896-3;Q92896-2	4;4;4;4;1;1	4;4;4;4;1;1	4;4;4;4;1;1	Golgi apparatus protein 1	GLG1	>tr|H3BM42|H3BM42_HUMAN Golgi apparatus protein 1 OS=Homo sapiens GN=GLG1 PE=4 SV=1;>sp|Q92896|GSLG1_HUMAN Golgi apparatus protein 1 OS=Homo sapiens GN=GLG1 PE=1 SV=2;>sp|Q92896-3|GSLG1_HUMAN Isoform 3 of Golgi apparatus protein 1 OS=Homo sapiens GN=GLG1;>	6	4	4	4	1	3	1	1	2	3	1	3	1	1	2	3	1	3	1	1	2	3	5	5	5	79.317	698	698;1179;1192;1203;74;305	13.3			2							2	4	6	6
H3BM50;H3BPU5;H3BPT1;H3BN58;Q9BVC4-4;Q9BVC4	H3BM50;H3BPU5;H3BPT1;H3BN58;Q9BVC4-4;Q9BVC4	1;1;1;1;1;1	1;1;1;1;1;1	1;1;1;1;1;1	Target of rapamycin complex subunit LST8	MLST8	>tr|H3BM50|H3BM50_HUMAN Target of rapamycin complex subunit LST8 OS=Homo sapiens GN=MLST8 PE=4 SV=1;>tr|H3BPU5|H3BPU5_HUMAN Target of rapamycin complex subunit LST8 OS=Homo sapiens GN=MLST8 PE=4 SV=1;>tr|H3BPT1|H3BPT1_HUMAN Target of rapamycin complex subu	6	1	1	1	1	1	1	1	1	1	1	1	1	1	1	1	1	1	1	1	1	1	10.3	10.3	10.3	12.812	116	116;131;198;202;217;326	20.5
H3BM67;H3BUP2;H3BUN4;O60936-2;B4DFL0;O60936;H3BQJ5	H3BM67;H3BUP2;H3BUN4;O60936-2;B4DFL0;O60936	3;3;3;3;3;2;1	3;3;3;3;3;2;1	3;3;3;3;3;2;1	Nucleolar protein 3	NOL3	>tr|H3BM67|H3BM67_HUMAN Nucleolar protein 3 (Fragment) OS=Homo sapiens GN=NOL3 PE=4 SV=1;>tr|H3BUP2|H3BUP2_HUMAN Nucleolar protein 3 (Fragment) OS=Homo sapiens GN=NOL3 PE=4 SV=1;>tr|H3BUN4|H3BUN4_HUMAN Nucleolar protein 3 (Fragment) OS=Homo sapiens GN=NOL3	7	3	3	3	3	2	1	2	2	2	3	2	1	2	2	2	3	2	1	2	2	2	33.1	33.1	33.1	15.022	139	139;174;206;208;270;219;181	18.3							1		3	4	4
H3BMM5;Q96AX1;F5H6Y0;F5H2X5	H3BMM5;Q96AX1	5;5;2;1	5;5;2;1	5;5;2;1	Vacuolar protein sorting-associated protein 33A	VPS33A	>tr|H3BMM5|H3BMM5_HUMAN Uncharacterized protein OS=Homo sapiens PE=4 SV=1;>sp|Q96AX1|VP33A_HUMAN Vacuolar protein sorting-associated protein 33A OS=Homo sapiens GN=VPS33A PE=1 SV=1	4	5	5	5	4	5	5	5	4	5	4	5	5	5	4	5	4	5	5	5	4	5	9.7	9.7	9.7	61.238	538	538;596;186;154	16.5		1	3							1	1
H3BMZ9;H3BPP3;H3BUZ9;P34949;Q8NHZ6;H3BP57;H3BT48;H3BPB8;F5GX71;H3BPM5;H3BQX0;H3BNY8;P34949-2;H3BPU7;H3BU66;H3BN01;H3BT46;H3BUG1;B4DYB8	H3BMZ9;H3BPP3;H3BUZ9;P34949;Q8NHZ6;H3BP57;H3BT48;H3BPB8;F5GX71;H3BPM5;H3BQX0;H3BNY8;P34949-2	8;8;8;8;7;7;7;7;6;4;4;4;4;3;3;3;3;2;2	8;8;8;8;7;7;7;7;6;4;4;4;4;3;3;3;3;2;2	8;8;8;8;7;7;7;7;6;4;4;4;4;3;3;3;3;2;2	Mannose-6-phosphate isomerase	MPI	>tr|H3BMZ9|H3BMZ9_HUMAN Mannose-6-phosphate isomerase OS=Homo sapiens GN=MPI PE=3 SV=1;>tr|H3BPP3|H3BPP3_HUMAN Mannose-6-phosphate isomerase OS=Homo sapiens GN=MPI PE=3 SV=1;>tr|H3BUZ9|H3BUZ9_HUMAN Mannose-6-phosphate isomerase OS=Homo sapiens GN=MPI PE=3	19	8	8	8	7	8	5	6	7	8	7	8	5	6	7	8	7	8	5	6	7	8	40.9	40.9	40.9	29.33	264	264;287;339;423;267;288;319;403;373;173;176;185;362;119;168;174;213;125;228	15.8									4	6	9	13	11
H3BN64;H3BRM1;Q96K21-3;H3BRF9;Q96K21-2;Q96K21;H3BRI9;H3BUF9	H3BN64;H3BRM1;Q96K21-3;H3BRF9;Q96K21-2;Q96K21;H3BRI9;H3BUF9	2;2;2;2;2;2;1;1	2;2;2;2;2;2;1;1	2;2;2;2;2;2;1;1	Zinc finger FYVE domain-containing protein 19	ZFYVE19	>tr|H3BN64|H3BN64_HUMAN Zinc finger FYVE domain-containing protein 19 (Fragment) OS=Homo sapiens GN=ZFYVE19 PE=4 SV=1;>tr|H3BRM1|H3BRM1_HUMAN Zinc finger FYVE domain-containing protein 19 (Fragment) OS=Homo sapiens GN=ZFYVE19 PE=4 SV=1;>sp|Q96K21-3|ZFY19_H	8	2	2	2	1	1	1	2	1	2	1	1	1	2	1	2	1	1	1	2	1	2	10.3	10.3	10.3	29.587	271	271;307;403;448;461;471;83;296	15			1	1
H3BN98;H3BPJ2;F5GY14;F5GXP4;Q15041	H3BN98	5;1;1;1;1	5;1;1;1;1	1;1;1;1;1			>tr|H3BN98|H3BN98_HUMAN Uncharacterized protein (Fragment) OS=Homo sapiens PE=4 SV=2	5	5	5	1	5	5	5	5	5	5	5	5	5	5	5	5	1	1	1	1	1	1	20.3	20.3	4.2	27.168	237	237;101;155;174;203	11.5	11	21	21	15	18	12	11	12	9	11	12	7	7
H3BNF9;Q9Y2V0-2;Q9Y2V0;H3BS01	H3BNF9;Q9Y2V0-2;Q9Y2V0;H3BS01	1;1;1;1	1;1;1;1	1;1;1;1	Uncharacterized protein C15orf41	C15orf41	>tr|H3BNF9|H3BNF9_HUMAN Uncharacterized protein C15orf41 (Fragment) OS=Homo sapiens GN=C15orf41 PE=4 SV=1;>sp|Q9Y2V0-2|CO041_HUMAN Isoform 2 of Uncharacterized protein C15orf41 OS=Homo sapiens GN=C15orf41;>sp|Q9Y2V0|CO041_HUMAN Uncharacterized protein C15o	4	1	1	1	1	1	1	1	1	1	1	1	1	1	1	1	1	1	1	1	1	1	9.8	9.8	9.8	13.878	122	122;183;281;287	13.2													10
H3BNG6;H3BU94;H3BNE1;H3BR18;H3BM38;H3BPJ0;O00161-2;O00161	H3BNG6;H3BU94;H3BNE1;H3BR18;H3BM38;H3BPJ0;O00161-2;O00161	2;2;2;2;2;2;2;2	2;2;2;2;2;2;2;2	2;2;2;2;2;2;2;2	Synaptosomal-associated protein;Synaptosomal-associated protein 23	SNAP23	>tr|H3BNG6|H3BNG6_HUMAN Synaptosomal-associated protein 23 OS=Homo sapiens GN=SNAP23 PE=4 SV=1;>tr|H3BU94|H3BU94_HUMAN Synaptosomal-associated protein 23 OS=Homo sapiens GN=SNAP23 PE=4 SV=1;>tr|H3BNE1|H3BNE1_HUMAN Synaptosomal-associated protein 23 OS=Homo	8	2	2	2	2	2	1	0	2	2	2	2	1	0	2	2	2	2	1	0	2	2	59.1	59.1	59.1	5.1107	44	44;53;97;109;125;127;158;211	14.6									1	2	2
H3BPK3;Q16775-2;Q16775;H3BPQ4;H3BV79;H3BQW8;E7EN93	H3BPK3;Q16775-2;Q16775;H3BPQ4	5;5;5;4;1;1;1	5;5;5;4;1;1;1	5;5;5;4;1;1;1	Hydroxyacylglutathione hydrolase, mitochondrial	HAGH	>tr|H3BPK3|H3BPK3_HUMAN Hydroxyacylglutathione hydrolase, mitochondrial (Fragment) OS=Homo sapiens GN=HAGH PE=3 SV=1;>sp|Q16775-2|GLO2_HUMAN Isoform 2 of Hydroxyacylglutathione hydrolase, mitochondrial OS=Homo sapiens GN=HAGH;>sp|Q16775|GLO2_HUMAN Hydroxya	7	5	5	5	4	3	3	4	5	4	4	3	3	4	5	4	4	3	3	4	5	4	27.6	27.6	27.6	26.305	239	239;260;308;258;64;160;236	13.7										7	3	6	7
H3BQB8;H3BUX2;O43169;D6RFH4	H3BQB8;H3BUX2;O43169;D6RFH4	3;3;3;2	3;3;3;2	3;3;3;2	Cytochrome b5 type B	CYB5B	>tr|H3BQB8|H3BQB8_HUMAN Cytochrome b5 type B OS=Homo sapiens GN=CYB5B PE=3 SV=1;>tr|H3BUX2|H3BUX2_HUMAN Cytochrome b5 type B OS=Homo sapiens GN=CYB5B PE=3 SV=1;>sp|O43169|CYB5B_HUMAN Cytochrome b5 type B OS=Homo sapiens GN=CYB5B PE=1 SV=2;>tr|D6RFH4|D6RFH4	4	3	3	3	2	2	1	2	3	2	2	2	1	2	3	2	2	2	1	2	3	2	50.4	50.4	50.4	13.809	123	123;140;146;131	12.6									5	6	4	2
H3BQQ9;P63279;B0QYN7;H3BPC4	H3BQQ9;P63279;B0QYN7;H3BPC4	6;6;6;5	6;6;6;5	6;6;6;5	SUMO-conjugating enzyme UBC9	UBE2I	>tr|H3BQQ9|H3BQQ9_HUMAN SUMO-conjugating enzyme UBC9 (Fragment) OS=Homo sapiens GN=UBE2I PE=3 SV=1;>sp|P63279|UBC9_HUMAN SUMO-conjugating enzyme UBC9 OS=Homo sapiens GN=UBE2I PE=1 SV=1;>tr|B0QYN7|B0QYN7_HUMAN SUMO-conjugating enzyme UBC9 OS=Homo sapiens GN	4	6	6	6	6	6	6	5	5	5	6	6	6	5	5	5	6	6	6	5	5	5	46	46	46	15.516	137	137;158;184;70	14.7	4	12	12	8	9	5	9	7	5	10	10	7	8
H3BQZ4;H3BSL9;H3BSL4;H3BUJ7;Q66K89	H3BQZ4;H3BSL9;H3BSL4;H3BUJ7;Q66K89	1;1;1;1;1	1;1;1;1;1	1;1;1;1;1	Transcription factor E4F1	E4F1	>tr|H3BQZ4|H3BQZ4_HUMAN Transcription factor E4F1 (Fragment) OS=Homo sapiens GN=E4F1 PE=4 SV=1;>tr|H3BSL9|H3BSL9_HUMAN Transcription factor E4F1 (Fragment) OS=Homo sapiens GN=E4F1 PE=4 SV=1;>tr|H3BSL4|H3BSL4_HUMAN Transcription factor E4F1 OS=Homo sapiens	5	1	1	1	1	1	1	1	1	1	1	1	1	1	1	1	1	1	1	1	1	1	7.2	7.2	7.2	22.707	208	208;404;607;654;784	10.9										8	7	2
H3BR31;H3BN81;H3BSL0;H3BR73;I3L1I3;Q8WV22	H3BR31;H3BN81;H3BSL0;H3BR73;I3L1I3;Q8WV22	1;1;1;1;1;1	1;1;1;1;1;1	1;1;1;1;1;1	Non-structural maintenance of chromosomes element 1 homolog	NSMCE1	>tr|H3BR31|H3BR31_HUMAN Non-structural maintenance of chromosomes element 1 homolog OS=Homo sapiens GN=NSMCE1 PE=4 SV=1;>tr|H3BN81|H3BN81_HUMAN Non-structural maintenance of chromosomes element 1 homolog (Fragment) OS=Homo sapiens GN=NSMCE1 PE=4 SV=1;>tr|H	6	1	1	1	1	1	1	1	1	1	1	1	1	1	1	1	1	1	1	1	1	1	12.9	12.9	12.9	8.3267	70	70;74;138;144;193;266	16.1
H3BR50;P27449	H3BR50;P27449	1;1	1;1	1;1	V-type proton ATPase 16 kDa proteolipid subunit	ATP6V0C	>tr|H3BR50|H3BR50_HUMAN V-type proton ATPase 16 kDa proteolipid subunit OS=Homo sapiens GN=ATP6V0C PE=3 SV=1;>sp|P27449|VATL_HUMAN V-type proton ATPase 16 kDa proteolipid subunit OS=Homo sapiens GN=ATP6V0C PE=1 SV=1	2	1	1	1	1	1	1	1	1	1	1	1	1	1	1	1	1	1	1	1	1	1	20.7	20.7	20.7	8.6833	87	87;155	20.4
H3BRG4;P22695;H3BSJ9;H3BP04;H3BUE4;H3BUI9	H3BRG4;P22695;H3BSJ9;H3BP04	8;8;7;4;2;2	8;8;7;4;2;2	8;8;7;4;2;2	Cytochrome b-c1 complex subunit 2, mitochondrial	UQCRC2	>tr|H3BRG4|H3BRG4_HUMAN Cytochrome b-c1 complex subunit 2, mitochondrial OS=Homo sapiens GN=UQCRC2 PE=3 SV=1;>sp|P22695|QCR2_HUMAN Cytochrome b-c1 complex subunit 2, mitochondrial OS=Homo sapiens GN=UQCRC2 PE=1 SV=3;>tr|H3BSJ9|H3BSJ9_HUMAN Cytochrome b-c1	6	8	8	8	8	8	7	8	8	7	8	8	7	8	8	7	8	8	7	8	8	7	30.1	30.1	30.1	44.634	412	412;453;336;176;116;132	15.4	1					2	2	2	7	17	17	11	16
H3BRH4;O00418	H3BRH4;O00418	6;6	6;6	6;6	Eukaryotic elongation factor 2 kinase	EEF2K	>tr|H3BRH4|H3BRH4_HUMAN Eukaryotic elongation factor 2 kinase OS=Homo sapiens GN=EEF2K PE=4 SV=1;>sp|O00418|EF2K_HUMAN Eukaryotic elongation factor 2 kinase OS=Homo sapiens GN=EEF2K PE=1 SV=2	2	6	6	6	4	4	4	5	5	4	4	4	4	5	5	4	4	4	4	5	5	4	15.3	15.3	15.3	46.745	412	412;725	18.5							1	1					1
H3BRU6;F8VZX2;B4DRD7;F8W0G4;F8VXH9;F8W1G6;H3BND9;P57721-2;P57721-3	H3BRU6;F8VZX2;B4DRD7;F8W0G4;F8VXH9;F8W1G6	14;14;13;8;8;7;4;4;4	1;1;1;0;0;0;0;0;0	1;1;1;0;0;0;0;0;0		PCBP2	>tr|H3BRU6|H3BRU6_HUMAN Poly(rC)-binding protein 2 (Fragment) OS=Homo sapiens GN=PCBP2 PE=4 SV=1;>tr|F8VZX2|F8VZX2_HUMAN Poly(rC)-binding protein 2 OS=Homo sapiens GN=PCBP2 PE=4 SV=1;>tr|B4DRD7|B4DRD7_HUMAN Poly(rC)-binding protein 2 OS=Homo sapiens GN=PCB	9	14	1	1	13	13	13	14	13	13	1	1	1	1	1	1	1	1	1	1	1	1	68.8	5	5	31.6	301	301;321;282;158;160;202;112;345;346	21.8
H3BRZ1;H3BVC4;H3BQ47;H3BP35;P53602	H3BRZ1;H3BVC4;H3BQ47;H3BP35;P53602	1;1;1;1;1	1;1;1;1;1	1;1;1;1;1	Diphosphomevalonate decarboxylase	MVD	>tr|H3BRZ1|H3BRZ1_HUMAN Diphosphomevalonate decarboxylase OS=Homo sapiens GN=MVD PE=4 SV=1;>tr|H3BVC4|H3BVC4_HUMAN Diphosphomevalonate decarboxylase OS=Homo sapiens GN=MVD PE=4 SV=1;>tr|H3BQ47|H3BQ47_HUMAN Diphosphomevalonate decarboxylase OS=Homo sapiens	5	1	1	1	1	1	1	1	1	1	1	1	1	1	1	1	1	1	1	1	1	1	41.5	41.5	41.5	4.3602	41	41;51;91;271;400	23.4
H3BS10;P06865;H3BP20;E9PGL4;H3BU85;H3BTD4;B4DKE7	H3BS10;P06865;H3BP20;E9PGL4;H3BU85;H3BTD4	3;3;3;2;2;2;1	2;2;2;2;1;1;1	2;2;2;2;1;1;1	Beta-hexosaminidase subunit alpha	HEXA	>tr|H3BS10|H3BS10_HUMAN Beta-hexosaminidase subunit alpha OS=Homo sapiens GN=HEXA PE=4 SV=1;>sp|P06865|HEXA_HUMAN Beta-hexosaminidase subunit alpha OS=Homo sapiens GN=HEXA PE=1 SV=2;>tr|H3BP20|H3BP20_HUMAN Beta-hexosaminidase subunit alpha OS=Homo sapiens	7	3	2	2	2	3	1	2	2	3	2	2	1	2	2	2	2	2	1	2	2	2	6.9	5.3	5.3	58.44	509	509;529;540;301;318;373;168	19.7
H3BSB3;H3BNT4;Q99547	H3BSB3;H3BNT4;Q99547	2;2;2	2;2;2	2;2;2	M-phase phosphoprotein 6	MPHOSPH6	>tr|H3BSB3|H3BSB3_HUMAN M-phase phosphoprotein 6 OS=Homo sapiens GN=MPHOSPH6 PE=4 SV=1;>tr|H3BNT4|H3BNT4_HUMAN M-phase phosphoprotein 6 OS=Homo sapiens GN=MPHOSPH6 PE=4 SV=1;>sp|Q99547|MPH6_HUMAN M-phase phosphoprotein 6 OS=Homo sapiens GN=MPHOSPH6 PE=1 SV	3	2	2	2	1	2	2	2	2	2	1	2	2	2	2	2	1	2	2	2	2	2	13.7	13.7	13.7	15.489	131	131;142;160	18.5											3	4	1
H3BT71;P38159;H0Y6E7;P38159-2;H3BR27;P38159-3;Q96E39;H3BNC1;O75526;B3KRG5;H3BUY5;Q8N7X1	H3BT71;P38159;H0Y6E7;P38159-2;H3BR27;P38159-3;Q96E39	8;8;7;7;5;5;5;3;3;1;1;1	8;8;7;7;5;5;5;3;3;1;1;1	8;8;7;7;5;5;5;3;3;1;1;1	RNA-binding motif protein, X chromosome;RNA-binding motif protein, X chromosome, N-terminally processed;RNA binding motif protein, X-linked-like-1;RNA binding motif protein, X-linked-like-1, N-terminally processed	RBMX;RBMXL1	>tr|H3BT71|H3BT71_HUMAN RNA-binding motif protein, X chromosome, N-terminally processed OS=Homo sapiens GN=RBMX PE=4 SV=1;>sp|P38159|RBMX_HUMAN RNA-binding motif protein, X chromosome OS=Homo sapiens GN=RBMX PE=1 SV=3;>tr|H0Y6E7|H0Y6E7_HUMAN RNA-binding mo	12	8	8	8	6	8	7	7	8	8	6	8	7	7	8	8	6	8	7	7	8	8	30.4	30.4	30.4	32.197	296	296;391;292;378;78;196;390;37;392;256;263;1067	8.38	23	39	43	23	28	20	24	30	21	36	34	22	15
H3BTB7;Q5JPH6;H3BRF5	H3BTB7;Q5JPH6;H3BRF5	3;3;3	3;3;3	3;3;3	Probable glutamate--tRNA ligase, mitochondrial	EARS2	>tr|H3BTB7|H3BTB7_HUMAN Probable glutamate--tRNA ligase, mitochondrial OS=Homo sapiens GN=EARS2 PE=3 SV=1;>sp|Q5JPH6|SYEM_HUMAN Probable glutamate--tRNA ligase, mitochondrial OS=Homo sapiens GN=EARS2 PE=1 SV=2;>tr|H3BRF5|H3BRF5_HUMAN KIAA1970 protein, isof	3	3	3	3	2	2	2	2	2	3	2	2	2	2	2	3	2	2	2	2	2	3	7.9	7.9	7.9	56.825	506	506;523;534	20.8													1
H3BTL1;Q9GZQ8;A6NCE7;Q9H492;Q9H492-2	H3BTL1;Q9GZQ8;A6NCE7;Q9H492;Q9H492-2	2;2;2;1;1	2;2;2;1;1	2;2;2;1;1	Microtubule-associated proteins 1A/1B light chain 3B;Microtubule-associated proteins 1A/1B light chain 3 beta 2;Microtubule-associated proteins 1A/1B light chain 3A	MAP1LC3B;MAP1LC3B2;MAP1LC3A	>tr|H3BTL1|H3BTL1_HUMAN Microtubule-associated protein 1 light chain 3 beta, isoform CRA_f OS=Homo sapiens GN=MAP1LC3B PE=3 SV=1;>sp|Q9GZQ8|MLP3B_HUMAN Microtubule-associated proteins 1A/1B light chain 3B OS=Homo sapiens GN=MAP1LC3B PE=1 SV=3;>sp|A6NCE7|MP	5	2	2	2	2	2	2	2	2	2	2	2	2	2	2	2	2	2	2	2	2	2	28	28	28	9.0115	75	75;125;125;121;125	7.88	2	6	6	4	4	2	2	2	3	7	4	3	3
H3BTV1;O14735;B3KY94	H3BTV1;O14735;B3KY94	2;2;2	2;2;2	2;2;2	CDP-diacylglycerol--inositol 3-phosphatidyltransferase	CDIPT	>tr|H3BTV1|H3BTV1_HUMAN CDP-diacylglycerol--inositol 3-phosphatidyltransferase OS=Homo sapiens GN=CDIPT PE=4 SV=1;>sp|O14735|CDIPT_HUMAN CDP-diacylglycerol--inositol 3-phosphatidyltransferase OS=Homo sapiens GN=CDIPT PE=1 SV=1;>tr|B3KY94|B3KY94_HUMAN CDP-d	3	2	2	2	2	2	2	2	2	2	2	2	2	2	2	2	2	2	2	2	2	2	15.5	15.5	15.5	18.624	168	168;213;237	21.3
H3BU49;Q9Y2Y0-2;Q9Y2Y0;H3BM52	H3BU49;Q9Y2Y0-2;Q9Y2Y0;H3BM52	1;1;1;1	1;1;1;1	1;1;1;1	ADP-ribosylation factor-like protein 2-binding protein	ARL2BP	>tr|H3BU49|H3BU49_HUMAN ADP-ribosylation factor-like protein 2-binding protein OS=Homo sapiens GN=ARL2BP PE=4 SV=1;>sp|Q9Y2Y0-2|AR2BP_HUMAN Isoform 2 of ADP-ribosylation factor-like protein 2-binding protein OS=Homo sapiens GN=ARL2BP;>sp|Q9Y2Y0|AR2BP_HUMAN	4	1	1	1	1	1	1	1	1	1	1	1	1	1	1	1	1	1	1	1	1	1	13.8	13.8	13.8	13.812	123	123;152;163;171	17.1
H3BUB0;H3BM75;F5GWS3;Q6P9B6	H3BUB0;H3BM75;F5GWS3;Q6P9B6	1;1;1;1	1;1;1;1	1;1;1;1	TLD domain-containing protein KIAA1609	KIAA1609	>tr|H3BUB0|H3BUB0_HUMAN TLD domain-containing protein KIAA1609 (Fragment) OS=Homo sapiens GN=KIAA1609 PE=4 SV=1;>tr|H3BM75|H3BM75_HUMAN TLD domain-containing protein KIAA1609 OS=Homo sapiens GN=KIAA1609 PE=4 SV=1;>tr|F5GWS3|F5GWS3_HUMAN TLD domain-containi	4	1	1	1	0	0	1	1	1	1	0	0	1	1	1	1	0	0	1	1	1	1	10.8	10.8	10.8	16.425	148	148;193;429;456	13.4													7
H3BUQ2;Q8N543;H3BR79;H3BUA6;F5GZ85;Q8N543-2	H3BUQ2;Q8N543;H3BR79;H3BUA6;F5GZ85;Q8N543-2	4;4;2;2;2;2	4;4;2;2;2;2	4;4;2;2;2;2	2-oxoglutarate and iron-dependent oxygenase domain-containing protein 1	OGFOD1	>tr|H3BUQ2|H3BUQ2_HUMAN 2-oxoglutarate and iron-dependent oxygenase domain-containing protein 1 OS=Homo sapiens GN=OGFOD1 PE=4 SV=1;>sp|Q8N543|OGFD1_HUMAN 2-oxoglutarate and iron-dependent oxygenase domain-containing protein 1 OS=Homo sapiens GN=OGFOD1 PE=	6	4	4	4	2	4	2	3	3	3	2	4	2	3	3	3	2	4	2	3	3	3	8.4	8.4	8.4	58.378	499	499;542;164;175;386;402	8.04		2	4	2	4	4	5	4	6	7	2
H3BV04;H3BN93;H3BUB6;H3BPL9;F5H353;O15127	H3BV04;H3BN93;H3BUB6;H3BPL9;F5H353;O15127	2;2;2;2;2;2	2;2;2;2;2;2	2;2;2;2;2;2	Secretory carrier-associated membrane protein 2	SCAMP2	>tr|H3BV04|H3BV04_HUMAN Secretory carrier-associated membrane protein 2 (Fragment) OS=Homo sapiens GN=SCAMP2 PE=4 SV=1;>tr|H3BN93|H3BN93_HUMAN Secretory carrier-associated membrane protein 2 OS=Homo sapiens GN=SCAMP2 PE=4 SV=1;>tr|H3BUB6|H3BUB6_HUMAN Secre	6	2	2	2	2	2	2	2	2	2	2	2	2	2	2	2	2	2	2	2	2	2	7.2	7.2	7.2	21.984	194	194;236;254;278;287;329	16.1
H3BV16;H3BPJ9;Q96II6;O96000	H3BV16;H3BPJ9;Q96II6;O96000	3;3;3;3	3;3;3;3	3;3;3;3	NADH dehydrogenase [ubiquinone] 1 beta subcomplex subunit 10	NDUFB10	>tr|H3BV16|H3BV16_HUMAN NADH dehydrogenase [ubiquinone] 1 beta subcomplex subunit 10 (Fragment) OS=Homo sapiens GN=NDUFB10 PE=4 SV=1;>tr|H3BPJ9|H3BPJ9_HUMAN NADH dehydrogenase [ubiquinone] 1 beta subcomplex subunit 10 OS=Homo sapiens GN=NDUFB10 PE=4 SV=1;>	4	3	3	3	2	2	2	3	2	2	2	2	2	3	2	2	2	2	2	3	2	2	27.3	27.3	27.3	17.482	143	143;161;168;172	15.8							1	2	2	4	5	6	5
H3BV80;Q15287-3;Q15287-2;H3BMM9;H3BTC0;Q15287;H3BR57;H3BPG5;H3BMS0	H3BV80;Q15287-3;Q15287-2;H3BMM9;H3BTC0;Q15287;H3BR57;H3BPG5;H3BMS0	5;5;5;5;5;5;4;4;3	5;5;5;5;5;5;4;4;3	5;5;5;5;5;5;4;4;3	RNA-binding protein with serine-rich domain 1	RNPS1	>tr|H3BV80|H3BV80_HUMAN RNA-binding protein with serine-rich domain 1 OS=Homo sapiens GN=RNPS1 PE=4 SV=1;>sp|Q15287-3|RNPS1_HUMAN Isoform 3 of RNA-binding protein with serine-rich domain 1 OS=Homo sapiens GN=RNPS1;>sp|Q15287-2|RNPS1_HUMAN Isoform 2 of RNA-	9	5	5	5	5	5	5	5	5	5	5	5	5	5	5	5	5	5	5	5	5	5	33.6	33.6	33.6	24.533	211	211;268;282;284;302;305;112;128;257	11.4	13	26	26	14	15	11	15	15	19	25	18	8	5
H3BV90;Q6FI81-3;Q6FI81;H3BT65;H3BUG4;H3BPG7;Q6FI81-2;H3BQ23	H3BV90;Q6FI81-3;Q6FI81;H3BT65;H3BUG4;H3BPG7	6;6;6;4;3;3;2;2	6;6;6;4;3;3;2;2	6;6;6;4;3;3;2;2	Anamorsin	CIAPIN1	>tr|H3BV90|H3BV90_HUMAN Anamorsin OS=Homo sapiens GN=CIAPIN1 PE=4 SV=1;>sp|Q6FI81-3|CPIN1_HUMAN Isoform 3 of Anamorsin OS=Homo sapiens GN=CIAPIN1;>sp|Q6FI81|CPIN1_HUMAN Anamorsin OS=Homo sapiens GN=CIAPIN1 PE=1 SV=2;>tr|H3BT65|H3BT65_HUMAN Anamorsin OS=Hom	8	6	6	6	5	5	4	6	5	5	5	5	4	6	5	5	5	5	4	6	5	5	33.7	33.7	33.7	26.446	246	246;299;312;266;188;239;108;129	11	2	6	8	3	5	4	6	11	4	5	4	5	1
H7BXG5;Q9HCK8-2;Q9HCK8;H0YJG4	H7BXG5;Q9HCK8-2;Q9HCK8;H0YJG4	9;9;9;7	3;3;3;1	3;3;3;1	Chromodomain-helicase-DNA-binding protein 8	CHD8	>tr|H7BXG5|H7BXG5_HUMAN Chromodomain-helicase-DNA-binding protein 8 OS=Homo sapiens GN=CHD8 PE=4 SV=1;>sp|Q9HCK8-2|CHD8_HUMAN Isoform 2 of Chromodomain-helicase-DNA-binding protein 8 OS=Homo sapiens GN=CHD8;>sp|Q9HCK8|CHD8_HUMAN Chromodomain-helicase-DNA-b	4	9	3	3	5	8	4	6	6	7	1	3	0	1	2	2	1	3	0	1	2	2	4.6	2.1	2.1	262.21	2301	2301;2302;2581;873	14.5		1
H7BXH2;E9PKF6;Q5H9R7-6;Q5H9R7-2;Q5H9R7;Q5H9R7-5;G8JLI3;Q5H9R7-3;Q5H9R7-4;E9PQP7;E9PK08;E9PNN8;B4DP39;H0YEN2;H0YDW1;E9PKG4;REV__Q9H0R1-2;REV__Q9H0R1;REV__E7EQ45;O75170-6;O75170-2;O75170-4;O75170-3;O75170-5;O75170;REV__H0Y5W0;REV__Q7Z6Z7-2;REV__Q7Z6Z7-3;REV__Q7Z6Z7	H7BXH2;E9PKF6;Q5H9R7-6;Q5H9R7-2;Q5H9R7;Q5H9R7-5;G8JLI3;Q5H9R7-3;Q5H9R7-4;E9PQP7	12;12;12;12;12;12;12;11;11;7;5;5;5;4;2;1;1;1;1;1;1;1;1;1;1;1;1;1;1	12;12;12;12;12;12;12;11;11;7;5;5;5;4;2;1;1;1;1;1;1;1;1;1;1;1;1;1;1	12;12;12;12;12;12;12;11;11;7;5;5;5;4;2;1;1;1;1;1;1;1;1;1;1;1;1;1;1	Serine/threonine-protein phosphatase 6 regulatory subunit 3	PPP6R3	>tr|H7BXH2|H7BXH2_HUMAN Serine/threonine-protein phosphatase 6 regulatory subunit 3 OS=Homo sapiens GN=PPP6R3 PE=4 SV=1;>tr|E9PKF6|E9PKF6_HUMAN Serine/threonine-protein phosphatase 6 regulatory subunit 3 OS=Homo sapiens GN=PPP6R3 PE=4 SV=1;>sp|Q5H9R7-6|PP6	29	12	12	12	10	12	10	12	12	12	10	12	10	12	12	12	10	12	10	12	12	12	15.6	15.6	15.6	92.407	827	827;838;844;867;873;879;879;791;793;641;140;186;248;580;112;75;284;490;504;905;927;932;933;959;966;3408;4358;4365;4374	15.1							1	1	6	17	15	30	31
H7BXI1;A0FGR8-6;A0FGR8-2;A0FGR8;C9JGI7;A0FGR8-4;F2Z3K9;A0FGR8-5;A6NFV7	H7BXI1;A0FGR8-6;A0FGR8-2;A0FGR8;C9JGI7;A0FGR8-4	11;11;10;10;7;7;4;4;2	11;11;10;10;7;7;4;4;2	11;11;10;10;7;7;4;4;2	Extended synaptotagmin-2	ESYT2	>tr|H7BXI1|H7BXI1_HUMAN Extended synaptotagmin-2 (Fragment) OS=Homo sapiens GN=ESYT2 PE=4 SV=1;>sp|A0FGR8-6|ESYT2_HUMAN Isoform 6 of Extended synaptotagmin-2 OS=Homo sapiens GN=ESYT2;>sp|A0FGR8-2|ESYT2_HUMAN Isoform 2 of Extended synaptotagmin-2 OS=Homo sa	9	11	11	11	9	9	8	8	8	10	9	9	8	8	8	10	9	9	8	8	8	10	15.4	15.4	15.4	98.008	884	884;942;893;921;527;527;328;328;223	16		1	1	1	4	4	1	1	8	21	21	18	19
H7BXV2;Q96SK2-3;Q96SK2-2;Q96SK2;Q96SK2-4;C9JYX1	H7BXV2;Q96SK2-3;Q96SK2-2;Q96SK2;Q96SK2-4	5;5;5;5;3;2	5;5;5;5;3;2	5;5;5;5;3;2	Transmembrane protein 209	TMEM209	>tr|H7BXV2|H7BXV2_HUMAN Transmembrane protein 209 OS=Homo sapiens GN=TMEM209 PE=4 SV=1;>sp|Q96SK2-3|TM209_HUMAN Isoform 3 of Transmembrane protein 209 OS=Homo sapiens GN=TMEM209;>sp|Q96SK2-2|TM209_HUMAN Isoform 2 of Transmembrane protein 209 OS=Homo sapien	6	5	5	5	5	5	3	4	5	5	5	5	3	4	5	5	5	5	3	4	5	5	21.4	21.4	21.4	58.063	518	518;519;560;561;203;190	19.1									2	3	1
H7BY06;Q9Y282-2;H0Y621;Q9Y282;Q9Y282-3;H7BXI5;H0Y5K5;E9PFA8	H7BY06;Q9Y282-2;H0Y621;Q9Y282;Q9Y282-3;H7BXI5;H0Y5K5;E9PFA8	1;1;1;1;1;1;1;1	1;1;1;1;1;1;1;1	1;1;1;1;1;1;1;1	Endoplasmic reticulum-Golgi intermediate compartment protein 3	ERGIC3	>tr|H7BY06|H7BY06_HUMAN Endoplasmic reticulum-Golgi intermediate compartment protein 3 OS=Homo sapiens GN=ERGIC3 PE=4 SV=1;>sp|Q9Y282-2|ERGI3_HUMAN Isoform 2 of Endoplasmic reticulum-Golgi intermediate compartment protein 3 OS=Homo sapiens GN=ERGIC3;>tr|H0	8	1	1	1	1	1	1	1	1	1	1	1	1	1	1	1	1	1	1	1	1	1	5.6	5.6	5.6	22.378	198	198;230;326;383;388;388;397;398	23.1
H7BY83;Q5JSH3-2;Q5JSH3;Q5JSH3-3;H7BXQ1;F8W913	H7BY83;Q5JSH3-2;Q5JSH3;Q5JSH3-3;H7BXQ1;F8W913	5;5;5;4;3;3	5;5;5;4;3;3	5;5;5;4;3;3	WD repeat-containing protein 44	WDR44	>tr|H7BY83|H7BY83_HUMAN WD repeat-containing protein 44 (Fragment) OS=Homo sapiens GN=WDR44 PE=4 SV=1;>sp|Q5JSH3-2|WDR44_HUMAN Isoform 2 of WD repeat-containing protein 44 OS=Homo sapiens GN=WDR44;>sp|Q5JSH3|WDR44_HUMAN WD repeat-containing protein 44 OS=H	6	5	5	5	4	4	3	4	4	5	4	4	3	4	4	5	4	4	3	4	4	5	7.6	7.6	7.6	89.847	806	806;905;913;429;288;824	19.4										2	4	9	5
H7BY99;Q8IZ21-3;Q8IZ21;Q8IZ21-2	H7BY99;Q8IZ21-3;Q8IZ21;Q8IZ21-2	3;3;3;3	3;3;3;3	3;3;3;3	Phosphatase and actin regulator 4	PHACTR4	>tr|H7BY99|H7BY99_HUMAN Phosphatase and actin regulator 4 OS=Homo sapiens GN=PHACTR4 PE=4 SV=1;>sp|Q8IZ21-3|PHAR4_HUMAN Isoform 3 of Phosphatase and actin regulator 4 OS=Homo sapiens GN=PHACTR4;>sp|Q8IZ21|PHAR4_HUMAN Phosphatase and actin regulator 4 OS=Ho	4	3	3	3	2	2	3	2	3	2	2	2	3	2	3	2	2	2	3	2	3	2	5.9	5.9	5.9	70.85	645	645;686;702;712	18.6
H7BYM8;Q8NFV4-4;Q8NFV4;H0YC52;Q8NFV4-3;Q8NFV4-2;H7C396;Q8NFV4-5;C9J7Q4;H7BZ58	H7BYM8;Q8NFV4-4;Q8NFV4;H0YC52;Q8NFV4-3;Q8NFV4-2;H7C396;Q8NFV4-5;C9J7Q4;H7BZ58	2;2;2;1;1;1;1;1;1;1	2;2;2;1;1;1;1;1;1;1	2;2;2;1;1;1;1;1;1;1	Abhydrolase domain-containing protein 11	ABHD11	>tr|H7BYM8|H7BYM8_HUMAN Abhydrolase domain-containing protein 11 OS=Homo sapiens GN=ABHD11 PE=4 SV=1;>sp|Q8NFV4-4|ABHDB_HUMAN Isoform 4 of Abhydrolase domain-containing protein 11 OS=Homo sapiens GN=ABHD11;>sp|Q8NFV4|ABHDB_HUMAN Abhydrolase domain-containi	10	2	2	2	2	2	1	2	1	1	2	2	1	2	1	1	2	2	1	2	1	1	10.9	10.9	10.9	28.473	258	258;308;315;87;97;101;123;145;159;184	20.1									2	1
H7BYN4;Q02241;Q02241-2;H0YME6;B4E1K0;H0YKQ5	H7BYN4;Q02241;Q02241-2;H0YME6;B4E1K0	4;4;3;2;2;1	4;4;3;2;2;1	4;4;3;2;2;1	Kinesin-like protein KIF23	KIF23	>tr|H7BYN4|H7BYN4_HUMAN Kinesin-like protein KIF23 OS=Homo sapiens GN=KIF23 PE=3 SV=1;>sp|Q02241|KIF23_HUMAN Kinesin-like protein KIF23 OS=Homo sapiens GN=KIF23 PE=1 SV=3;>sp|Q02241-2|KIF23_HUMAN Isoform 2 of Kinesin-like protein KIF23 OS=Homo sapiens GN=K	6	4	4	4	3	3	4	4	3	4	3	3	4	4	3	4	3	3	4	4	3	4	4.9	4.9	4.9	109.13	952	952;960;856;371;673;267	15.3		11	11	3	7	5	6	2	1	2	2
H7BYN9;Q9NS87-4;Q9NS87-2;Q9NS87;Q9NS87-3;C9JKA9;D6RCT7	H7BYN9;Q9NS87-4;Q9NS87-2;Q9NS87;Q9NS87-3;C9JKA9	3;3;3;3;2;2;1	3;3;3;3;2;2;1	3;3;3;3;2;2;1	Kinesin-like protein KIF15	KIF15	>tr|H7BYN9|H7BYN9_HUMAN Kinesin-like protein KIF15 OS=Homo sapiens GN=KIF15 PE=3 SV=1;>sp|Q9NS87-4|KIF15_HUMAN Isoform 4 of Kinesin-like protein KIF15 OS=Homo sapiens GN=KIF15;>sp|Q9NS87-2|KIF15_HUMAN Isoform 2 of Kinesin-like protein KIF15 OS=Homo sapiens	7	3	3	3	2	2	1	0	2	3	2	2	1	0	2	3	2	2	1	0	2	3	2.6	2.6	2.6	136.69	1196	1196;1199;1291;1388;436;1023;711	11.5		2				1			2
H7BZ18;Q8NI22-2;Q8NI22-3;Q8NI22	H7BZ18;Q8NI22-2;Q8NI22-3;Q8NI22	1;1;1;1	1;1;1;1	1;1;1;1	Multiple coagulation factor deficiency protein 2	MCFD2	>tr|H7BZ18|H7BZ18_HUMAN Multiple coagulation factor deficiency protein 2 (Fragment) OS=Homo sapiens GN=MCFD2 PE=4 SV=1;>sp|Q8NI22-2|MCFD2_HUMAN Isoform 2 of Multiple coagulation factor deficiency protein 2 OS=Homo sapiens GN=MCFD2;>sp|Q8NI22-3|MCFD2_HUMAN	4	1	1	1	1	1	0	1	1	1	1	1	0	1	1	1	1	1	0	1	1	1	26.7	26.7	26.7	10.253	90	90;94;127;146	10.1								1	2	7	6
H7C096;Q12982;Q12982-2;Q86WG3-2;F5GWF4;Q86WG3;C9J522;Q86WG3-3;B4DS11	H7C096;Q12982;Q12982-2;Q86WG3-2;F5GWF4;Q86WG3;C9J522;Q86WG3-3;B4DS11	2;2;2;1;1;1;1;1;1	2;2;2;1;1;1;1;1;1	2;2;2;1;1;1;1;1;1	BCL2/adenovirus E1B 19 kDa protein-interacting protein 2;Caytaxin	BNIP2;ATCAY	>tr|H7C096|H7C096_HUMAN BCL2/adenovirus E1B 19 kDa protein-interacting protein 2 (Fragment) OS=Homo sapiens GN=BNIP2 PE=4 SV=1;>sp|Q12982|BNIP2_HUMAN BCL2/adenovirus E1B 19 kDa protein-interacting protein 2 OS=Homo sapiens GN=BNIP2 PE=1 SV=1;>sp|Q12982-2|B	9	2	2	2	2	2	2	2	2	2	2	2	2	2	2	2	2	2	2	2	2	2	9.8	9.8	9.8	24.225	204	204;314;376;349;349;371;371;377;377	22.3
H7C0E5;H7BZM7;O75312	H7C0E5;H7BZM7;O75312	3;3;3	3;3;3	3;3;3	Zinc finger protein ZPR1	ZNF259	>tr|H7C0E5|H7C0E5_HUMAN Zinc finger protein ZPR1 (Fragment) OS=Homo sapiens GN=ZNF259 PE=4 SV=1;>tr|H7BZM7|H7BZM7_HUMAN Zinc finger protein ZPR1 (Fragment) OS=Homo sapiens GN=ZNF259 PE=4 SV=1;>sp|O75312|ZPR1_HUMAN Zinc finger protein ZPR1 OS=Homo sapiens G	3	3	3	3	3	2	2	2	2	2	3	2	2	2	2	2	3	2	2	2	2	2	7.3	7.3	7.3	42.542	386	386;430;459	12.9							1	1		7	9	5	5
H7C0G1;Q9H330-2;Q9H330;F8WBJ7;Q9H330-3;C9K005;Q9H330-4	H7C0G1;Q9H330-2;Q9H330;F8WBJ7;Q9H330-3;C9K005;Q9H330-4	2;2;2;1;1;1;1	2;2;2;1;1;1;1	2;2;2;1;1;1;1	Transmembrane protein 245	TMEM245	>tr|H7C0G1|H7C0G1_HUMAN Transmembrane protein 245 (Fragment) OS=Homo sapiens GN=TMEM245 PE=4 SV=1;>sp|Q9H330-2|TM245_HUMAN Isoform 2 of Transmembrane protein 245 OS=Homo sapiens GN=TMEM245;>sp|Q9H330|TM245_HUMAN Transmembrane protein 245 OS=Homo sapiens GN	7	2	2	2	2	2	2	2	2	2	2	2	2	2	2	2	2	2	2	2	2	2	5.9	5.9	5.9	52.72	472	472;879;911;253;431;502;503	20.7
H7C0I1;F8WCK7;Q8NBF6-2;B8ZZW5;Q8NBF6;Q8N6Z3	H7C0I1;F8WCK7;Q8NBF6-2;B8ZZW5;Q8NBF6;Q8N6Z3	3;3;3;3;3;2	3;3;3;3;3;2	3;3;3;3;3;2	Late secretory pathway protein AVL9 homolog	AVL9	>tr|H7C0I1|H7C0I1_HUMAN Late secretory pathway protein AVL9 homolog (Fragment) OS=Homo sapiens GN=AVL9 PE=4 SV=1;>tr|F8WCK7|F8WCK7_HUMAN Late secretory pathway protein AVL9 homolog OS=Homo sapiens GN=AVL9 PE=4 SV=1;>sp|Q8NBF6-2|AVL9_HUMAN Isoform 2 of Late	6	3	3	3	3	2	2	3	2	3	3	2	2	3	2	3	3	2	2	3	2	3	5.1	5.1	5.1	63.292	568	568;590;591;630;648;463	22
H7C0N4	H7C0N4	4	3	2		SF1	>tr|H7C0N4|H7C0N4_HUMAN Splicing factor 1 (Fragment) OS=Homo sapiens GN=SF1 PE=4 SV=1	1	4	3	2	4	4	3	4	4	4	3	3	2	3	3	3	2	2	1	2	2	2	35.6	28.3	21.1	18.639	180	180	21.9
H7C0R7;Q9UHQ9	H7C0R7;Q9UHQ9	4;4	4;4	4;4	NADH-cytochrome b5 reductase 1	CYB5R1	>tr|H7C0R7|H7C0R7_HUMAN NADH-cytochrome b5 reductase 1 (Fragment) OS=Homo sapiens GN=CYB5R1 PE=4 SV=1;>sp|Q9UHQ9|NB5R1_HUMAN NADH-cytochrome b5 reductase 1 OS=Homo sapiens GN=CYB5R1 PE=1 SV=1	2	4	4	4	4	3	3	4	4	4	4	3	3	4	4	4	4	3	3	4	4	4	20.8	20.8	20.8	24.793	226	226;305	20.1
H7C0T1;H7C2R9;C9JQV0;Q9BRJ6	H7C0T1;H7C2R9;C9JQV0;Q9BRJ6	1;1;1;1	1;1;1;1	1;1;1;1	Uncharacterized protein C7orf50	C7orf50	>tr|H7C0T1|H7C0T1_HUMAN Uncharacterized protein C7orf50 (Fragment) OS=Homo sapiens GN=C7orf50 PE=4 SV=1;>tr|H7C2R9|H7C2R9_HUMAN Uncharacterized protein C7orf50 (Fragment) OS=Homo sapiens GN=C7orf50 PE=4 SV=1;>tr|C9JQV0|C9JQV0_HUMAN Uncharacterized protein	4	1	1	1	1	1	0	1	1	1	1	1	0	1	1	1	1	1	0	1	1	1	7.4	7.4	7.4	18.743	162	162;179;192;194	15.6
H7C0V9;P05067-10;E9PEV0;P05067-3;P05067-4;P05067-5;P05067-6;E9PG40;P05067-7;B4DII8;P05067-8;P05067-9;P05067;H7C104;P05067-2;H7C2L2	H7C0V9;P05067-10;E9PEV0;P05067-3;P05067-4;P05067-5;P05067-6;E9PG40;P05067-7;B4DII8;P05067-8;P05067-9;P05067;H7C104	5;5;5;5;5;5;5;5;5;5;5;5;5;3;2;1	5;5;5;5;5;5;5;5;5;5;5;5;5;3;2;1	5;5;5;5;5;5;5;5;5;5;5;5;5;3;2;1	Amyloid beta A4 protein;N-APP;Soluble APP-alpha;Soluble APP-beta;C99;Beta-amyloid protein 42;Beta-amyloid protein 40;C83;P3(42);P3(40);C80;Gamma-secretase C-terminal fragment 59;Gamma-secretase C-terminal fragment 57;Gamma-secretase C-terminal fragment 50;C31	APP	>tr|H7C0V9|H7C0V9_HUMAN Gamma-secretase C-terminal fragment 50 (Fragment) OS=Homo sapiens GN=APP PE=4 SV=1;>sp|P05067-10|A4_HUMAN Isoform APP639 of Amyloid beta A4 protein OS=Homo sapiens GN=APP;>tr|E9PEV0|E9PEV0_HUMAN Gamma-secretase C-terminal fragment 5	16	5	5	5	5	5	3	4	5	5	5	5	3	4	5	5	5	5	3	4	5	5	12.8	12.8	12.8	54.981	485	485;639;660;677;695;696;714;714;733;746;751;752;770;308;305;181	18.4
H7C0X4;B4DS50;Q92685-2;C9J7S5;Q92685;C9JQW2	H7C0X4;B4DS50;Q92685-2;C9J7S5;Q92685;C9JQW2	2;2;2;2;2;2	2;2;2;2;2;2	2;2;2;2;2;2	Dol-P-Man:Man(5)GlcNAc(2)-PP-Dol alpha-1,3-mannosyltransferase	ALG3	>tr|H7C0X4|H7C0X4_HUMAN Dol-P-Man:Man(5)GlcNAc(2)-PP-Dol alpha-1,3-mannosyltransferase (Fragment) OS=Homo sapiens GN=ALG3 PE=4 SV=1;>tr|B4DS50|B4DS50_HUMAN Dol-P-Man:Man(5)GlcNAc(2)-PP-Dol alpha-1,3-mannosyltransferase OS=Homo sapiens GN=ALG3 PE=2 SV=1;>sp	6	2	2	2	2	2	2	2	2	2	2	2	2	2	2	2	2	2	2	2	2	2	6.2	6.2	6.2	36.898	323	323;382;390;398;438;438	12.5									2	5	6	5	4
H7C0X5;Q9H3G5;H7C218;F5H6K4	H7C0X5;Q9H3G5	3;3;1;1	3;3;1;1	3;3;1;1	Probable serine carboxypeptidase CPVL	CPVL	>tr|H7C0X5|H7C0X5_HUMAN Probable serine carboxypeptidase CPVL (Fragment) OS=Homo sapiens GN=CPVL PE=4 SV=1;>sp|Q9H3G5|CPVL_HUMAN Probable serine carboxypeptidase CPVL OS=Homo sapiens GN=CPVL PE=1 SV=2	4	3	3	3	2	2	0	3	3	3	2	2	0	3	3	3	2	2	0	3	3	3	17.8	17.8	17.8	21.076	180	180;476;141;232	13.3										5	4	3	3
H7C173;H7C202;Q6P582;Q6NZ67;B8ZZ87;H7BZ50	H7C173;H7C202;Q6P582;Q6NZ67;B8ZZ87;H7BZ50	2;2;2;2;2;1	2;2;2;2;2;1	2;2;2;2;2;1	Mitotic-spindle organizing protein 2A;Mitotic-spindle organizing protein 2B	MZT2B;MZT2A	>tr|H7C173|H7C173_HUMAN Mitotic-spindle organizing protein 2B (Fragment) OS=Homo sapiens GN=MZT2B PE=4 SV=1;>tr|H7C202|H7C202_HUMAN Mitotic-spindle organizing protein 2A (Fragment) OS=Homo sapiens GN=MZT2A PE=4 SV=1;>sp|Q6P582|MZT2A_HUMAN Mitotic-spindle o	6	2	2	2	2	2	2	2	2	2	2	2	2	2	2	2	2	2	2	2	2	2	16.4	16.4	16.4	12.395	122	122;140;158;158;218;121	17.5									1	2	1	6	4
H7C174;P08581;P08581-2	H7C174;P08581;P08581-2	3;3;2	3;3;2	3;3;2	Hepatocyte growth factor receptor	MET	>tr|H7C174|H7C174_HUMAN Hepatocyte growth factor receptor (Fragment) OS=Homo sapiens GN=MET PE=4 SV=1;>sp|P08581|MET_HUMAN Hepatocyte growth factor receptor OS=Homo sapiens GN=MET PE=1 SV=4;>sp|P08581-2|MET_HUMAN Isoform 2 of Hepatocyte growth factor recep	3	3	3	3	2	2	2	3	2	2	2	2	2	3	2	2	2	2	2	3	2	2	19.2	19.2	19.2	23.737	214	214;1390;1408	15.4
H7C1H8;P00519;P00519-2	H7C1H8;P00519;P00519-2	2;2;2	2;2;2	2;2;2	Tyrosine-protein kinase ABL1	ABL1	>tr|H7C1H8|H7C1H8_HUMAN Tyrosine-protein kinase ABL1 OS=Homo sapiens GN=ABL1 PE=4 SV=1;>sp|P00519|ABL1_HUMAN Tyrosine-protein kinase ABL1 OS=Homo sapiens GN=ABL1 PE=1 SV=4;>sp|P00519-2|ABL1_HUMAN Isoform IB of Tyrosine-protein kinase ABL1 OS=Homo sapiens G	3	2	2	2	2	2	2	2	2	2	2	2	2	2	2	2	2	2	2	2	2	2	5.1	5.1	5.1	102.13	945	945;1130;1149	18.2
H7C1M5;Q9H147;H7C1J2;F2Z2A4	H7C1M5;Q9H147;H7C1J2	4;4;3;1	4;4;3;1	4;4;3;1	Deoxynucleotidyltransferase terminal-interacting protein 1	DNTTIP1	>tr|H7C1M5|H7C1M5_HUMAN Deoxynucleotidyltransferase terminal-interacting protein 1 (Fragment) OS=Homo sapiens GN=DNTTIP1 PE=4 SV=1;>sp|Q9H147|TDIF1_HUMAN Deoxynucleotidyltransferase terminal-interacting protein 1 OS=Homo sapiens GN=DNTTIP1 PE=1 SV=2;>tr|H7	4	4	4	4	3	3	2	3	4	3	3	3	2	3	4	3	3	3	2	3	4	3	15	15	15	31.664	280	280;329;232;145	14.3										6	6	6	3
H7C1N2;O75128-3;O75128;O75128-7;O75128-2;O75128-6;E7EQN2;O75128-5;O75128-4;H7C2C4	H7C1N2;O75128-3;O75128;O75128-7;O75128-2;O75128-6	11;11;11;11;11;9;2;2;2;2	11;11;11;11;11;9;2;2;2;2	11;11;11;11;11;9;2;2;2;2	Protein cordon-bleu	COBL	>tr|H7C1N2|H7C1N2_HUMAN Protein cordon-bleu (Fragment) OS=Homo sapiens GN=COBL PE=4 SV=1;>sp|O75128-3|COBL_HUMAN Isoform 3 of Protein cordon-bleu OS=Homo sapiens GN=COBL;>sp|O75128|COBL_HUMAN Protein cordon-bleu OS=Homo sapiens GN=COBL PE=1 SV=2;>sp|O75128	10	11	11	11	9	10	7	9	9	9	9	10	7	9	9	9	9	10	7	9	9	9	14.2	14.2	14.2	119.04	1106	1106;1214;1261;1271;1343;803;274;379;469;614	17									2	8	8	1	14
H7C1T3;C9J2E1;C9J050;B4E322;P49585;C9JEJ2;C9JVS0;C9JPY0;F8WAZ5;H7BZN1;F2Z2B1;Q9Y5K3-2;Q9Y5K3-3;E9PD84;Q9Y5K3	H7C1T3;C9J2E1;C9J050;B4E322;P49585;C9JEJ2;C9JVS0;C9JPY0;F8WAZ5;H7BZN1;F2Z2B1;Q9Y5K3-2;Q9Y5K3-3;E9PD84;Q9Y5K3	2;2;2;2;2;2;1;1;1;1;1;1;1;1;1	2;2;2;2;2;2;1;1;1;1;1;1;1;1;1	2;2;2;2;2;2;1;1;1;1;1;1;1;1;1	Choline-phosphate cytidylyltransferase A;Choline-phosphate cytidylyltransferase B	PCYT1A;PCYT1B	>tr|H7C1T3|H7C1T3_HUMAN Choline-phosphate cytidylyltransferase A (Fragment) OS=Homo sapiens GN=PCYT1A PE=4 SV=1;>tr|C9J2E1|C9J2E1_HUMAN Choline-phosphate cytidylyltransferase A (Fragment) OS=Homo sapiens GN=PCYT1A PE=4 SV=1;>tr|C9J050|C9J050_HUMAN Choline-	15	2	2	2	2	2	1	2	2	2	2	2	1	2	2	2	2	2	1	2	2	2	15.4	15.4	15.4	22.779	201	201;213;293;328;367;380;115;133;134;137;177;330;351;351;369	12.6									1	5	4		10
H7C1Z9;Q9NWM8	H7C1Z9;Q9NWM8	2;2	2;2	2;2	Peptidyl-prolyl cis-trans isomerase;Peptidyl-prolyl cis-trans isomerase FKBP14	FKBP14	>tr|H7C1Z9|H7C1Z9_HUMAN Peptidyl-prolyl cis-trans isomerase (Fragment) OS=Homo sapiens GN=FKBP14 PE=4 SV=1;>sp|Q9NWM8|FKB14_HUMAN Peptidyl-prolyl cis-trans isomerase FKBP14 OS=Homo sapiens GN=FKBP14 PE=1 SV=1	2	2	2	2	2	2	2	2	2	2	2	2	2	2	2	2	2	2	2	2	2	2	32.6	32.6	32.6	9.9055	89	89;211	18.2												3	5
H7C2D2;E7EW80;Q13356;Q13356-2	H7C2D2;E7EW80;Q13356;Q13356-2	2;2;2;2	2;2;2;2	2;2;2;2	Peptidyl-prolyl cis-trans isomerase;Peptidyl-prolyl cis-trans isomerase-like 2	PPIL2	>tr|H7C2D2|H7C2D2_HUMAN Peptidyl-prolyl cis-trans isomerase (Fragment) OS=Homo sapiens GN=PPIL2 PE=3 SV=1;>tr|E7EW80|E7EW80_HUMAN Peptidyl-prolyl cis-trans isomerase-like 2 OS=Homo sapiens GN=PPIL2 PE=4 SV=1;>sp|Q13356|PPIL2_HUMAN Peptidyl-prolyl cis-trans	4	2	2	2	2	2	1	2	2	2	2	2	1	2	2	2	2	2	1	2	2	2	7.3	7.3	7.3	33.318	300	300;489;520;527	15.9
H7C2G1;F8W6W0;A1L170;A1L170-2	H7C2G1;F8W6W0;A1L170;A1L170-2	2;1;1;1	1;1;1;1	1;1;1;1	Uncharacterized protein C1orf226	C1orf226	>tr|H7C2G1|H7C2G1_HUMAN Uncharacterized protein (Fragment) OS=Homo sapiens PE=4 SV=1;>tr|F8W6W0|F8W6W0_HUMAN Uncharacterized protein C1orf226 (Fragment) OS=Homo sapiens GN=C1orf226 PE=4 SV=1;>sp|A1L170|CA226_HUMAN Uncharacterized protein C1orf226 OS=Homo s	4	2	1	1	2	2	2	2	2	2	1	1	1	1	1	1	1	1	1	1	1	1	21.7	15.6	15.6	19.145	180	180;171;272;315	17.7
H7C2U6;Q9BPW8;C9JDV8;F8WCR5	H7C2U6;Q9BPW8;C9JDV8;F8WCR5	2;2;1;1	2;2;1;1	2;2;1;1	Protein NipSnap homolog 1	NIPSNAP1	>tr|H7C2U6|H7C2U6_HUMAN Protein NipSnap homolog 1 (Fragment) OS=Homo sapiens GN=NIPSNAP1 PE=4 SV=1;>sp|Q9BPW8|NIPS1_HUMAN Protein NipSnap homolog 1 OS=Homo sapiens GN=NIPSNAP1 PE=1 SV=1;>tr|C9JDV8|C9JDV8_HUMAN Protein NipSnap homolog 1 (Fragment) OS=Homo s	4	2	2	2	2	2	0	2	2	2	2	2	0	2	2	2	2	2	0	2	2	2	14.9	14.9	14.9	25.497	221	221;284;69;128	10.9									2	12	8	5	4
H7C2W9;C9JU56;B7Z4E3;P62899-3;P62899;P62899-2;B7Z4C8;B8ZZK4	H7C2W9;C9JU56;B7Z4E3;P62899-3;P62899;P62899-2;B7Z4C8;B8ZZK4	4;4;4;4;4;4;4;3	4;4;4;4;4;4;4;3	4;4;4;4;4;4;4;3	60S ribosomal protein L31	RPL31	>tr|H7C2W9|H7C2W9_HUMAN 60S ribosomal protein L31 (Fragment) OS=Homo sapiens GN=RPL31 PE=4 SV=1;>tr|C9JU56|C9JU56_HUMAN 60S ribosomal protein L31 (Fragment) OS=Homo sapiens GN=RPL31 PE=4 SV=1;>tr|B7Z4E3|B7Z4E3_HUMAN 60S ribosomal protein L31 OS=Homo sapien	8	4	4	4	4	4	4	4	4	3	4	4	4	4	4	3	4	4	4	4	4	3	36.1	36.1	36.1	12.701	108	108;115;120;121;125;128;130;79	11.9	9	17	14	12	16	7	13	14	11	13	11	10	11
H7C3X5;B4DKR0;Q13190-3;Q13190-2;F8W8Q9;Q13190	H7C3X5;B4DKR0;Q13190-3;Q13190-2;F8W8Q9;Q13190	1;1;1;1;1;1	1;1;1;1;1;1	1;1;1;1;1;1	Syntaxin-5	STX5;STX5A	>tr|H7C3X5|H7C3X5_HUMAN Syntaxin-5 (Fragment) OS=Homo sapiens GN=STX5 PE=4 SV=1;>tr|B4DKR0|B4DKR0_HUMAN Syntaxin 5A, isoform CRA_c OS=Homo sapiens GN=STX5A PE=2 SV=1;>sp|Q13190-3|STX5_HUMAN Isoform 3 of Syntaxin-5 OS=Homo sapiens GN=STX5;>sp|Q13190-2|STX5_	6	1	1	1	1	1	1	1	1	1	1	1	1	1	1	1	1	1	1	1	1	1	17.7	17.7	17.7	17.5	158	158;259;267;301;321;355	17.1
H7C3Y7;H0Y764;Q6ZNJ1-2;Q6ZNJ1-3;Q6ZNJ1;B4DVX0;H7C354	H7C3Y7;H0Y764;Q6ZNJ1-2;Q6ZNJ1-3;Q6ZNJ1;B4DVX0	3;3;3;3;3;2;1	3;3;3;3;3;2;1	3;3;3;3;3;2;1	Neurobeachin-like protein 2	NBEAL2	>tr|H7C3Y7|H7C3Y7_HUMAN Neurobeachin-like protein 2 (Fragment) OS=Homo sapiens GN=NBEAL2 PE=4 SV=1;>tr|H0Y764|H0Y764_HUMAN Neurobeachin-like protein 2 (Fragment) OS=Homo sapiens GN=NBEAL2 PE=4 SV=1;>sp|Q6ZNJ1-2|NBEL2_HUMAN Isoform 2 of Neurobeachin-like pr	7	3	3	3	2	3	2	3	2	3	2	3	2	3	2	3	2	3	2	3	2	3	2.9	2.9	2.9	121.61	1093	1093;2042;2570;2724;2754;697;107	18.5
[truncated: 4,588 more rows]
[truncated: 62 more columns]
