# Supplementary material for: In-depth method assessments of differentially expressed protein detection for shotgun proteomics data with missing values
Source: Sci Rep. 2017 Jun 13;7:3367. doi: 10.1038/s41598-017-03650-8 (PMC5469784; doi:10.1038/s41598-017-03650-8)
Supplement: Supplementary file 3 — Supplementary Table S3 [file 41598_2017_3650_MOESM3_ESM.xls]

## Sheet: SupplementaryTableS3
Protein IDs	Majority protein IDs	Peptide counts (all)	Peptide counts (razor+unique)	Peptide counts (unique)	Fasta headers	Number of proteins	Peptides	Razor + unique peptides	Unique peptides	Peptides Study6AR1	Peptides Study6AR2	Peptides Study6AR3	Peptides Study6BR1	Peptides Study6BR2	Peptides Study6BR3	Peptides Study6CR1	Peptides Study6CR2	Peptides Study6CR3	Peptides Study6DR1	Peptides Study6DR2	Peptides Study6DR3	Peptides Study6ER1	Peptides Study6ER2	Peptides Study6ER3	Razor + unique peptides Study6AR1	Razor + unique peptides Study6AR2	Razor + unique peptides Study6AR3	Razor + unique peptides Study6BR1	Razor + unique peptides Study6BR2	Razor + unique peptides Study6BR3	Razor + unique peptides Study6CR1	Razor + unique peptides Study6CR2	Razor + unique peptides Study6CR3	Razor + unique peptides Study6DR1	Razor + unique peptides Study6DR2	Razor + unique peptides Study6DR3	Razor + unique peptides Study6ER1	Razor + unique peptides Study6ER2	Razor + unique peptides Study6ER3	Unique peptides Study6AR1	Unique peptides Study6AR2	Unique peptides Study6AR3	Unique peptides Study6BR1	Unique peptides Study6BR2	Unique peptides Study6BR3	Unique peptides Study6CR1	Unique peptides Study6CR2	Unique peptides Study6CR3	Unique peptides Study6DR1
sp|A5Z2X5|YP010_YEAST	sp|A5Z2X5|YP010_YEAST	1	1	1	>sp|A5Z2X5|YP010_YEAST UPF0495 protein YPR010C-A OS=Saccharomyces cerevisiae (strain ATCC 204508 / S288c) GN=YPR010C-A PE=3 SV=1	1	1	1	1	1	1	1	1	1	1	1	1	0	1	1	1	0	0	1	1	1	1	1	1	1	1	1	0	1	1	1	0	0	1	1	1	1	1	1	1	1	1	0	1
sp|O00762ups|UBE2C_HUMAN_UPS	sp|O00762ups|UBE2C_HUMAN_UPS	13	13	13	>sp|O00762ups|UBE2C_HUMAN_UPS Ubiquitin-conjugating enzyme E2 C (Chain 1-179, N-terminal His tag)- Homo sapiens (Human)	1	13	13	13	1	2	1	2	3	3	5	6	4	9	8	8	12	13	12	1	2	1	2	3	3	5	6	4	9	8	8	12	13	12	1	2	1	2	3	3	5	6	4	9
sp|O13516|RS9A_YEAST	sp|O13516|RS9A_YEAST	15	1	1	>sp|O13516|RS9A_YEAST 40S ribosomal protein S9-A OS=Saccharomyces cerevisiae (strain ATCC 204508 / S288c) GN=RPS9A PE=1 SV=3	1	15	1	1	13	14	13	15	14	15	14	14	13	15	15	13	14	14	14	1	1	1	1	1	1	1	1	1	1	1	1	1	1	1	1	1	1	1	1	1	1	1	1	1
sp|O13547|CCW14_YEAST	sp|O13547|CCW14_YEAST	3	3	3	>sp|O13547|CCW14_YEAST Covalently-linked cell wall protein 14 OS=Saccharomyces cerevisiae (strain ATCC 204508 / S288c) GN=CCW14 PE=1 SV=1	1	3	3	3	2	3	3	3	3	2	2	3	1	3	3	1	3	3	3	2	3	3	3	3	2	2	3	1	3	3	1	3	3	3	2	3	3	3	3	2	2	3	1	3
sp|O13563|RPN13_YEAST	sp|O13563|RPN13_YEAST	2	2	2	>sp|O13563|RPN13_YEAST 26S proteasome regulatory subunit RPN13 OS=Saccharomyces cerevisiae (strain ATCC 204508 / S288c) GN=RPN13 PE=1 SV=1	1	2	2	2	2	2	1	2	2	2	2	2	1	2	1	2	2	2	2	2	2	1	2	2	2	2	2	1	2	1	2	2	2	2	2	2	1	2	2	2	2	2	1	2
sp|O14455|RL36B_YEAST	sp|O14455|RL36B_YEAST	7	7	2	>sp|O14455|RL36B_YEAST 60S ribosomal protein L36-B OS=Saccharomyces cerevisiae (strain ATCC 204508 / S288c) GN=RPL36B PE=1 SV=3	1	7	7	2	7	7	6	7	6	7	6	6	7	7	7	6	7	7	7	7	7	6	7	6	7	6	6	7	7	7	6	7	7	7	2	2	2	2	2	2	2	2	2	2
sp|O14467|MBF1_YEAST	sp|O14467|MBF1_YEAST	7	7	7	>sp|O14467|MBF1_YEAST Multiprotein-bridging factor 1 OS=Saccharomyces cerevisiae (strain ATCC 204508 / S288c) GN=MBF1 PE=1 SV=2	1	7	7	7	7	7	7	7	7	6	7	6	7	7	6	6	7	6	7	7	7	7	7	7	6	7	6	7	7	6	6	7	6	7	7	7	7	7	7	6	7	6	7	7
sp|P00167ups|CYB5_HUMAN_UPS	sp|P00167ups|CYB5_HUMAN_UPS	2	2	2	>sp|P00167ups|CYB5_HUMAN_UPS Cytochrome b5 (Chain 1-134, N-terminal His tag) - Homo sapiens (Human)	1	2	2	2	0	1	0	2	2	2	2	2	2	2	2	2	2	2	2	0	1	0	2	2	2	2	2	2	2	2	2	2	2	2	0	1	0	2	2	2	2	2	2	2
sp|P00330|ADH1_YEAST;sp|P00331|ADH2_YEAST;sp|P38113|ADH5_YEAST	sp|P00330|ADH1_YEAST	15;5;1	15;5;1	14;4;1	>sp|P00330|ADH1_YEAST Alcohol dehydrogenase 1 OS=Saccharomyces cerevisiae (strain ATCC 204508 / S288c) GN=ADH1 PE=1 SV=5	3	15	15	14	13	15	14	13	13	15	14	15	15	15	14	14	14	14	14	13	15	14	13	13	15	14	15	15	15	14	14	14	14	14	12	14	13	12	12	14	13	14	14	14
sp|P00358|G3P2_YEAST	sp|P00358|G3P2_YEAST	25	3	2	>sp|P00358|G3P2_YEAST Glyceraldehyde-3-phosphate dehydrogenase 2 OS=Saccharomyces cerevisiae (strain ATCC 204508 / S288c) GN=TDH2 PE=1 SV=3	1	25	3	2	22	23	23	23	23	22	22	22	23	23	22	21	24	22	24	2	2	2	2	2	2	2	2	2	2	2	2	3	3	3	2	2	2	2	2	2	2	2	2	2
sp|P00359|G3P3_YEAST	sp|P00359|G3P3_YEAST	30	30	7	>sp|P00359|G3P3_YEAST Glyceraldehyde-3-phosphate dehydrogenase 3 OS=Saccharomyces cerevisiae (strain ATCC 204508 / S288c) GN=TDH3 PE=1 SV=3	1	30	30	7	26	27	27	27	27	26	26	26	27	27	26	25	29	26	28	26	27	27	27	27	26	26	26	27	27	26	25	29	26	28	5	5	5	5	5	5	5	5	5	5
sp|P00360|G3P1_YEAST	sp|P00360|G3P1_YEAST	19	8	8	>sp|P00360|G3P1_YEAST Glyceraldehyde-3-phosphate dehydrogenase 1 OS=Saccharomyces cerevisiae (strain ATCC 204508 / S288c) GN=TDH1 PE=1 SV=3	1	19	8	8	16	17	18	17	18	14	15	16	17	17	15	15	16	14	15	7	7	8	7	8	5	6	7	7	7	6	7	6	5	5	7	7	8	7	8	5	6	7	7	7
sp|P00441ups|SODC_HUMAN_UPS	sp|P00441ups|SODC_HUMAN_UPS	13	13	13	>sp|P00441ups|SODC_HUMAN_UPS Superoxide dismutase [Cu-Zn] (Chain 2-154) - Homo sapiens (Human)	1	13	13	13	1	1	1	4	3	2	7	8	8	9	8	10	12	12	13	1	1	1	4	3	2	7	8	8	9	8	10	12	12	13	1	1	1	4	3	2	7	8	8	9
sp|P00445|SODC_YEAST	sp|P00445|SODC_YEAST	10	10	10	>sp|P00445|SODC_YEAST Superoxide dismutase [Cu-Zn] OS=Saccharomyces cerevisiae (strain ATCC 204508 / S288c) GN=SOD1 PE=1 SV=2	1	10	10	10	9	9	10	9	9	9	9	9	9	9	9	9	9	8	8	9	9	10	9	9	9	9	9	9	9	9	9	9	8	8	9	9	10	9	9	9	9	9	9	9
sp|P00447|SODM_YEAST	sp|P00447|SODM_YEAST	2	2	2	>sp|P00447|SODM_YEAST Superoxide dismutase [Mn], mitochondrial OS=Saccharomyces cerevisiae (strain ATCC 204508 / S288c) GN=SOD2 PE=1 SV=1	1	2	2	2	1	1	1	1	1	1	2	1	1	1	1	0	1	1	1	1	1	1	1	1	1	2	1	1	1	1	0	1	1	1	1	1	1	1	1	1	2	1	1	1
sp|P00498|HIS1_YEAST	sp|P00498|HIS1_YEAST	8	8	8	>sp|P00498|HIS1_YEAST ATP phosphoribosyltransferase OS=Saccharomyces cerevisiae (strain ATCC 204508 / S288c) GN=HIS1 PE=1 SV=1	1	8	8	8	5	5	6	4	7	7	5	6	3	6	7	6	4	5	7	5	5	6	4	7	7	5	6	3	6	7	6	4	5	7	5	5	6	4	7	7	5	6	3	6
sp|P00546|CDK1_YEAST;sp|P17157|PHO85_YEAST	sp|P00546|CDK1_YEAST;sp|P17157|PHO85_YEAST	2;2	2;2	2;2	>sp|P00546|CDK1_YEAST Cyclin-dependent kinase 1 OS=Saccharomyces cerevisiae (strain ATCC 204508 / S288c) GN=CDC28 PE=1 SV=1;>sp|P17157|PHO85_YEAST Cyclin-dependent protein kinase PHO85 OS=Saccharomyces cerevisiae (strain ATCC 204508 / S288c) GN=PHO85 PE=1	2	2	2	2	2	2	2	2	2	1	2	2	0	0	2	2	1	2	1	2	2	2	2	2	1	2	2	0	0	2	2	1	2	1	2	2	2	2	2	1	2	2	0	0
sp|P00549|KPYK1_YEAST	sp|P00549|KPYK1_YEAST	40	40	38	>sp|P00549|KPYK1_YEAST Pyruvate kinase 1 OS=Saccharomyces cerevisiae (strain ATCC 204508 / S288c) GN=CDC19 PE=1 SV=2	1	40	40	38	37	37	37	37	37	37	38	37	35	39	39	39	40	40	40	37	37	37	37	37	37	38	37	35	39	39	39	40	40	40	35	35	35	35	35	35	36	35	33	37
sp|P00560|PGK_YEAST	sp|P00560|PGK_YEAST	32	32	32	>sp|P00560|PGK_YEAST Phosphoglycerate kinase OS=Saccharomyces cerevisiae (strain ATCC 204508 / S288c) GN=PGK1 PE=1 SV=2	1	32	32	32	29	30	29	29	29	30	29	29	26	29	29	27	31	30	29	29	30	29	29	29	30	29	29	26	29	29	27	31	30	29	29	30	29	29	29	30	29	29	26	29
sp|P00709ups|LALBA_HUMAN_UPS	sp|P00709ups|LALBA_HUMAN_UPS	11	11	11	>sp|P00709ups|LALBA_HUMAN_UPS Alpha-lactalbumin (Chain 20-142) - Homo sapiens (Human)	1	11	11	11	1	1	1	2	2	2	4	3	3	6	7	5	11	11	11	1	1	1	2	2	2	4	3	3	6	7	5	11	11	11	1	1	1	2	2	2	4	3	3	6
sp|P00812|ARGI_YEAST	sp|P00812|ARGI_YEAST	3	3	3	>sp|P00812|ARGI_YEAST Arginase OS=Saccharomyces cerevisiae (strain ATCC 204508 / S288c) GN=CAR1 PE=1 SV=1	1	3	3	3	3	2	3	3	3	2	3	3	3	3	3	2	2	2	2	3	2	3	3	3	2	3	3	3	3	3	2	2	2	2	3	2	3	3	3	2	3	3	3	3
sp|P00815|HIS2_YEAST	sp|P00815|HIS2_YEAST	18	18	18	>sp|P00815|HIS2_YEAST Histidine biosynthesis trifunctional protein OS=Saccharomyces cerevisiae (strain ATCC 204508 / S288c) GN=HIS4 PE=1 SV=3	1	18	18	18	12	15	16	15	16	13	12	15	9	13	15	14	13	13	15	12	15	16	15	16	13	12	15	9	13	15	14	13	13	15	12	15	16	15	16	13	12	15	9	13
sp|P00817|IPYR_YEAST	sp|P00817|IPYR_YEAST	13	13	13	>sp|P00817|IPYR_YEAST Inorganic pyrophosphatase OS=Saccharomyces cerevisiae (strain ATCC 204508 / S288c) GN=IPP1 PE=1 SV=4	1	13	13	13	12	13	13	11	12	12	12	12	12	12	12	12	11	13	12	12	13	13	11	12	12	12	12	12	12	12	12	11	13	12	12	13	13	11	12	12	12	12	12	12
sp|P00830|ATPB_YEAST	sp|P00830|ATPB_YEAST	15	15	15	>sp|P00830|ATPB_YEAST ATP synthase subunit beta, mitochondrial OS=Saccharomyces cerevisiae (strain ATCC 204508 / S288c) GN=ATP2 PE=1 SV=2	1	15	15	15	11	11	11	11	11	11	11	11	8	11	12	9	14	14	14	11	11	11	11	11	11	11	11	8	11	12	9	14	14	14	11	11	11	11	11	11	11	11	8	11
sp|P00890|CISY1_YEAST	sp|P00890|CISY1_YEAST	4	4	4	>sp|P00890|CISY1_YEAST Citrate synthase, mitochondrial OS=Saccharomyces cerevisiae (strain ATCC 204508 / S288c) GN=CIT1 PE=1 SV=2	1	4	4	4	3	3	3	3	3	3	3	3	1	3	4	2	3	2	3	3	3	3	3	3	3	3	3	1	3	4	2	3	2	3	3	3	3	3	3	3	3	3	1	3
sp|P00899|TRPE_YEAST	sp|P00899|TRPE_YEAST	10	10	10	>sp|P00899|TRPE_YEAST Anthranilate synthase component 1 OS=Saccharomyces cerevisiae (strain ATCC 204508 / S288c) GN=TRP2 PE=1 SV=4	1	10	10	10	9	10	10	9	10	10	9	10	8	9	9	10	10	7	8	9	10	10	9	10	10	9	10	8	9	9	10	10	7	8	9	10	10	9	10	10	9	10	8	9
sp|P00918ups|CAH2_HUMAN_UPS	sp|P00918ups|CAH2_HUMAN_UPS	8	8	8	>sp|P00918ups|CAH2_HUMAN_UPS Carbonic anhydrase 2 (Chain 2-260) - Homo sapiens (Human)	1	8	8	8	1	0	1	4	4	2	5	6	5	6	6	6	7	7	8	1	0	1	4	4	2	5	6	5	6	6	6	7	7	8	1	0	1	4	4	2	5	6	5	6
sp|P00924|ENO1_YEAST	sp|P00924|ENO1_YEAST	18	7	7	>sp|P00924|ENO1_YEAST Enolase 1 OS=Saccharomyces cerevisiae (strain ATCC 204508 / S288c) GN=ENO1 PE=1 SV=3	1	18	7	7	17	16	17	16	17	16	17	16	16	18	17	17	16	16	17	6	6	6	6	7	6	6	6	6	7	6	7	7	7	7	6	6	6	6	7	6	6	6	6	7
sp|P00925|ENO2_YEAST	sp|P00925|ENO2_YEAST	25	25	14	>sp|P00925|ENO2_YEAST Enolase 2 OS=Saccharomyces cerevisiae (strain ATCC 204508 / S288c) GN=ENO2 PE=1 SV=2	1	25	25	14	24	22	25	23	23	23	24	23	24	24	25	23	22	22	23	24	22	25	23	23	23	24	23	24	24	25	23	22	22	23	13	12	14	13	13	13	13	13	14	13
sp|P00927|THDH_YEAST	sp|P00927|THDH_YEAST	10	10	10	>sp|P00927|THDH_YEAST Threonine dehydratase, mitochondrial OS=Saccharomyces cerevisiae (strain ATCC 204508 / S288c) GN=ILV1 PE=1 SV=2	1	10	10	10	8	8	9	8	8	7	7	9	6	7	9	8	8	9	6	8	8	9	8	8	7	7	9	6	7	9	8	8	9	6	8	8	9	8	8	7	7	9	6	7
sp|P00931|TRP_YEAST	sp|P00931|TRP_YEAST	17	17	17	>sp|P00931|TRP_YEAST Tryptophan synthase OS=Saccharomyces cerevisiae (strain ATCC 204508 / S288c) GN=TRP5 PE=1 SV=1	1	17	17	17	14	13	14	15	13	14	10	12	10	13	15	9	15	12	15	14	13	14	15	13	14	10	12	10	13	15	9	15	12	15	14	13	14	15	13	14	10	12	10	13
sp|P00937|TRPG_YEAST	sp|P00937|TRPG_YEAST	4	4	4	>sp|P00937|TRPG_YEAST Anthranilate synthase component 2 OS=Saccharomyces cerevisiae (strain ATCC 204508 / S288c) GN=TRP3 PE=1 SV=2	1	4	4	4	3	3	2	3	3	3	3	3	3	3	3	3	4	4	4	3	3	2	3	3	3	3	3	3	3	3	3	4	4	4	3	3	2	3	3	3	3	3	3	3
sp|P00942|TPIS_YEAST	sp|P00942|TPIS_YEAST	10	10	10	>sp|P00942|TPIS_YEAST Triosephosphate isomerase OS=Saccharomyces cerevisiae (strain ATCC 204508 / S288c) GN=TPI1 PE=1 SV=2	1	10	10	10	10	10	10	10	10	9	10	10	9	10	10	10	10	10	10	10	10	10	10	10	9	10	10	9	10	10	10	10	10	10	10	10	10	10	10	9	10	10	9	10
sp|P00950|PMG1_YEAST	sp|P00950|PMG1_YEAST	15	15	15	>sp|P00950|PMG1_YEAST Phosphoglycerate mutase 1 OS=Saccharomyces cerevisiae (strain ATCC 204508 / S288c) GN=GPM1 PE=1 SV=3	1	15	15	15	13	14	13	13	12	13	13	13	12	13	13	12	13	13	12	13	14	13	13	12	13	13	13	12	13	13	12	13	13	12	13	14	13	13	12	13	13	13	12	13
sp|P00958|SYMC_YEAST	sp|P00958|SYMC_YEAST	22	22	22	>sp|P00958|SYMC_YEAST Methionine--tRNA ligase, cytoplasmic OS=Saccharomyces cerevisiae (strain ATCC 204508 / S288c) GN=MES1 PE=1 SV=4	1	22	22	22	21	17	20	18	19	18	16	17	14	18	18	18	15	16	18	21	17	20	18	19	18	16	17	14	18	18	18	15	16	18	21	17	20	18	19	18	16	17	14	18
sp|P01008ups|ANT3_HUMAN_UPS;CON__P41361	sp|P01008ups|ANT3_HUMAN_UPS	16;3	16;3	16;3	>sp|P01008ups|ANT3_HUMAN_UPS Antithrombin-III (Chain 33-464) - Homo sapiens (Human)	2	16	16	16	1	1	1	3	4	4	7	5	5	10	11	11	14	15	16	1	1	1	3	4	4	7	5	5	10	11	11	14	15	16	1	1	1	3	4	4	7	5	5	10
sp|P01031ups|CO5_HUMAN_UPS	sp|P01031ups|CO5_HUMAN_UPS	6	6	6	>sp|P01031ups|CO5_HUMAN_UPS Complement C5 (C5a anaphylatoxin) (Chain 678-751) - Homo sapiens (Human)	1	6	6	6	1	2	2	3	3	3	3	3	3	5	5	5	6	5	5	1	2	2	3	3	3	3	3	3	5	5	5	6	5	5	1	2	2	3	3	3	3	3	3	5
sp|P01120|RAS2_YEAST	sp|P01120|RAS2_YEAST	4	4	4	>sp|P01120|RAS2_YEAST Ras-like protein 2 OS=Saccharomyces cerevisiae (strain ATCC 204508 / S288c) GN=RAS2 PE=1 SV=4	1	4	4	4	3	2	4	3	4	4	4	3	3	3	3	3	2	4	4	3	2	4	3	4	4	4	3	3	3	3	3	2	4	4	3	2	4	3	4	4	4	3	3	3
sp|P01123|YPT1_YEAST	sp|P01123|YPT1_YEAST	4	4	4	>sp|P01123|YPT1_YEAST GTP-binding protein YPT1 OS=Saccharomyces cerevisiae (strain ATCC 204508 / S288c) GN=YPT1 PE=1 SV=2	1	4	4	4	4	4	4	4	4	2	2	4	4	3	4	3	3	3	4	4	4	4	4	4	2	2	4	4	3	4	3	3	3	4	4	4	4	4	4	2	2	4	4	3
sp|P01127ups|PDGFB_HUMAN_UPS	sp|P01127ups|PDGFB_HUMAN_UPS	13	13	13	>sp|P01127ups|PDGFB_HUMAN_UPS Platelet-derived growth factor B chain (Chain 82-190) - Homo sapiens (Human)	1	13	13	13	4	2	2	7	8	8	9	9	6	9	9	9	13	12	12	4	2	2	7	8	8	9	9	6	9	9	9	13	12	12	4	2	2	7	8	8	9	9	6	9
sp|P01344ups|IGF2_HUMAN_UPS	sp|P01344ups|IGF2_HUMAN_UPS	5	5	5	>sp|P01344ups|IGF2_HUMAN_UPS Insulin-like growth factor II (Chain 25-91) - Homo sapiens (Human)	1	5	5	5	2	2	2	3	4	2	4	4	3	4	4	4	5	5	5	2	2	2	3	4	2	4	4	3	4	4	4	5	5	5	2	2	2	3	4	2	4	4	3	4
sp|P02144ups|MYG_HUMAN_UPS	sp|P02144ups|MYG_HUMAN_UPS	16	16	16	>sp|P02144ups|MYG_HUMAN_UPS Myoglobin (Chain 2-154) - Homo sapiens (Human)	1	16	16	16	0	1	1	5	5	5	10	9	8	12	13	11	16	15	16	0	1	1	5	5	5	10	9	8	12	13	11	16	15	16	0	1	1	5	5	5	10	9	8	12
sp|P02294|H2B2_YEAST;sp|P02293|H2B1_YEAST	sp|P02294|H2B2_YEAST;sp|P02293|H2B1_YEAST	6;6	6;6	6;6	>sp|P02294|H2B2_YEAST Histone H2B.2 OS=Saccharomyces cerevisiae (strain ATCC 204508 / S288c) GN=HTB2 PE=1 SV=2;>sp|P02293|H2B1_YEAST Histone H2B.1 OS=Saccharomyces cerevisiae (strain ATCC 204508 / S288c) GN=HTB1 PE=1 SV=2	2	6	6	6	6	6	6	6	6	6	6	6	5	6	5	5	6	6	5	6	6	6	6	6	6	6	6	5	6	5	5	6	6	5	6	6	6	6	6	6	6	6	5	6
sp|P02309|H4_YEAST	sp|P02309|H4_YEAST	5	5	5	>sp|P02309|H4_YEAST Histone H4 OS=Saccharomyces cerevisiae (strain ATCC 204508 / S288c) GN=HHF1 PE=1 SV=2	1	5	5	5	5	5	5	5	5	5	5	5	5	5	5	3	5	4	5	5	5	5	5	5	5	5	5	5	5	5	3	5	4	5	5	5	5	5	5	5	5	5	5	5
sp|P02400|RLA4_YEAST	sp|P02400|RLA4_YEAST	4	4	4	>sp|P02400|RLA4_YEAST 60S acidic ribosomal protein P2-beta OS=Saccharomyces cerevisiae (strain ATCC 204508 / S288c) GN=RPP2B PE=1 SV=2	1	4	4	4	4	4	4	4	4	4	4	4	4	4	4	4	4	4	4	4	4	4	4	4	4	4	4	4	4	4	4	4	4	4	4	4	4	4	4	4	4	4	4	4
sp|P02406|RL28_YEAST	sp|P02406|RL28_YEAST	6	6	6	>sp|P02406|RL28_YEAST 60S ribosomal protein L28 OS=Saccharomyces cerevisiae (strain ATCC 204508 / S288c) GN=RPL28 PE=1 SV=3	1	6	6	6	5	5	5	5	5	5	5	6	5	5	5	5	5	5	5	5	5	5	5	5	5	5	6	5	5	5	5	5	5	5	5	5	5	5	5	5	5	6	5	5
sp|P14127|RS17B_YEAST;sp|P02407|RS17A_YEAST	sp|P14127|RS17B_YEAST;sp|P02407|RS17A_YEAST	11;11	11;11	11;11	>sp|P14127|RS17B_YEAST 40S ribosomal protein S17-B OS=Saccharomyces cerevisiae (strain ATCC 204508 / S288c) GN=RPS17B PE=1 SV=1;>sp|P02407|RS17A_YEAST 40S ribosomal protein S17-A OS=Saccharomyces cerevisiae (strain ATCC 204508 / S288c) GN=RPS17A PE=1 SV=1	2	11	11	11	11	11	11	11	10	10	10	11	9	10	11	11	10	11	11	11	11	11	11	10	10	10	11	9	10	11	11	10	11	11	11	11	11	11	10	10	10	11	9	10
sp|P02557|TBB_YEAST	sp|P02557|TBB_YEAST	6	6	6	>sp|P02557|TBB_YEAST Tubulin beta chain OS=Saccharomyces cerevisiae (strain ATCC 204508 / S288c) GN=TUB2 PE=1 SV=2	1	6	6	6	6	6	6	6	6	6	5	6	4	6	6	5	6	5	6	6	6	6	6	6	6	5	6	4	6	6	5	6	5	6	6	6	6	6	6	6	5	6	4	6
sp|P02753ups|RETBP_HUMAN_UPS	sp|P02753ups|RETBP_HUMAN_UPS	10	10	10	>sp|P02753ups|RETBP_HUMAN_UPS Retinol-binding protein 4 (Chain 19-201) - Homo sapiens (Human)	1	10	10	10	2	2	3	3	4	3	5	5	2	7	7	7	10	9	10	2	2	3	3	4	3	5	5	2	7	7	7	10	9	10	2	2	3	3	4	3	5	5	2	7
sp|P02787ups|TRFE_HUMAN_UPS;CON__Q2HJF0	sp|P02787ups|TRFE_HUMAN_UPS	60;1	60;1	59;0	>sp|P02787ups|TRFE_HUMAN_UPS Serotransferrin (Chain 20-698) - Homo sapiens (Human)	2	60	60	59	7	4	5	17	19	20	34	30	27	49	47	44	57	57	56	7	4	5	17	19	20	34	30	27	49	47	44	57	57	56	7	4	5	17	18	19	33	29	27	48
sp|P02788ups|TRFL_HUMAN_UPS	sp|P02788ups|TRFL_HUMAN_UPS	19	19	18	>sp|P02788ups|TRFL_HUMAN_UPS Lactotransferrin (Chain 20-710) - Homo sapiens (Human)	1	19	19	18	1	1	0	2	2	2	5	6	4	15	16	14	18	18	17	1	1	0	2	2	2	5	6	4	15	16	14	18	18	17	1	1	0	2	2	2	5	6	4	14
sp|P02829|HSP82_YEAST	sp|P02829|HSP82_YEAST	40	7	7	>sp|P02829|HSP82_YEAST ATP-dependent molecular chaperone HSP82 OS=Saccharomyces cerevisiae (strain ATCC 204508 / S288c) GN=HSP82 PE=1 SV=1	1	40	7	7	35	31	36	34	36	32	35	36	34	33	33	34	35	35	34	6	4	5	4	4	4	4	5	6	4	4	4	5	4	4	6	4	5	4	4	4	4	5	6	4
sp|P02992|EFTU_YEAST	sp|P02992|EFTU_YEAST	7	7	7	>sp|P02992|EFTU_YEAST Elongation factor Tu, mitochondrial OS=Saccharomyces cerevisiae (strain ATCC 204508 / S288c) GN=TUF1 PE=1 SV=1	1	7	7	7	7	7	7	7	5	6	5	7	7	6	6	6	4	5	6	7	7	7	7	5	6	5	7	7	6	6	6	4	5	6	7	7	7	7	5	6	5	7	7	6
sp|P02994|EF1A_YEAST	sp|P02994|EF1A_YEAST	25	25	25	>sp|P02994|EF1A_YEAST Elongation factor 1-alpha OS=Saccharomyces cerevisiae (strain ATCC 204508 / S288c) GN=TEF1 PE=1 SV=1	1	25	25	25	22	22	20	21	19	19	21	21	20	22	20	20	20	22	20	22	22	20	21	19	19	21	21	20	22	20	20	20	22	20	22	22	20	21	19	19	21	21	20	22
sp|P03872|REP2_YEAST	sp|P03872|REP2_YEAST	1	1	1	>sp|P03872|REP2_YEAST Partitioning protein REP2 OS=Saccharomyces cerevisiae (strain ATCC 204508 / S288c) GN=REP2 PE=1 SV=1	1	1	1	1	1	1	1	1	1	1	1	1	1	0	1	1	1	0	1	1	1	1	1	1	1	1	1	1	0	1	1	1	0	1	1	1	1	1	1	1	1	1	1	0
sp|P03965|CARB_YEAST	sp|P03965|CARB_YEAST	19	17	17	>sp|P03965|CARB_YEAST Carbamoyl-phosphate synthase arginine-specific large chain OS=Saccharomyces cerevisiae (strain ATCC 204508 / S288c) GN=CPA2 PE=1 SV=1	1	19	17	17	17	15	17	16	17	16	14	16	14	17	16	14	18	18	17	15	13	15	14	15	14	12	14	12	15	14	12	16	16	15	15	13	15	14	15	14	12	14	12	15
sp|P04040ups|CATA_HUMAN_UPS	sp|P04040ups|CATA_HUMAN_UPS	27	27	27	>sp|P04040ups|CATA_HUMAN_UPS Catalase (Chain 2-527) - Homo sapiens (Human)	1	27	27	27	3	3	3	6	6	6	17	13	12	24	24	24	27	25	26	3	3	3	6	6	6	17	13	12	24	24	24	27	25	26	3	3	3	6	6	6	17	13	12	24
sp|P04046|PUR1_YEAST	sp|P04046|PUR1_YEAST	7	7	7	>sp|P04046|PUR1_YEAST Amidophosphoribosyltransferase OS=Saccharomyces cerevisiae (strain ATCC 204508 / S288c) GN=ADE4 PE=1 SV=2	1	7	7	7	6	5	6	4	6	5	6	6	4	5	5	5	5	5	5	6	5	6	4	6	5	6	6	4	5	5	5	5	5	5	6	5	6	4	6	5	6	6	4	5
sp|P04050|RPB1_YEAST	sp|P04050|RPB1_YEAST	16	15	15	>sp|P04050|RPB1_YEAST DNA-directed RNA polymerase II subunit RPB1 OS=Saccharomyces cerevisiae (strain ATCC 204508 / S288c) GN=RPO21 PE=1 SV=2	1	16	15	15	10	12	12	8	12	11	13	11	8	9	11	6	5	11	7	10	12	12	8	11	10	13	11	8	8	11	6	5	11	6	10	12	12	8	11	10	13	11	8	8
sp|P04076|ARLY_YEAST	sp|P04076|ARLY_YEAST	2	2	2	>sp|P04076|ARLY_YEAST Argininosuccinate lyase OS=Saccharomyces cerevisiae (strain ATCC 204508 / S288c) GN=ARG4 PE=1 SV=2	1	2	2	2	2	1	2	2	2	2	2	2	1	2	2	2	2	2	2	2	1	2	2	2	2	2	2	1	2	2	2	2	2	2	2	1	2	2	2	2	2	2	1	2
sp|P04147|PABP_YEAST	sp|P04147|PABP_YEAST	30	30	30	>sp|P04147|PABP_YEAST Polyadenylate-binding protein, cytoplasmic and nuclear OS=Saccharomyces cerevisiae (strain ATCC 204508 / S288c) GN=PAB1 PE=1 SV=4	1	30	30	30	27	26	25	25	25	24	25	24	24	27	24	22	26	26	26	27	26	25	25	25	24	25	24	24	27	24	22	26	26	26	27	26	25	25	25	24	25	24	24	27
sp|P04449|RL24A_YEAST	sp|P04449|RL24A_YEAST	5	5	2	>sp|P04449|RL24A_YEAST 60S ribosomal protein L24-A OS=Saccharomyces cerevisiae (strain ATCC 204508 / S288c) GN=RPL24A PE=1 SV=1	1	5	5	2	5	5	5	5	5	4	5	5	5	5	5	4	5	5	5	5	5	5	5	5	4	5	5	5	5	5	4	5	5	5	2	2	2	2	2	1	2	2	2	2
sp|P04456|RL25_YEAST	sp|P04456|RL25_YEAST	6	6	6	>sp|P04456|RL25_YEAST 60S ribosomal protein L25 OS=Saccharomyces cerevisiae (strain ATCC 204508 / S288c) GN=RPL25 PE=1 SV=4	1	6	6	6	5	5	4	6	4	5	5	5	5	5	4	5	4	5	5	5	5	4	6	4	5	5	5	5	5	4	5	4	5	5	5	5	4	6	4	5	5	5	5	5
sp|P04650|RL39_YEAST	sp|P04650|RL39_YEAST	1	1	1	>sp|P04650|RL39_YEAST 60S ribosomal protein L39 OS=Saccharomyces cerevisiae (strain ATCC 204508 / S288c) GN=RPL39 PE=1 SV=3	1	1	1	1	1	1	1	1	1	0	1	0	1	1	1	0	1	1	1	1	1	1	1	1	0	1	0	1	1	1	0	1	1	1	1	1	1	1	1	0	1	0	1	1
sp|P04710|ADT1_YEAST	sp|P04710|ADT1_YEAST	3	2	2	>sp|P04710|ADT1_YEAST ADP,ATP carrier protein 1 OS=Saccharomyces cerevisiae (strain ATCC 204508 / S288c) GN=AAC1 PE=1 SV=1	1	3	2	2	2	2	1	2	2	3	2	2	1	3	2	3	3	1	2	2	2	1	2	2	2	2	2	1	2	1	2	2	0	1	2	2	1	2	2	2	2	2	1	2
sp|P04801|SYTC_YEAST	sp|P04801|SYTC_YEAST	19	19	19	>sp|P04801|SYTC_YEAST Threonine--tRNA ligase, cytoplasmic OS=Saccharomyces cerevisiae (strain ATCC 204508 / S288c) GN=THS1 PE=1 SV=2	1	19	19	19	18	19	16	18	16	15	18	16	17	18	17	16	17	16	18	18	19	16	18	16	15	18	16	17	18	17	16	17	16	18	18	19	16	18	16	15	18	16	17	18
sp|P04802|SYDC_YEAST	sp|P04802|SYDC_YEAST	24	24	24	>sp|P04802|SYDC_YEAST Aspartate--tRNA ligase, cytoplasmic OS=Saccharomyces cerevisiae (strain ATCC 204508 / S288c) GN=DPS1 PE=1 SV=3	1	24	24	24	20	18	20	19	19	21	17	18	14	19	21	20	21	22	22	20	18	20	19	19	21	17	18	14	19	21	20	21	22	22	20	18	20	19	19	21	17	18	14	19
sp|P04806|HXKA_YEAST	sp|P04806|HXKA_YEAST	7	5	5	>sp|P04806|HXKA_YEAST Hexokinase-1 OS=Saccharomyces cerevisiae (strain ATCC 204508 / S288c) GN=HXK1 PE=1 SV=2	1	7	5	5	4	4	5	5	4	4	4	5	3	4	5	5	6	6	6	2	2	3	3	2	2	2	3	1	2	3	3	4	4	4	2	2	3	3	2	2	2	3	1	2
sp|P04807|HXKB_YEAST	sp|P04807|HXKB_YEAST	22	22	20	>sp|P04807|HXKB_YEAST Hexokinase-2 OS=Saccharomyces cerevisiae (strain ATCC 204508 / S288c) GN=HXK2 PE=1 SV=4	1	22	22	20	15	14	16	15	15	15	15	14	12	15	16	15	19	21	21	15	14	16	15	15	15	15	14	12	15	16	15	19	21	21	13	12	14	13	13	13	13	12	10	13
sp|P04840|VDAC1_YEAST	sp|P04840|VDAC1_YEAST	15	15	15	>sp|P04840|VDAC1_YEAST Mitochondrial outer membrane protein porin 1 OS=Saccharomyces cerevisiae (strain ATCC 204508 / S288c) GN=POR1 PE=1 SV=4	1	15	15	15	13	13	13	13	12	11	12	12	11	13	14	12	14	15	14	13	13	13	13	12	11	12	12	11	13	14	12	14	15	14	13	13	13	13	12	11	12	12	11	13
sp|P04912|H2A2_YEAST;sp|P04911|H2A1_YEAST	sp|P04912|H2A2_YEAST;sp|P04911|H2A1_YEAST	4;4	4;4	3;3	>sp|P04912|H2A2_YEAST Histone H2A.2 OS=Saccharomyces cerevisiae (strain ATCC 204508 / S288c) GN=HTA2 PE=1 SV=2;>sp|P04911|H2A1_YEAST Histone H2A.1 OS=Saccharomyces cerevisiae (strain ATCC 204508 / S288c) GN=HTA1 PE=1 SV=2	2	4	4	3	3	3	3	3	3	3	3	3	2	4	3	4	4	3	4	3	3	3	3	3	3	3	3	2	4	3	4	4	3	4	2	2	2	2	2	2	2	2	2	3
sp|P05030|PMA1_YEAST	sp|P05030|PMA1_YEAST	26	26	7	>sp|P05030|PMA1_YEAST Plasma membrane ATPase 1 OS=Saccharomyces cerevisiae (strain ATCC 204508 / S288c) GN=PMA1 PE=1 SV=2	1	26	26	7	24	22	24	23	24	23	24	24	22	23	25	20	22	23	24	24	22	24	23	24	23	24	24	22	23	25	20	22	23	24	6	6	6	6	7	7	7	7	7	6
sp|P05317|RLA0_YEAST	sp|P05317|RLA0_YEAST	11	11	11	>sp|P05317|RLA0_YEAST 60S acidic ribosomal protein P0 OS=Saccharomyces cerevisiae (strain ATCC 204508 / S288c) GN=RPP0 PE=1 SV=2	1	11	11	11	11	11	9	11	10	10	11	10	9	11	10	10	10	10	10	11	11	9	11	10	10	11	10	9	11	10	10	10	10	10	11	11	9	11	10	10	11	10	9	11
sp|P05318|RLA1_YEAST	sp|P05318|RLA1_YEAST	1	1	1	>sp|P05318|RLA1_YEAST 60S acidic ribosomal protein P1-alpha OS=Saccharomyces cerevisiae (strain ATCC 204508 / S288c) GN=RPP1A PE=1 SV=4	1	1	1	1	1	1	1	1	1	1	1	1	1	1	1	1	1	1	1	1	1	1	1	1	1	1	1	1	1	1	1	1	1	1	1	1	1	1	1	1	1	1	1	1
sp|P05319|RLA2_YEAST	sp|P05319|RLA2_YEAST	2	2	2	>sp|P05319|RLA2_YEAST 60S acidic ribosomal protein P2-alpha OS=Saccharomyces cerevisiae (strain ATCC 204508 / S288c) GN=RPP2A PE=1 SV=1	1	2	2	2	1	2	1	1	2	2	1	2	1	2	2	1	2	2	2	1	2	1	1	2	2	1	2	1	2	2	1	2	2	2	1	2	1	1	2	2	1	2	1	2
sp|P05373|HEM2_YEAST	sp|P05373|HEM2_YEAST	1	1	1	>sp|P05373|HEM2_YEAST Delta-aminolevulinic acid dehydratase OS=Saccharomyces cerevisiae (strain ATCC 204508 / S288c) GN=HEM2 PE=1 SV=2	1	1	1	1	1	1	1	1	1	0	1	1	1	1	1	1	1	1	1	1	1	1	1	1	0	1	1	1	1	1	1	1	1	1	1	1	1	1	1	0	1	1	1	1
sp|P05413ups|FABPH_HUMAN_UPS	sp|P05413ups|FABPH_HUMAN_UPS	10	10	10	>sp|P05413ups|FABPH_HUMAN_UPS Fatty acid-binding protein, heart (Chain 2-133) - Homo sapiens (Human)	1	10	10	10	1	0	0	2	0	1	3	3	2	6	8	6	8	9	10	1	0	0	2	0	1	3	3	2	6	8	6	8	9	10	1	0	0	2	0	1	3	3	2	6
sp|P05453|ERF3_YEAST	sp|P05453|ERF3_YEAST	10	10	10	>sp|P05453|ERF3_YEAST Eukaryotic peptide chain release factor GTP-binding subunit OS=Saccharomyces cerevisiae (strain ATCC 204508 / S288c) GN=SUP35 PE=1 SV=1	1	10	10	10	10	9	9	10	10	7	9	9	6	10	10	8	9	9	10	10	9	9	10	10	7	9	9	6	10	10	8	9	9	10	10	9	9	10	10	7	9	9	6	10
sp|P05626|ATPF_YEAST	sp|P05626|ATPF_YEAST	4	4	4	>sp|P05626|ATPF_YEAST ATP synthase subunit 4, mitochondrial OS=Saccharomyces cerevisiae (strain ATCC 204508 / S288c) GN=ATP4 PE=1 SV=2	1	4	4	4	3	3	3	1	3	2	2	3	2	1	2	1	1	0	3	3	3	3	1	3	2	2	3	2	1	2	1	1	0	3	3	3	3	1	3	2	2	3	2	1
sp|P05694|METE_YEAST	sp|P05694|METE_YEAST	17	17	17	>sp|P05694|METE_YEAST 5-methyltetrahydropteroyltriglutamate--homocysteine methyltransferase OS=Saccharomyces cerevisiae (strain ATCC 204508 / S288c) GN=MET6 PE=1 SV=4	1	17	17	17	15	15	14	15	14	13	15	13	12	14	13	12	17	16	16	15	15	14	15	14	13	15	13	12	14	13	12	17	16	16	15	15	14	15	14	13	15	13	12	14
sp|P05737|RL7A_YEAST	sp|P05737|RL7A_YEAST	16	16	1	>sp|P05737|RL7A_YEAST 60S ribosomal protein L7-A OS=Saccharomyces cerevisiae (strain ATCC 204508 / S288c) GN=RPL7A PE=1 SV=3	1	16	16	1	15	15	16	15	15	14	15	14	13	16	16	14	16	15	15	15	15	16	15	15	14	15	14	13	16	16	14	16	15	15	1	1	1	1	1	1	1	1	1	1
sp|P05738|RL9A_YEAST;sp|P51401|RL9B_YEAST	sp|P05738|RL9A_YEAST;sp|P51401|RL9B_YEAST	8;6	8;6	8;6	>sp|P05738|RL9A_YEAST 60S ribosomal protein L9-A OS=Saccharomyces cerevisiae (strain ATCC 204508 / S288c) GN=RPL9A PE=1 SV=2;>sp|P51401|RL9B_YEAST 60S ribosomal protein L9-B OS=Saccharomyces cerevisiae (strain ATCC 204508 / S288c) GN=RPL9B PE=1 SV=1	2	8	8	8	6	6	6	6	6	5	6	6	4	7	7	5	7	6	7	6	6	6	6	6	5	6	6	4	7	7	5	7	6	7	6	6	6	6	6	5	6	6	4	7
sp|P05739|RL6B_YEAST	sp|P05739|RL6B_YEAST	12	5	5	>sp|P05739|RL6B_YEAST 60S ribosomal protein L6-B OS=Saccharomyces cerevisiae (strain ATCC 204508 / S288c) GN=RPL6B PE=1 SV=4	1	12	5	5	11	11	11	11	11	11	11	11	9	11	11	10	11	11	11	5	5	5	5	5	5	5	5	4	5	5	5	5	4	5	5	5	5	5	5	5	5	5	4	5
sp|P05740|RL17A_YEAST	sp|P05740|RL17A_YEAST	8	8	1	>sp|P05740|RL17A_YEAST 60S ribosomal protein L17-A OS=Saccharomyces cerevisiae (strain ATCC 204508 / S288c) GN=RPL17A PE=1 SV=4	1	8	8	1	7	6	7	8	8	8	7	8	8	8	8	8	8	8	8	7	6	7	8	8	8	7	8	8	8	8	8	8	8	8	1	1	1	1	1	1	1	1	1	1
sp|P05743|RL26A_YEAST	sp|P05743|RL26A_YEAST	11	2	2	>sp|P05743|RL26A_YEAST 60S ribosomal protein L26-A OS=Saccharomyces cerevisiae (strain ATCC 204508 / S288c) GN=RPL26A PE=1 SV=3	1	11	2	2	9	11	9	11	10	9	9	9	7	10	10	11	10	7	10	1	2	2	2	2	2	1	1	1	2	2	2	1	0	2	1	2	2	2	2	2	1	1	1	2
sp|P05744|RL33A_YEAST	sp|P05744|RL33A_YEAST	6	6	1	>sp|P05744|RL33A_YEAST 60S ribosomal protein L33-A OS=Saccharomyces cerevisiae (strain ATCC 204508 / S288c) GN=RPL33A PE=1 SV=3	1	6	6	1	6	6	6	6	5	6	5	6	4	5	5	5	5	6	6	6	6	6	6	5	6	5	6	4	5	5	5	5	6	6	1	1	1	1	1	1	1	1	1	1
sp|P05745|RL36A_YEAST	sp|P05745|RL36A_YEAST	7	2	2	>sp|P05745|RL36A_YEAST 60S ribosomal protein L36-A OS=Saccharomyces cerevisiae (strain ATCC 204508 / S288c) GN=RPL36A PE=1 SV=3	1	7	2	2	7	7	6	7	6	7	6	6	7	7	7	6	6	7	7	2	2	2	2	2	2	2	2	2	2	2	2	1	2	2	2	2	2	2	2	2	2	2	2	2
sp|P05747|RL29_YEAST	sp|P05747|RL29_YEAST	2	2	2	>sp|P05747|RL29_YEAST 60S ribosomal protein L29 OS=Saccharomyces cerevisiae (strain ATCC 204508 / S288c) GN=RPL29 PE=1 SV=3	1	2	2	2	1	1	2	1	1	1	1	2	1	1	1	1	1	1	1	1	1	2	1	1	1	1	2	1	1	1	1	1	1	1	1	1	2	1	1	1	1	2	1	1
sp|P05748|RL15A_YEAST	sp|P05748|RL15A_YEAST	10	10	2	>sp|P05748|RL15A_YEAST 60S ribosomal protein L15-A OS=Saccharomyces cerevisiae (strain ATCC 204508 / S288c) GN=RPL15A PE=1 SV=3	1	10	10	2	10	10	10	10	9	10	10	10	8	10	10	10	8	9	10	10	10	10	10	9	10	10	10	8	10	10	10	8	9	10	2	2	2	2	2	2	2	2	2	2
sp|P05749|RL22A_YEAST;sp|P56628|RL22B_YEAST	sp|P05749|RL22A_YEAST	4;1	4;1	4;1	>sp|P05749|RL22A_YEAST 60S ribosomal protein L22-A OS=Saccharomyces cerevisiae (strain ATCC 204508 / S288c) GN=RPL22A PE=1 SV=3	2	4	4	4	2	2	2	2	2	2	2	2	2	2	2	2	4	4	4	2	2	2	2	2	2	2	2	2	2	2	2	4	4	4	2	2	2	2	2	2	2	2	2	2
sp|P05750|RS3_YEAST	sp|P05750|RS3_YEAST	19	19	19	>sp|P05750|RS3_YEAST 40S ribosomal protein S3 OS=Saccharomyces cerevisiae (strain ATCC 204508 / S288c) GN=RPS3 PE=1 SV=5	1	19	19	19	18	18	16	18	16	18	18	18	15	17	17	19	18	17	18	18	18	16	18	16	18	18	18	15	17	17	19	18	17	18	18	18	16	18	16	18	18	18	15	17
sp|P05755|RS9B_YEAST	sp|P05755|RS9B_YEAST	15	15	1	>sp|P05755|RS9B_YEAST 40S ribosomal protein S9-B OS=Saccharomyces cerevisiae (strain ATCC 204508 / S288c) GN=RPS9B PE=1 SV=4	1	15	15	1	13	14	13	15	14	15	14	14	12	15	15	13	14	14	14	13	14	13	15	14	15	14	14	12	15	15	13	14	14	14	1	1	1	1	1	1	1	1	0	1
sp|P05756|RS13_YEAST	sp|P05756|RS13_YEAST	10	10	10	>sp|P05756|RS13_YEAST 40S ribosomal protein S13 OS=Saccharomyces cerevisiae (strain ATCC 204508 / S288c) GN=RPS13 PE=1 SV=3	1	10	10	10	8	8	8	8	7	7	8	7	8	8	8	9	10	10	10	8	8	8	8	7	7	8	7	8	8	8	9	10	10	10	8	8	8	8	7	7	8	7	8	8
sp|P05759|RS27A_YEAST	sp|P05759|RS27A_YEAST	8	8	3	>sp|P05759|RS27A_YEAST Ubiquitin-40S ribosomal protein S31 OS=Saccharomyces cerevisiae (strain ATCC 204508 / S288c) GN=RPS31 PE=1 SV=3	1	8	8	3	7	7	7	7	7	7	7	7	7	7	8	8	8	8	8	7	7	7	7	7	7	7	7	7	7	8	8	8	8	8	3	3	3	3	3	3	3	3	3	3
sp|P06101|CDC37_YEAST	sp|P06101|CDC37_YEAST	6	6	6	>sp|P06101|CDC37_YEAST Hsp90 co-chaperone Cdc37 OS=Saccharomyces cerevisiae (strain ATCC 204508 / S288c) GN=CDC37 PE=1 SV=2	1	6	6	6	4	4	5	4	5	5	3	4	5	5	5	5	3	4	5	4	4	5	4	5	5	3	4	5	5	5	5	3	4	5	4	4	5	4	5	5	3	4	5	5
sp|P06103|EIF3B_YEAST	sp|P06103|EIF3B_YEAST	16	16	16	>sp|P06103|EIF3B_YEAST Eukaryotic translation initiation factor 3 subunit B OS=Saccharomyces cerevisiae (strain ATCC 204508 / S288c) GN=PRT1 PE=1 SV=1	1	16	16	16	14	13	13	14	13	12	12	13	11	13	13	13	14	14	15	14	13	13	14	13	12	12	13	11	13	13	13	14	14	15	14	13	13	14	13	12	12	13	11	13
sp|P06105|SC160_YEAST	sp|P06105|SC160_YEAST	33	33	33	>sp|P06105|SC160_YEAST Protein SCP160 OS=Saccharomyces cerevisiae (strain ATCC 204508 / S288c) GN=SCP160 PE=1 SV=3	1	33	33	33	28	29	30	26	30	25	29	30	25	28	28	30	28	28	25	28	29	30	26	30	25	29	30	25	28	28	30	28	28	25	28	29	30	26	30	25	29	30	25	28
sp|P06168|ILV5_YEAST	sp|P06168|ILV5_YEAST	13	13	13	>sp|P06168|ILV5_YEAST Ketol-acid reductoisomerase, mitochondrial OS=Saccharomyces cerevisiae (strain ATCC 204508 / S288c) GN=ILV5 PE=1 SV=1	1	13	13	13	11	10	10	10	10	8	10	10	10	12	12	11	12	11	12	11	10	10	10	10	8	10	10	10	12	12	11	12	11	12	11	10	10	10	10	8	10	10	10	12
sp|P06169|PDC1_YEAST;sp|P16467|PDC5_YEAST	sp|P06169|PDC1_YEAST	22;2	22;2	20;1	>sp|P06169|PDC1_YEAST Pyruvate decarboxylase isozyme 1 OS=Saccharomyces cerevisiae (strain ATCC 204508 / S288c) GN=PDC1 PE=1 SV=7	2	22	22	20	18	17	18	18	18	16	18	18	16	18	19	18	22	22	22	18	17	18	18	18	16	18	18	16	18	19	18	22	22	22	16	15	16	16	16	14	16	16	14	16
sp|P06208-2|LEU1_YEAST;sp|P06208|LEU1_YEAST	sp|P06208-2|LEU1_YEAST;sp|P06208|LEU1_YEAST	12;12	12;12	5;5	>sp|P06208-2|LEU1_YEAST Isoform Cytoplasmic of 2-isopropylmalate synthase OS=Saccharomyces cerevisiae (strain ATCC 204508 / S288c) GN=LEU4;>sp|P06208|LEU1_YEAST 2-isopropylmalate synthase OS=Saccharomyces cerevisiae (strain ATCC 204508 / S288c) GN=LEU4 PE=	2	12	12	5	10	11	10	10	10	9	10	10	8	9	10	11	9	10	11	10	11	10	10	10	9	10	10	8	9	10	11	9	10	11	3	4	3	3	3	3	3	3	2	4
sp|P06396ups|GELS_HUMAN_UPS;CON__Q3SX14	sp|P06396ups|GELS_HUMAN_UPS	7;2	7;2	7;2	>sp|P06396ups|GELS_HUMAN_UPS Gelsolin (Chain 28-782) - Homo sapiens (Human)	2	7	7	7	1	1	1	0	3	2	3	4	2	3	4	3	4	6	6	1	1	1	0	3	2	3	4	2	3	4	3	4	6	6	1	1	1	0	3	2	3	4	2	3
sp|P06634|DED1_YEAST	sp|P06634|DED1_YEAST	22	22	17	>sp|P06634|DED1_YEAST ATP-dependent RNA helicase DED1 OS=Saccharomyces cerevisiae (strain ATCC 204508 / S288c) GN=DED1 PE=1 SV=2	1	22	22	17	20	18	20	19	19	18	17	18	16	19	17	20	19	19	19	20	18	20	19	19	18	17	18	16	19	17	20	19	19	19	15	13	16	15	14	14	13	13	12	15
sp|P06732ups|KCRM_HUMAN_UPS	sp|P06732ups|KCRM_HUMAN_UPS	32	32	32	>sp|P06732ups|KCRM_HUMAN_UPS Creatine kinase M-type (Chain 1-381) - Homo sapiens (Human)	1	32	32	32	1	1	2	8	6	5	16	18	13	25	24	22	32	31	31	1	1	2	8	6	5	16	18	13	25	24	22	32	31	31	1	1	2	8	6	5	16	18	13	25
sp|P06780|RHO1_YEAST	sp|P06780|RHO1_YEAST	3	3	3	>sp|P06780|RHO1_YEAST GTP-binding protein RHO1 OS=Saccharomyces cerevisiae (strain ATCC 204508 / S288c) GN=RHO1 PE=1 SV=3	1	3	3	3	2	2	2	2	2	3	2	3	2	2	2	3	2	2	2	2	2	2	2	2	3	2	3	2	2	2	3	2	2	2	2	2	2	2	2	3	2	3	2	2
sp|P06785|TYSY_YEAST	sp|P06785|TYSY_YEAST	1	1	1	>sp|P06785|TYSY_YEAST Thymidylate synthase OS=Saccharomyces cerevisiae (strain ATCC 204508 / S288c) GN=CDC21 PE=1 SV=1	1	1	1	1	1	1	1	0	1	1	0	1	1	1	1	1	1	1	0	1	1	1	0	1	1	0	1	1	1	1	1	1	1	0	1	1	1	0	1	1	0	1	1	1
sp|P06786|TOP2_YEAST	sp|P06786|TOP2_YEAST	2	2	2	>sp|P06786|TOP2_YEAST DNA topoisomerase 2 OS=Saccharomyces cerevisiae (strain ATCC 204508 / S288c) GN=TOP2 PE=1 SV=2	1	2	2	2	2	1	2	2	2	2	1	1	1	1	2	1	0	2	1	2	1	2	2	2	2	1	1	1	1	2	1	0	2	1	2	1	2	2	2	2	1	1	1	1
sp|P06787|CALM_YEAST	sp|P06787|CALM_YEAST	5	5	5	>sp|P06787|CALM_YEAST Calmodulin OS=Saccharomyces cerevisiae (strain ATCC 204508 / S288c) GN=CMD1 PE=1 SV=1	1	5	5	5	4	4	4	4	4	4	4	4	4	4	4	4	5	5	4	4	4	4	4	4	4	4	4	4	4	4	4	5	5	4	4	4	4	4	4	4	4	4	4	4
sp|P07149|FAS1_YEAST	sp|P07149|FAS1_YEAST	59	59	59	>sp|P07149|FAS1_YEAST Fatty acid synthase subunit beta OS=Saccharomyces cerevisiae (strain ATCC 204508 / S288c) GN=FAS1 PE=1 SV=2	1	59	59	59	48	47	52	46	49	48	46	46	44	49	53	47	53	49	55	48	47	52	46	49	48	46	46	44	49	53	47	53	49	55	48	47	52	46	49	48	46	46	44	49
sp|P07170|KAD2_YEAST	sp|P07170|KAD2_YEAST	14	14	14	>sp|P07170|KAD2_YEAST Adenylate kinase OS=Saccharomyces cerevisiae (strain ATCC 204508 / S288c) GN=ADK1 PE=1 SV=2	1	14	14	14	11	13	13	11	13	13	11	12	12	12	13	14	10	11	13	11	13	13	11	13	13	11	12	12	12	13	14	10	11	13	11	13	13	11	13	13	11	12	12	12
sp|P07213|TOM70_YEAST	sp|P07213|TOM70_YEAST	7	7	7	>sp|P07213|TOM70_YEAST Mitochondrial import receptor subunit TOM70 OS=Saccharomyces cerevisiae (strain ATCC 204508 / S288c) GN=TOM70 PE=1 SV=2	1	7	7	7	4	5	5	5	5	4	3	4	3	5	7	7	5	6	6	4	5	5	5	5	4	3	4	3	5	7	7	5	6	6	4	5	5	5	5	4	3	4	3	5
sp|P07244|PUR2_YEAST	sp|P07244|PUR2_YEAST	20	20	20	>sp|P07244|PUR2_YEAST Bifunctional purine biosynthetic protein ADE5,7 OS=Saccharomyces cerevisiae (strain ATCC 204508 / S288c) GN=ADE5,7 PE=1 SV=1	1	20	20	20	19	18	18	17	18	17	16	17	13	15	19	13	15	16	16	19	18	18	17	18	17	16	17	13	15	19	13	15	16	16	19	18	18	17	18	17	16	17	13	15
sp|P07245|C1TC_YEAST	sp|P07245|C1TC_YEAST	23	23	22	>sp|P07245|C1TC_YEAST C-1-tetrahydrofolate synthase, cytoplasmic OS=Saccharomyces cerevisiae (strain ATCC 204508 / S288c) GN=ADE3 PE=1 SV=1	1	23	23	22	20	22	20	21	22	20	20	21	15	21	22	21	21	19	23	20	22	20	21	22	20	20	21	15	21	22	21	21	19	23	20	21	20	20	21	19	19	20	14	20
sp|P07246|ADH3_YEAST	sp|P07246|ADH3_YEAST	8	7	7	>sp|P07246|ADH3_YEAST Alcohol dehydrogenase 3, mitochondrial OS=Saccharomyces cerevisiae (strain ATCC 204508 / S288c) GN=ADH3 PE=1 SV=2	1	8	7	7	8	8	7	8	8	7	7	7	6	7	6	6	7	7	7	7	7	6	7	7	6	6	6	5	6	5	5	6	6	6	7	7	6	7	7	6	6	6	5	6
sp|P07251|ATPA_YEAST	sp|P07251|ATPA_YEAST	20	20	20	>sp|P07251|ATPA_YEAST ATP synthase subunit alpha, mitochondrial OS=Saccharomyces cerevisiae (strain ATCC 204508 / S288c) GN=ATP1 PE=1 SV=5	1	20	20	20	18	18	19	18	19	15	17	18	16	19	19	19	16	16	18	18	18	19	18	19	15	17	18	16	19	19	19	16	16	18	18	18	19	18	19	15	17	18	16	19
sp|P07256|QCR1_YEAST	sp|P07256|QCR1_YEAST	5	5	5	>sp|P07256|QCR1_YEAST Cytochrome b-c1 complex subunit 1, mitochondrial OS=Saccharomyces cerevisiae (strain ATCC 204508 / S288c) GN=COR1 PE=1 SV=1	1	5	5	5	3	3	4	2	4	3	2	2	2	2	4	2	3	2	2	3	3	4	2	4	3	2	2	2	2	4	2	3	2	2	3	3	4	2	4	3	2	2	2	2
sp|P07257|QCR2_YEAST	sp|P07257|QCR2_YEAST	5	5	5	>sp|P07257|QCR2_YEAST Cytochrome b-c1 complex subunit 2, mitochondrial OS=Saccharomyces cerevisiae (strain ATCC 204508 / S288c) GN=QCR2 PE=1 SV=1	1	5	5	5	3	4	4	3	4	5	3	4	4	3	3	1	3	3	3	3	4	4	3	4	5	3	4	4	3	3	1	3	3	3	3	4	4	3	4	5	3	4	4	3
sp|P07258|CARA_YEAST	sp|P07258|CARA_YEAST	2	2	2	>sp|P07258|CARA_YEAST Carbamoyl-phosphate synthase arginine-specific small chain OS=Saccharomyces cerevisiae (strain ATCC 204508 / S288c) GN=CPA1 PE=1 SV=1	1	2	2	2	1	1	1	1	1	1	2	2	1	2	1	0	1	0	1	1	1	1	1	1	1	2	2	1	2	1	0	1	0	1	1	1	1	1	1	1	2	2	1	2
sp|P07259|PYR1_YEAST	sp|P07259|PYR1_YEAST	69	69	67	>sp|P07259|PYR1_YEAST Protein URA2 OS=Saccharomyces cerevisiae (strain ATCC 204508 / S288c) GN=URA2 PE=1 SV=5	1	69	69	67	57	58	60	58	58	58	52	58	46	56	58	56	57	60	61	57	58	60	58	58	58	52	58	46	56	58	56	57	60	61	55	56	58	56	56	56	50	56	44	54
sp|P07260|IF4E_YEAST	sp|P07260|IF4E_YEAST	7	7	7	>sp|P07260|IF4E_YEAST Eukaryotic translation initiation factor 4E OS=Saccharomyces cerevisiae (strain ATCC 204508 / S288c) GN=CDC33 PE=1 SV=1	1	7	7	7	7	7	7	7	7	7	7	7	7	7	7	6	6	7	7	7	7	7	7	7	7	7	7	7	7	7	6	6	7	7	7	7	7	7	7	7	7	7	7	7
sp|P07262|DHE4_YEAST;sp|P39708|DHE5_YEAST	sp|P07262|DHE4_YEAST	18;6	18;6	18;6	>sp|P07262|DHE4_YEAST NADP-specific glutamate dehydrogenase 1 OS=Saccharomyces cerevisiae (strain ATCC 204508 / S288c) GN=GDH1 PE=1 SV=2	2	18	18	18	13	13	13	12	12	13	13	12	13	15	13	13	16	12	15	13	13	13	12	12	13	13	12	13	15	13	13	16	12	15	13	13	13	12	12	13	13	12	13	15
sp|P07263-2|SYH_YEAST;sp|P07263|SYH_YEAST	sp|P07263-2|SYH_YEAST;sp|P07263|SYH_YEAST	11;11	10;10	10;10	>sp|P07263-2|SYH_YEAST Isoform Cytoplasmic of Histidine--tRNA ligase, mitochondrial OS=Saccharomyces cerevisiae (strain ATCC 204508 / S288c) GN=HTS1;>sp|P07263|SYH_YEAST Histidine--tRNA ligase, mitochondrial OS=Saccharomyces cerevisiae (strain ATCC 204508	2	11	10	10	8	7	8	8	8	8	9	8	6	9	9	8	11	9	10	7	6	7	7	7	7	8	7	5	8	8	7	10	8	9	7	6	7	7	7	7	8	7	5	8
sp|P07264|LEUC_YEAST	sp|P07264|LEUC_YEAST	9	9	9	>sp|P07264|LEUC_YEAST 3-isopropylmalate dehydratase OS=Saccharomyces cerevisiae (strain ATCC 204508 / S288c) GN=LEU1 PE=1 SV=3	1	9	9	9	7	6	7	6	7	7	6	7	5	5	7	4	7	7	6	7	6	7	6	7	7	6	7	5	5	7	4	7	7	6	7	6	7	6	7	7	6	7	5	5
sp|P07267|CARP_YEAST	sp|P07267|CARP_YEAST	7	7	7	>sp|P07267|CARP_YEAST Saccharopepsin OS=Saccharomyces cerevisiae (strain ATCC 204508 / S288c) GN=PEP4 PE=1 SV=1	1	7	7	7	2	2	4	2	5	5	3	3	1	3	5	6	5	6	6	2	2	4	2	5	5	3	3	1	3	5	6	5	6	6	2	2	4	2	5	5	3	3	1	3
sp|P07274|PROF_YEAST	sp|P07274|PROF_YEAST	1	1	1	>sp|P07274|PROF_YEAST Profilin OS=Saccharomyces cerevisiae (strain ATCC 204508 / S288c) GN=PFY1 PE=1 SV=2	1	1	1	1	1	1	1	1	1	1	1	1	0	1	1	1	1	1	1	1	1	1	1	1	1	1	1	0	1	1	1	1	1	1	1	1	1	1	1	1	1	1	0	1
sp|P07278|KAPR_YEAST	sp|P07278|KAPR_YEAST	3	3	3	>sp|P07278|KAPR_YEAST cAMP-dependent protein kinase regulatory subunit OS=Saccharomyces cerevisiae (strain ATCC 204508 / S288c) GN=BCY1 PE=1 SV=4	1	3	3	3	2	2	3	3	3	2	2	2	2	2	3	1	1	0	1	2	2	3	3	3	2	2	2	2	2	3	1	1	0	1	2	2	3	3	3	2	2	2	2	2
sp|P07281|RS19B_YEAST;sp|P07280|RS19A_YEAST	sp|P07281|RS19B_YEAST;sp|P07280|RS19A_YEAST	10;10	10;10	10;10	>sp|P07281|RS19B_YEAST 40S ribosomal protein S19-B OS=Saccharomyces cerevisiae (strain ATCC 204508 / S288c) GN=RPS19B PE=1 SV=2;>sp|P07280|RS19A_YEAST 40S ribosomal protein S19-A OS=Saccharomyces cerevisiae (strain ATCC 204508 / S288c) GN=RPS19A PE=1 SV=2	2	10	10	10	8	9	9	9	9	10	9	10	10	9	9	7	10	9	8	8	9	9	9	9	10	9	10	10	9	9	7	10	9	8	8	9	9	9	9	10	9	10	10	9
sp|P07283|PMM_YEAST	sp|P07283|PMM_YEAST	10	10	10	>sp|P07283|PMM_YEAST Phosphomannomutase OS=Saccharomyces cerevisiae (strain ATCC 204508 / S288c) GN=SEC53 PE=1 SV=1	1	10	10	10	8	9	8	8	9	8	8	8	6	8	10	7	10	9	10	8	9	8	8	9	8	8	8	6	8	10	7	10	9	10	8	9	8	8	9	8	8	8	6	8
sp|P07284|SYSC_YEAST	sp|P07284|SYSC_YEAST	16	16	16	>sp|P07284|SYSC_YEAST Serine--tRNA ligase, cytoplasmic OS=Saccharomyces cerevisiae (strain ATCC 204508 / S288c) GN=SES1 PE=1 SV=2	1	16	16	16	13	13	13	13	13	10	13	13	13	13	13	13	15	15	16	13	13	13	13	13	10	13	13	13	13	13	13	15	15	16	13	13	13	13	13	10	13	13	13	13
sp|P07339ups|CATD_HUMAN_UPS	sp|P07339ups|CATD_HUMAN_UPS	12	12	12	>sp|P07339ups|CATD_HUMAN_UPS Cathepsin D heavy chain (Chain 169-412) - Homo sapiens (Human)	1	12	12	12	1	2	3	5	5	6	8	8	7	10	10	11	12	12	12	1	2	3	5	5	6	8	8	7	10	10	11	12	12	12	1	2	3	5	5	6	8	8	7	10
sp|P07342|ILVB_YEAST	sp|P07342|ILVB_YEAST	11	11	11	>sp|P07342|ILVB_YEAST Acetolactate synthase catalytic subunit, mitochondrial OS=Saccharomyces cerevisiae (strain ATCC 204508 / S288c) GN=ILV2 PE=1 SV=1	1	11	11	11	8	8	9	8	10	8	8	8	5	8	9	6	8	7	10	8	8	9	8	10	8	8	8	5	8	9	6	8	7	10	8	8	9	8	10	8	8	8	5	8
sp|P07347|ARD1_YEAST	sp|P07347|ARD1_YEAST	2	2	2	>sp|P07347|ARD1_YEAST N-terminal acetyltransferase A complex catalytic subunit ARD1 OS=Saccharomyces cerevisiae (strain ATCC 204508 / S288c) GN=ARD1 PE=1 SV=2	1	2	2	2	1	1	2	1	1	1	1	2	1	1	1	0	1	1	1	1	1	2	1	1	1	1	2	1	1	1	0	1	1	1	1	1	2	1	1	1	1	2	1	1
sp|P07560|SEC4_YEAST	sp|P07560|SEC4_YEAST	6	6	6	>sp|P07560|SEC4_YEAST Ras-related protein SEC4 OS=Saccharomyces cerevisiae (strain ATCC 204508 / S288c) GN=SEC4 PE=1 SV=1	1	6	6	6	5	5	5	5	5	4	5	5	5	5	5	3	4	3	5	5	5	5	5	5	4	5	5	5	5	5	3	4	3	5	5	5	5	5	5	4	5	5	5	5
sp|P07702|LYS2_YEAST	sp|P07702|LYS2_YEAST	4	4	4	>sp|P07702|LYS2_YEAST L-aminoadipate-semialdehyde dehydrogenase OS=Saccharomyces cerevisiae (strain ATCC 204508 / S288c) GN=LYS2 PE=1 SV=2	1	4	4	4	3	3	2	2	2	2	2	3	2	2	1	1	1	0	1	3	3	2	2	2	2	2	3	2	2	1	1	1	0	1	3	3	2	2	2	2	2	3	2	2
sp|P07703|RPAC1_YEAST	sp|P07703|RPAC1_YEAST	9	9	9	>sp|P07703|RPAC1_YEAST DNA-directed RNA polymerases I and III subunit RPAC1 OS=Saccharomyces cerevisiae (strain ATCC 204508 / S288c) GN=RPC40 PE=1 SV=1	1	9	9	9	8	9	9	8	9	9	7	7	7	8	9	7	9	8	9	8	9	9	8	9	9	7	7	7	8	9	7	9	8	9	8	9	9	8	9	9	7	7	7	8
sp|P07806-2|SYV_YEAST;sp|P07806|SYV_YEAST	sp|P07806-2|SYV_YEAST;sp|P07806|SYV_YEAST	32;32	32;32	32;32	>sp|P07806-2|SYV_YEAST Isoform Cytoplasmic of Valine--tRNA ligase, mitochondrial OS=Saccharomyces cerevisiae (strain ATCC 204508 / S288c) GN=VAS1;>sp|P07806|SYV_YEAST Valine--tRNA ligase, mitochondrial OS=Saccharomyces cerevisiae (strain ATCC 204508 / S288	2	32	32	32	28	29	26	28	27	21	23	25	24	31	27	25	27	27	29	28	29	26	28	27	21	23	25	24	31	27	25	27	27	29	28	29	26	28	27	21	23	25	24	31
sp|P07991|OAT_YEAST	sp|P07991|OAT_YEAST	7	7	7	>sp|P07991|OAT_YEAST Ornithine aminotransferase OS=Saccharomyces cerevisiae (strain ATCC 204508 / S288c) GN=CAR2 PE=1 SV=2	1	7	7	7	5	6	6	4	6	5	6	5	3	4	5	5	5	6	6	5	6	6	4	6	5	6	5	3	4	5	5	5	6	6	5	6	6	4	6	5	6	5	3	4
sp|P08263ups|GSTA1_HUMAN_UPS	sp|P08263ups|GSTA1_HUMAN_UPS	14	14	14	>sp|P08263ups|GSTA1_HUMAN_UPS Glutathione S-transferase A1 (Chain 2-222) - Homo sapiens (Human)	1	14	14	14	7	7	5	9	8	8	10	10	9	11	11	13	12	11	12	7	7	5	9	8	8	10	10	9	11	11	13	12	11	12	7	7	5	9	8	8	10	10	9	11
sp|P08311ups|CATG_HUMAN_UPS	sp|P08311ups|CATG_HUMAN_UPS	21	21	21	>sp|P08311ups|CATG_HUMAN_UPS Cathepsin G heavy chain (Chain 21-255) - Homo sapiens (Human)	1	21	21	21	7	7	6	11	10	11	14	13	13	18	19	18	20	21	20	7	7	6	11	10	11	14	13	13	18	19	18	20	21	20	7	7	6	11	10	11	14	13	13	18
sp|P08417|FUMH_YEAST	sp|P08417|FUMH_YEAST	4	4	4	>sp|P08417|FUMH_YEAST Fumarate hydratase, mitochondrial OS=Saccharomyces cerevisiae (strain ATCC 204508 / S288c) GN=FUM1 PE=1 SV=2	1	4	4	4	3	3	4	3	3	1	3	4	4	3	3	2	2	3	3	3	3	4	3	3	1	3	4	4	3	3	2	2	3	3	3	3	4	3	3	1	3	4	4	3
sp|P08518|RPB2_YEAST	sp|P08518|RPB2_YEAST	4	4	4	>sp|P08518|RPB2_YEAST DNA-directed RNA polymerase II subunit RPB2 OS=Saccharomyces cerevisiae (strain ATCC 204508 / S288c) GN=RPB2 PE=1 SV=2	1	4	4	4	2	3	1	1	2	1	1	2	0	1	1	2	0	1	2	2	3	1	1	2	1	1	2	0	1	1	2	0	1	2	2	3	1	1	2	1	1	2	0	1
sp|P08524|FPPS_YEAST	sp|P08524|FPPS_YEAST	10	10	10	>sp|P08524|FPPS_YEAST Farnesyl pyrophosphate synthase OS=Saccharomyces cerevisiae (strain ATCC 204508 / S288c) GN=ERG20 PE=1 SV=2	1	10	10	10	8	10	9	8	8	9	7	9	10	8	8	9	7	8	8	8	10	9	8	8	9	7	9	10	8	8	9	7	8	8	8	10	9	8	8	9	7	9	10	8
sp|P08566|ARO1_YEAST	sp|P08566|ARO1_YEAST	20	20	20	>sp|P08566|ARO1_YEAST Pentafunctional AROM polypeptide OS=Saccharomyces cerevisiae (strain ATCC 204508 / S288c) GN=ARO1 PE=1 SV=1	1	20	20	20	14	14	15	13	16	15	10	15	11	12	13	12	10	9	10	14	14	15	13	16	15	10	15	11	12	13	12	10	9	10	14	14	15	13	16	15	10	15	11	12
sp|P09064|IF2B_YEAST	sp|P09064|IF2B_YEAST	10	10	10	>sp|P09064|IF2B_YEAST Eukaryotic translation initiation factor 2 subunit beta OS=Saccharomyces cerevisiae (strain ATCC 204508 / S288c) GN=SUI3 PE=1 SV=2	1	10	10	10	8	8	8	8	8	8	7	8	6	6	8	7	9	9	8	8	8	8	8	8	8	7	8	6	6	8	7	9	9	8	8	8	8	8	8	8	7	8	6	6
sp|P09232|PRTB_YEAST	sp|P09232|PRTB_YEAST	5	5	5	>sp|P09232|PRTB_YEAST Cerevisin OS=Saccharomyces cerevisiae (strain ATCC 204508 / S288c) GN=PRB1 PE=1 SV=1	1	5	5	5	3	4	4	3	3	4	2	4	2	4	5	4	2	3	3	3	4	4	3	3	4	2	4	2	4	5	4	2	3	3	3	4	4	3	3	4	2	4	2	4
sp|P09436|SYIC_YEAST	sp|P09436|SYIC_YEAST	27	27	27	>sp|P09436|SYIC_YEAST Isoleucine--tRNA ligase, cytoplasmic OS=Saccharomyces cerevisiae (strain ATCC 204508 / S288c) GN=ILS1 PE=1 SV=1	1	27	27	27	21	22	23	23	24	17	17	18	23	23	24	22	19	20	19	21	22	23	23	24	17	17	18	23	23	24	22	19	20	19	21	22	23	23	24	17	17	18	23	23
sp|P09440|C1TM_YEAST	sp|P09440|C1TM_YEAST	10	9	9	>sp|P09440|C1TM_YEAST C-1-tetrahydrofolate synthase, mitochondrial OS=Saccharomyces cerevisiae (strain ATCC 204508 / S288c) GN=MIS1 PE=1 SV=1	1	10	9	9	8	6	7	8	9	8	8	8	9	7	7	6	8	5	7	8	5	7	7	8	7	7	7	8	6	6	6	7	5	6	8	5	7	7	8	7	7	7	8	6
sp|P09457|ATPO_YEAST	sp|P09457|ATPO_YEAST	3	3	3	>sp|P09457|ATPO_YEAST ATP synthase subunit 5, mitochondrial OS=Saccharomyces cerevisiae (strain ATCC 204508 / S288c) GN=ATP5 PE=1 SV=1	1	3	3	3	3	3	3	3	3	2	2	2	2	3	3	3	2	2	3	3	3	3	3	3	2	2	2	2	3	3	3	2	2	3	3	3	3	3	3	2	2	2	2	3
sp|P09624|DLDH_YEAST	sp|P09624|DLDH_YEAST	12	12	12	>sp|P09624|DLDH_YEAST Dihydrolipoyl dehydrogenase, mitochondrial OS=Saccharomyces cerevisiae (strain ATCC 204508 / S288c) GN=LPD1 PE=1 SV=1	1	12	12	12	10	9	10	9	8	8	10	9	8	11	10	10	8	7	8	10	9	10	9	8	8	10	9	8	11	10	10	8	7	8	10	9	10	9	8	8	10	9	8	11
sp|P09733|TBA1_YEAST;sp|P09734|TBA3_YEAST	sp|P09733|TBA1_YEAST;sp|P09734|TBA3_YEAST	8;4	8;4	8;4	>sp|P09733|TBA1_YEAST Tubulin alpha-1 chain OS=Saccharomyces cerevisiae (strain ATCC 204508 / S288c) GN=TUB1 PE=1 SV=2;>sp|P09734|TBA3_YEAST Tubulin alpha-3 chain OS=Saccharomyces cerevisiae (strain ATCC 204508 / S288c) GN=TUB3 PE=1 SV=1	2	8	8	8	6	4	5	6	6	6	5	6	6	7	7	6	8	4	8	6	4	5	6	6	6	5	6	6	7	7	6	8	4	8	6	4	5	6	6	6	5	6	6	7
sp|P09938|RIR2_YEAST	sp|P09938|RIR2_YEAST	11	11	11	>sp|P09938|RIR2_YEAST Ribonucleoside-diphosphate reductase small chain 1 OS=Saccharomyces cerevisiae (strain ATCC 204508 / S288c) GN=RNR2 PE=1 SV=2	1	11	11	11	7	7	8	7	8	6	7	7	6	7	7	7	10	9	11	7	7	8	7	8	6	7	7	6	7	7	7	10	9	11	7	7	8	7	8	6	7	7	6	7
sp|Q3E792|RS25A_YEAST;sp|P0C0T4|RS25B_YEAST	sp|Q3E792|RS25A_YEAST;sp|P0C0T4|RS25B_YEAST	6;6	6;6	6;6	>sp|Q3E792|RS25A_YEAST 40S ribosomal protein S25-A OS=Saccharomyces cerevisiae (strain ATCC 204508 / S288c) GN=RPS25A PE=1 SV=1;>sp|P0C0T4|RS25B_YEAST 40S ribosomal protein S25-B OS=Saccharomyces cerevisiae (strain ATCC 204508 / S288c) GN=RPS25B PE=1 SV=1	2	6	6	6	5	6	6	4	5	6	5	4	4	6	6	5	5	5	6	5	6	6	4	5	6	5	4	4	6	6	5	5	5	6	5	6	6	4	5	6	5	4	4	6
sp|Q3E754|RS21B_YEAST;sp|P0C0V8|RS21A_YEAST	sp|Q3E754|RS21B_YEAST;sp|P0C0V8|RS21A_YEAST	6;6	6;6	6;6	>sp|Q3E754|RS21B_YEAST 40S ribosomal protein S21-B OS=Saccharomyces cerevisiae (strain ATCC 204508 / S288c) GN=RPS21B PE=1 SV=1;>sp|P0C0V8|RS21A_YEAST 40S ribosomal protein S21-A OS=Saccharomyces cerevisiae (strain ATCC 204508 / S288c) GN=RPS21A PE=1 SV=1	2	6	6	6	6	6	6	6	6	6	6	6	5	6	6	6	6	5	6	6	6	6	6	6	6	6	6	5	6	6	6	6	5	6	6	6	6	6	6	6	6	6	5	6
sp|Q3E757|RL11B_YEAST;sp|P0C0W9|RL11A_YEAST	sp|Q3E757|RL11B_YEAST;sp|P0C0W9|RL11A_YEAST	9;9	9;9	9;9	>sp|Q3E757|RL11B_YEAST 60S ribosomal protein L11-B OS=Saccharomyces cerevisiae (strain ATCC 204508 / S288c) GN=RPL11B PE=1 SV=3;>sp|P0C0W9|RL11A_YEAST 60S ribosomal protein L11-A OS=Saccharomyces cerevisiae (strain ATCC 204508 / S288c) GN=RPL11A PE=1 SV=2	2	9	9	9	8	8	9	8	7	8	9	8	7	8	8	7	7	8	8	8	8	9	8	7	8	9	8	7	8	8	7	7	8	8	8	8	9	8	7	8	9	8	7	8
sp|Q3E7X9|RS28A_YEAST;sp|P0C0X0|RS28B_YEAST	sp|Q3E7X9|RS28A_YEAST;sp|P0C0X0|RS28B_YEAST	4;4	4;4	4;4	>sp|Q3E7X9|RS28A_YEAST 40S ribosomal protein S28-A OS=Saccharomyces cerevisiae (strain ATCC 204508 / S288c) GN=RPS28A PE=1 SV=1;>sp|P0C0X0|RS28B_YEAST 40S ribosomal protein S28-B OS=Saccharomyces cerevisiae (strain ATCC 204508 / S288c) GN=RPS28B PE=1 SV=1	2	4	4	4	3	3	3	3	3	2	2	3	3	3	3	3	3	3	4	3	3	3	3	3	2	2	3	3	3	3	3	3	3	4	3	3	3	3	3	2	2	3	3	3
sp|P0C2H7|RL27B_YEAST;sp|P0C2H6|RL27A_YEAST	sp|P0C2H7|RL27B_YEAST;sp|P0C2H6|RL27A_YEAST	7;7	7;7	7;7	>sp|P0C2H7|RL27B_YEAST 60S ribosomal protein L27-B OS=Saccharomyces cerevisiae (strain ATCC 204508 / S288c) GN=RPL27B PE=1 SV=1;>sp|P0C2H6|RL27A_YEAST 60S ribosomal protein L27-A OS=Saccharomyces cerevisiae (strain ATCC 204508 / S288c) GN=RPL27A PE=1 SV=1	2	7	7	7	7	7	7	7	7	7	7	7	7	7	7	7	6	7	7	7	7	7	7	7	7	7	7	7	7	7	7	6	7	7	7	7	7	7	7	7	7	7	7	7
sp|P0C2H8|RL31A_YEAST	sp|P0C2H8|RL31A_YEAST	8	8	1	>sp|P0C2H8|RL31A_YEAST 60S ribosomal protein L31-A OS=Saccharomyces cerevisiae (strain ATCC 204508 / S288c) GN=RPL31A PE=1 SV=1	1	8	8	1	6	6	6	6	6	6	5	5	3	7	7	7	8	8	7	6	6	6	6	6	6	5	5	3	7	7	7	8	8	7	1	1	1	1	1	1	1	1	0	1
sp|P0CH09|RL402_YEAST;sp|P0CH08|RL401_YEAST;sp|P0CG63|UBI4P_YEAST	sp|P0CH09|RL402_YEAST;sp|P0CH08|RL401_YEAST;sp|P0CG63|UBI4P_YEAST	7;7;5	2;2;0	2;2;0	>sp|P0CH09|RL402_YEAST Ubiquitin-60S ribosomal protein L40 OS=Saccharomyces cerevisiae (strain ATCC 204508 / S288c) GN=RPL40B PE=1 SV=1;>sp|P0CH08|RL401_YEAST Ubiquitin-60S ribosomal protein L40 OS=Saccharomyces cerevisiae (strain ATCC 204508 / S288c) GN=R	3	7	2	2	6	6	6	6	6	5	6	6	6	6	7	7	7	7	7	2	2	2	2	2	1	2	2	2	2	2	2	2	2	2	2	2	2	2	2	1	2	2	2	2
sp|P0CS90|HSP77_YEAST;sp|P39987|HSP7E_YEAST	sp|P0CS90|HSP77_YEAST	27;7	27;7	27;7	>sp|P0CS90|HSP77_YEAST Heat shock protein SSC1, mitochondrial OS=Saccharomyces cerevisiae (strain ATCC 204508 / S288c) GN=SSC1 PE=1 SV=1	2	27	27	27	22	23	23	22	22	22	23	22	16	23	23	23	24	23	24	22	23	23	22	22	22	23	22	16	23	23	23	24	23	24	22	23	23	22	22	22	23	22	16	23
sp|P0CT04|IPB2_YEAST	sp|P0CT04|IPB2_YEAST	1	1	1	>sp|P0CT04|IPB2_YEAST Protease B inhibitor 2 OS=Saccharomyces cerevisiae (strain ATCC 204508 / S288c) GN=PBI2 PE=1 SV=1	1	1	1	1	1	0	1	1	1	1	0	1	0	1	1	1	1	1	1	1	0	1	1	1	1	0	1	0	1	1	1	1	1	1	1	0	1	1	1	1	0	1	0	1
sp|P0CX24|RL20B_YEAST;sp|P0CX23|RL20A_YEAST	sp|P0CX24|RL20B_YEAST;sp|P0CX23|RL20A_YEAST	11;11	11;11	11;11	>sp|P0CX24|RL20B_YEAST 60S ribosomal protein L20-B OS=Saccharomyces cerevisiae (strain ATCC 204508 / S288c) GN=RPL20B PE=1 SV=1;>sp|P0CX23|RL20A_YEAST 60S ribosomal protein L20-A OS=Saccharomyces cerevisiae (strain ATCC 204508 / S288c) GN=RPL20A PE=1 SV=1	2	11	11	11	10	11	10	10	11	11	11	10	11	11	11	11	11	11	11	10	11	10	10	11	11	11	10	11	11	11	11	11	11	11	10	11	10	10	11	11	11	10	11	11
sp|P0CX26|RL43B_YEAST;sp|P0CX25|RL43A_YEAST	sp|P0CX26|RL43B_YEAST;sp|P0CX25|RL43A_YEAST	7;7	7;7	7;7	>sp|P0CX26|RL43B_YEAST 60S ribosomal protein L43-B OS=Saccharomyces cerevisiae (strain ATCC 204508 / S288c) GN=RPL43B PE=1 SV=1;>sp|P0CX25|RL43A_YEAST 60S ribosomal protein L43-A OS=Saccharomyces cerevisiae (strain ATCC 204508 / S288c) GN=RPL43A PE=1 SV=1	2	7	7	7	6	7	6	5	6	6	6	6	5	6	6	6	6	6	6	6	7	6	5	6	6	6	6	5	6	6	6	6	6	6	6	7	6	5	6	6	6	6	5	6
sp|P0CX28|RL44B_YEAST;sp|P0CX27|RL44A_YEAST	sp|P0CX28|RL44B_YEAST;sp|P0CX27|RL44A_YEAST	5;5	5;5	5;5	>sp|P0CX28|RL44B_YEAST 60S ribosomal protein L42-B OS=Saccharomyces cerevisiae (strain ATCC 204508 / S288c) GN=RPL42B PE=1 SV=1;>sp|P0CX27|RL44A_YEAST 60S ribosomal protein L42-A OS=Saccharomyces cerevisiae (strain ATCC 204508 / S288c) GN=RPL42A PE=1 SV=1	2	5	5	5	5	5	5	5	5	5	5	5	4	5	5	5	5	5	5	5	5	5	5	5	5	5	5	4	5	5	5	5	5	5	5	5	5	5	5	5	5	5	4	5
sp|P0CX30|RS23B_YEAST;sp|P0CX29|RS23A_YEAST	sp|P0CX30|RS23B_YEAST;sp|P0CX29|RS23A_YEAST	5;5	5;5	5;5	>sp|P0CX30|RS23B_YEAST 40S ribosomal protein S23-B OS=Saccharomyces cerevisiae (strain ATCC 204508 / S288c) GN=RPS23B PE=1 SV=1;>sp|P0CX29|RS23A_YEAST 40S ribosomal protein S23-A OS=Saccharomyces cerevisiae (strain ATCC 204508 / S288c) GN=RPS23A PE=1 SV=1	2	5	5	5	4	4	4	4	4	4	4	4	4	4	4	5	4	5	4	4	4	4	4	4	4	4	4	4	4	4	5	4	5	4	4	4	4	4	4	4	4	4	4	4
sp|P0CX32|RS24B_YEAST;sp|P0CX31|RS24A_YEAST	sp|P0CX32|RS24B_YEAST;sp|P0CX31|RS24A_YEAST	11;11	11;11	11;11	>sp|P0CX32|RS24B_YEAST 40S ribosomal protein S24-B OS=Saccharomyces cerevisiae (strain ATCC 204508 / S288c) GN=RPS24B PE=1 SV=1;>sp|P0CX31|RS24A_YEAST 40S ribosomal protein S24-A OS=Saccharomyces cerevisiae (strain ATCC 204508 / S288c) GN=RPS24A PE=1 SV=1	2	11	11	11	11	10	11	11	11	10	11	10	11	10	10	10	11	11	10	11	10	11	11	11	10	11	10	11	10	10	10	11	11	10	11	10	11	11	11	10	11	10	11	10
sp|P0CX34|RS30B_YEAST;sp|P0CX33|RS30A_YEAST	sp|P0CX34|RS30B_YEAST;sp|P0CX33|RS30A_YEAST	5;5	5;5	5;5	>sp|P0CX34|RS30B_YEAST 40S ribosomal protein S30-B OS=Saccharomyces cerevisiae (strain ATCC 204508 / S288c) GN=RPS30B PE=1 SV=1;>sp|P0CX33|RS30A_YEAST 40S ribosomal protein S30-A OS=Saccharomyces cerevisiae (strain ATCC 204508 / S288c) GN=RPS30A PE=1 SV=1	2	5	5	5	4	3	4	4	4	4	4	4	3	4	4	3	4	4	4	4	3	4	4	4	4	4	4	3	4	4	3	4	4	4	4	3	4	4	4	4	4	4	3	4
sp|P0CX36|RS4B_YEAST;sp|P0CX35|RS4A_YEAST	sp|P0CX36|RS4B_YEAST;sp|P0CX35|RS4A_YEAST	15;15	15;15	15;15	>sp|P0CX36|RS4B_YEAST 40S ribosomal protein S4-B OS=Saccharomyces cerevisiae (strain ATCC 204508 / S288c) GN=RPS4B PE=1 SV=1;>sp|P0CX35|RS4A_YEAST 40S ribosomal protein S4-A OS=Saccharomyces cerevisiae (strain ATCC 204508 / S288c) GN=RPS4A PE=1 SV=1	2	15	15	15	14	14	14	14	14	14	13	13	14	14	14	14	15	15	15	14	14	14	14	14	14	13	13	14	14	14	14	15	15	15	14	14	14	14	14	14	13	13	14	14
sp|P0CX38|RS6B_YEAST;sp|P0CX37|RS6A_YEAST	sp|P0CX38|RS6B_YEAST;sp|P0CX37|RS6A_YEAST	12;12	12;12	12;12	>sp|P0CX38|RS6B_YEAST 40S ribosomal protein S6-B OS=Saccharomyces cerevisiae (strain ATCC 204508 / S288c) GN=RPS6B PE=1 SV=1;>sp|P0CX37|RS6A_YEAST 40S ribosomal protein S6-A OS=Saccharomyces cerevisiae (strain ATCC 204508 / S288c) GN=RPS6A PE=1 SV=1	2	12	12	12	12	12	11	12	12	12	12	11	10	12	12	8	12	9	12	12	12	11	12	12	12	12	11	10	12	12	8	12	9	12	12	12	11	12	12	12	12	11	10	12
sp|P0CX40|RS8B_YEAST;sp|P0CX39|RS8A_YEAST	sp|P0CX40|RS8B_YEAST;sp|P0CX39|RS8A_YEAST	8;8	8;8	8;8	>sp|P0CX40|RS8B_YEAST 40S ribosomal protein S8-B OS=Saccharomyces cerevisiae (strain ATCC 204508 / S288c) GN=RPS8B PE=1 SV=1;>sp|P0CX39|RS8A_YEAST 40S ribosomal protein S8-A OS=Saccharomyces cerevisiae (strain ATCC 204508 / S288c) GN=RPS8A PE=1 SV=1	2	8	8	8	8	8	7	8	7	7	8	7	7	8	7	7	8	7	8	8	8	7	8	7	7	8	7	7	8	7	7	8	7	8	8	8	7	8	7	7	8	7	7	8
sp|P0CX42|RL23B_YEAST;sp|P0CX41|RL23A_YEAST	sp|P0CX42|RL23B_YEAST;sp|P0CX41|RL23A_YEAST	10;10	10;10	10;10	>sp|P0CX42|RL23B_YEAST 60S ribosomal protein L23-B OS=Saccharomyces cerevisiae (strain ATCC 204508 / S288c) GN=RPL23B PE=1 SV=1;>sp|P0CX41|RL23A_YEAST 60S ribosomal protein L23-A OS=Saccharomyces cerevisiae (strain ATCC 204508 / S288c) GN=RPL23A PE=1 SV=1	2	10	10	10	10	9	9	9	9	9	9	8	9	9	9	9	9	10	10	10	9	9	9	9	9	9	8	9	9	9	9	9	10	10	10	9	9	9	9	9	9	8	9	9
sp|P0CX44|RL1B_YEAST;sp|P0CX43|RL1A_YEAST	sp|P0CX44|RL1B_YEAST;sp|P0CX43|RL1A_YEAST	8;8	8;8	8;8	>sp|P0CX44|RL1B_YEAST 60S ribosomal protein L1-B OS=Saccharomyces cerevisiae (strain ATCC 204508 / S288c) GN=RPL1B PE=1 SV=1;>sp|P0CX43|RL1A_YEAST 60S ribosomal protein L1-A OS=Saccharomyces cerevisiae (strain ATCC 204508 / S288c) GN=RPL1A PE=1 SV=1	2	8	8	8	8	8	8	7	7	7	7	7	6	7	7	7	7	7	6	8	8	8	7	7	7	7	7	6	7	7	7	7	7	6	8	8	8	7	7	7	7	7	6	7
sp|P0CX46|RL2B_YEAST;sp|P0CX45|RL2A_YEAST	sp|P0CX46|RL2B_YEAST;sp|P0CX45|RL2A_YEAST	14;14	14;14	14;14	>sp|P0CX46|RL2B_YEAST 60S ribosomal protein L2-B OS=Saccharomyces cerevisiae (strain ATCC 204508 / S288c) GN=RPL2B PE=1 SV=1;>sp|P0CX45|RL2A_YEAST 60S ribosomal protein L2-A OS=Saccharomyces cerevisiae (strain ATCC 204508 / S288c) GN=RPL2A PE=1 SV=1	2	14	14	14	13	11	12	12	11	12	12	11	11	13	13	14	13	13	14	13	11	12	12	11	12	12	11	11	13	13	14	13	13	14	13	11	12	12	11	12	12	11	11	13
sp|P0CX48|RS11B_YEAST;sp|P0CX47|RS11A_YEAST	sp|P0CX48|RS11B_YEAST;sp|P0CX47|RS11A_YEAST	12;12	12;12	12;12	>sp|P0CX48|RS11B_YEAST 40S ribosomal protein S11-B OS=Saccharomyces cerevisiae (strain ATCC 204508 / S288c) GN=RPS11B PE=1 SV=1;>sp|P0CX47|RS11A_YEAST 40S ribosomal protein S11-A OS=Saccharomyces cerevisiae (strain ATCC 204508 / S288c) GN=RPS11A PE=1 SV=1	2	12	12	12	10	12	12	10	9	11	10	11	8	11	9	9	8	8	10	10	12	12	10	9	11	10	11	8	11	9	9	8	8	10	10	12	12	10	9	11	10	11	8	11
sp|P0CX50|RL18B_YEAST;sp|P0CX49|RL18A_YEAST	sp|P0CX50|RL18B_YEAST;sp|P0CX49|RL18A_YEAST	9;9	9;9	9;9	>sp|P0CX50|RL18B_YEAST 60S ribosomal protein L18-B OS=Saccharomyces cerevisiae (strain ATCC 204508 / S288c) GN=RPL18B PE=1 SV=1;>sp|P0CX49|RL18A_YEAST 60S ribosomal protein L18-A OS=Saccharomyces cerevisiae (strain ATCC 204508 / S288c) GN=RPL18A PE=1 SV=1	2	9	9	9	8	8	8	7	7	8	8	8	8	8	8	7	7	7	7	8	8	8	7	7	8	8	8	8	8	8	7	7	7	7	8	8	8	7	7	8	8	8	8	8
sp|P0CX52|RS16B_YEAST;sp|P0CX51|RS16A_YEAST	sp|P0CX52|RS16B_YEAST;sp|P0CX51|RS16A_YEAST	11;11	11;11	11;11	>sp|P0CX52|RS16B_YEAST 40S ribosomal protein S16-B OS=Saccharomyces cerevisiae (strain ATCC 204508 / S288c) GN=RPS16B PE=1 SV=1;>sp|P0CX51|RS16A_YEAST 40S ribosomal protein S16-A OS=Saccharomyces cerevisiae (strain ATCC 204508 / S288c) GN=RPS16A PE=1 SV=1	2	11	11	11	11	11	11	11	11	11	10	11	11	11	10	10	11	10	10	11	11	11	11	11	11	10	11	11	11	10	10	11	10	10	11	11	11	11	11	11	10	11	11	11
sp|P0CX54|RL12B_YEAST;sp|P0CX53|RL12A_YEAST	sp|P0CX54|RL12B_YEAST;sp|P0CX53|RL12A_YEAST	11;11	11;11	11;11	>sp|P0CX54|RL12B_YEAST 60S ribosomal protein L12-B OS=Saccharomyces cerevisiae (strain ATCC 204508 / S288c) GN=RPL12B PE=1 SV=1;>sp|P0CX53|RL12A_YEAST 60S ribosomal protein L12-A OS=Saccharomyces cerevisiae (strain ATCC 204508 / S288c) GN=RPL12A PE=1 SV=1	2	11	11	11	10	9	8	8	10	9	8	8	8	9	9	10	10	11	9	10	9	8	8	10	9	8	8	8	9	9	10	10	11	9	10	9	8	8	10	9	8	8	8	9
sp|P0CX56|RS18B_YEAST;sp|P0CX55|RS18A_YEAST	sp|P0CX56|RS18B_YEAST;sp|P0CX55|RS18A_YEAST	16;16	16;16	16;16	>sp|P0CX56|RS18B_YEAST 40S ribosomal protein S18-B OS=Saccharomyces cerevisiae (strain ATCC 204508 / S288c) GN=RPS18B PE=1 SV=1;>sp|P0CX55|RS18A_YEAST 40S ribosomal protein S18-A OS=Saccharomyces cerevisiae (strain ATCC 204508 / S288c) GN=RPS18A PE=1 SV=1	2	16	16	16	15	15	15	15	14	15	14	15	14	13	14	14	14	13	12	15	15	15	15	14	15	14	15	14	13	14	14	14	13	12	15	15	15	15	14	15	14	15	14	13
sp|P0CX83|RL19B_YEAST;sp|P0CX82|RL19A_YEAST	sp|P0CX83|RL19B_YEAST;sp|P0CX82|RL19A_YEAST	11;11	11;11	11;11	>sp|P0CX83|RL19B_YEAST 60S ribosomal protein L19-B OS=Saccharomyces cerevisiae (strain ATCC 204508 / S288c) GN=RPL19B PE=1 SV=1;>sp|P0CX82|RL19A_YEAST 60S ribosomal protein L19-A OS=Saccharomyces cerevisiae (strain ATCC 204508 / S288c) GN=RPL19A PE=1 SV=1	2	11	11	11	10	10	10	9	10	10	10	10	7	10	10	11	10	11	11	10	10	10	9	10	10	10	10	7	10	10	11	10	11	11	10	10	10	9	10	10	10	10	7	10
sp|P0CX85|RL35B_YEAST;sp|P0CX84|RL35A_YEAST	sp|P0CX85|RL35B_YEAST;sp|P0CX84|RL35A_YEAST	11;11	11;11	11;11	>sp|P0CX85|RL35B_YEAST 60S ribosomal protein L35-B OS=Saccharomyces cerevisiae (strain ATCC 204508 / S288c) GN=RPL35B PE=1 SV=1;>sp|P0CX84|RL35A_YEAST 60S ribosomal protein L35-A OS=Saccharomyces cerevisiae (strain ATCC 204508 / S288c) GN=RPL35A PE=1 SV=1	2	11	11	11	10	11	11	10	11	11	11	11	9	11	11	10	11	11	11	10	11	11	10	11	11	11	11	9	11	11	10	11	11	11	10	11	11	10	11	11	11	11	9	11
sp|P10080|SSBP1_YEAST	sp|P10080|SSBP1_YEAST	5	5	5	>sp|P10080|SSBP1_YEAST Single-stranded nucleic acid-binding protein OS=Saccharomyces cerevisiae (strain ATCC 204508 / S288c) GN=SBP1 PE=1 SV=2	1	5	5	5	4	4	5	4	5	3	5	5	4	3	5	3	3	4	5	4	4	5	4	5	3	5	5	4	3	5	3	3	4	5	4	4	5	4	5	3	5	5	4	3
sp|P10081|IF4A_YEAST	sp|P10081|IF4A_YEAST	16	16	16	>sp|P10081|IF4A_YEAST ATP-dependent RNA helicase eIF4A OS=Saccharomyces cerevisiae (strain ATCC 204508 / S288c) GN=TIF1 PE=1 SV=3	1	16	16	16	13	14	14	13	14	13	14	13	13	13	14	13	15	16	16	13	14	14	13	14	13	14	13	13	13	14	13	15	16	16	13	14	14	13	14	13	14	13	13	13
sp|P10145ups|IL8_HUMAN_UPS	sp|P10145ups|IL8_HUMAN_UPS	6	6	6	>sp|P10145ups|IL8_HUMAN_UPS Interleukin-8, IL-8 (Chain 28-99) - Homo sapiens (Human)	1	6	6	6	3	2	2	4	4	2	5	4	5	6	6	6	6	6	6	3	2	2	4	4	2	5	4	5	6	6	6	6	6	6	3	2	2	4	4	2	5	4	5	6
sp|P10591|HSP71_YEAST	sp|P10591|HSP71_YEAST	39	8	8	>sp|P10591|HSP71_YEAST Heat shock protein SSA1 OS=Saccharomyces cerevisiae (strain ATCC 204508 / S288c) GN=SSA1 PE=1 SV=4	1	39	8	8	35	35	36	35	36	32	35	37	35	35	35	35	37	38	37	7	7	7	7	7	6	7	7	7	8	8	8	8	8	8	7	7	7	7	7	6	7	7	7	8
sp|P10592|HSP72_YEAST;sp|P09435|HSP73_YEAST	sp|P10592|HSP72_YEAST	42;12	42;12	11;1	>sp|P10592|HSP72_YEAST Heat shock protein SSA2 OS=Saccharomyces cerevisiae (strain ATCC 204508 / S288c) GN=SSA2 PE=1 SV=3	2	42	42	11	36	36	38	36	38	35	36	38	36	36	36	36	40	41	40	36	36	38	36	38	35	36	38	36	36	36	36	40	41	40	8	8	9	8	9	9	8	8	8	9
sp|P10614|CP51_YEAST	sp|P10614|CP51_YEAST	4	4	4	>sp|P10614|CP51_YEAST Lanosterol 14-alpha demethylase OS=Saccharomyces cerevisiae (strain ATCC 204508 / S288c) GN=ERG11 PE=1 SV=1	1	4	4	4	4	3	3	3	3	3	3	3	2	4	4	3	4	4	3	4	3	3	3	3	3	3	3	2	4	4	3	4	4	3	4	3	3	3	3	3	3	3	2	4
sp|P10622|RLA3_YEAST	sp|P10622|RLA3_YEAST	1	1	1	>sp|P10622|RLA3_YEAST 60S acidic ribosomal protein P1-beta OS=Saccharomyces cerevisiae (strain ATCC 204508 / S288c) GN=RPP1B PE=1 SV=3	1	1	1	1	1	1	1	1	1	1	1	1	1	1	1	1	1	1	1	1	1	1	1	1	1	1	1	1	1	1	1	1	1	1	1	1	1	1	1	1	1	1	1	1
sp|P10636-8ups|TAU_HUMAN_UPS	sp|P10636-8ups|TAU_HUMAN_UPS	42	42	42	>sp|P10636-8ups|TAU_HUMAN_UPS Microtubule-associated protein tau {Isoform Tau-F (Tau-4)} (Chain 2-441) - Homo sapiens (Human)	1	42	42	42	7	6	7	18	18	14	25	27	24	35	36	37	42	40	42	7	6	7	18	18	14	25	27	24	35	36	37	42	40	42	7	6	7	18	18	14	25	27	24	35
sp|P10659|METK1_YEAST	sp|P10659|METK1_YEAST	15	15	7	>sp|P10659|METK1_YEAST S-adenosylmethionine synthase 1 OS=Saccharomyces cerevisiae (strain ATCC 204508 / S288c) GN=SAM1 PE=1 SV=2	1	15	15	7	12	12	11	11	11	11	12	12	11	12	14	11	13	13	13	12	12	11	11	11	11	12	12	11	12	14	11	13	13	13	6	6	5	5	5	5	6	6	5	5
sp|P10664|RL4A_YEAST	sp|P10664|RL4A_YEAST	17	17	2	>sp|P10664|RL4A_YEAST 60S ribosomal protein L4-A OS=Saccharomyces cerevisiae (strain ATCC 204508 / S288c) GN=RPL4A PE=1 SV=4	1	17	17	2	14	13	14	14	13	14	13	14	12	14	16	15	16	16	15	14	13	14	14	13	14	13	14	12	14	16	15	16	16	15	2	2	2	2	2	2	2	2	2	2
sp|P10869|AK_YEAST	sp|P10869|AK_YEAST	5	5	5	>sp|P10869|AK_YEAST Aspartokinase OS=Saccharomyces cerevisiae (strain ATCC 204508 / S288c) GN=HOM3 PE=1 SV=2	1	5	5	5	3	4	5	4	5	4	5	5	3	4	5	4	4	2	2	3	4	5	4	5	4	5	5	3	4	5	4	4	2	2	3	4	5	4	5	4	5	5	3	4
sp|P10964|RPA1_YEAST	sp|P10964|RPA1_YEAST	21	21	20	>sp|P10964|RPA1_YEAST DNA-directed RNA polymerase I subunit RPA190 OS=Saccharomyces cerevisiae (strain ATCC 204508 / S288c) GN=RPA190 PE=1 SV=2	1	21	21	20	14	13	16	12	17	13	13	14	12	18	19	17	17	15	16	14	13	16	12	17	13	13	14	12	18	19	17	17	15	16	14	13	16	12	16	12	13	14	12	17
sp|P11075|SEC7_YEAST	sp|P11075|SEC7_YEAST	2	2	2	>sp|P11075|SEC7_YEAST Protein transport protein SEC7 OS=Saccharomyces cerevisiae (strain ATCC 204508 / S288c) GN=SEC7 PE=1 SV=2	1	2	2	2	2	1	2	1	2	2	2	2	1	2	1	2	1	0	1	2	1	2	1	2	2	2	2	1	2	1	2	1	0	1	2	1	2	1	2	2	2	2	1	2
sp|P11076|ARF1_YEAST;sp|P19146|ARF2_YEAST	sp|P11076|ARF1_YEAST;sp|P19146|ARF2_YEAST	4;3	4;3	4;3	>sp|P11076|ARF1_YEAST ADP-ribosylation factor 1 OS=Saccharomyces cerevisiae (strain ATCC 204508 / S288c) GN=ARF1 PE=1 SV=3;>sp|P19146|ARF2_YEAST ADP-ribosylation factor 2 OS=Saccharomyces cerevisiae (strain ATCC 204508 / S288c) GN=ARF2 PE=1 SV=3	2	4	4	4	4	4	4	4	4	4	4	4	3	4	4	3	4	4	4	4	4	4	4	4	4	4	4	3	4	4	3	4	4	4	4	4	4	4	4	4	4	4	3	4
sp|P11154|PYC1_YEAST	sp|P11154|PYC1_YEAST	24	24	8	>sp|P11154|PYC1_YEAST Pyruvate carboxylase 1 OS=Saccharomyces cerevisiae (strain ATCC 204508 / S288c) GN=PYC1 PE=1 SV=2	1	24	24	8	20	19	19	21	19	15	20	19	19	18	20	19	17	17	18	20	19	19	21	19	15	20	19	19	18	20	19	17	17	18	6	5	5	7	6	4	7	5	6	5
sp|P11412|G6PD_YEAST	sp|P11412|G6PD_YEAST	5	5	5	>sp|P11412|G6PD_YEAST Glucose-6-phosphate 1-dehydrogenase OS=Saccharomyces cerevisiae (strain ATCC 204508 / S288c) GN=ZWF1 PE=1 SV=4	1	5	5	5	5	4	5	5	5	4	3	3	3	4	4	5	3	3	5	5	4	5	5	5	4	3	3	3	4	4	5	3	3	5	5	4	5	5	5	4	3	3	3	4
sp|P11484|HSP75_YEAST	sp|P11484|HSP75_YEAST	33	2	2	>sp|P11484|HSP75_YEAST Heat shock protein SSB1 OS=Saccharomyces cerevisiae (strain ATCC 204508 / S288c) GN=SSB1 PE=1 SV=3	1	33	2	2	25	26	25	23	23	23	24	24	24	25	26	25	32	30	32	1	1	1	1	1	1	1	1	1	1	1	1	2	1	2	1	1	1	1	1	1	1	1	1	1
sp|P11632|NHP6A_YEAST	sp|P11632|NHP6A_YEAST	3	3	3	>sp|P11632|NHP6A_YEAST Non-histone chromosomal protein 6A OS=Saccharomyces cerevisiae (strain ATCC 204508 / S288c) GN=NHP6A PE=1 SV=1	1	3	3	3	2	2	3	2	2	3	2	3	2	3	2	2	2	2	2	2	2	3	2	2	3	2	3	2	3	2	2	2	2	2	2	2	3	2	2	3	2	3	2	3
sp|P11745|RNA1_YEAST	sp|P11745|RNA1_YEAST	11	11	11	>sp|P11745|RNA1_YEAST Ran GTPase-activating protein 1 OS=Saccharomyces cerevisiae (strain ATCC 204508 / S288c) GN=RNA1 PE=1 SV=2	1	11	11	11	8	8	9	8	9	9	8	9	8	7	9	9	8	9	8	8	8	9	8	9	9	8	9	8	7	9	9	8	9	8	8	8	9	8	9	9	8	9	8	7
sp|P12081ups|SYHC_HUMAN_UPS	sp|P12081ups|SYHC_HUMAN_UPS	29	29	28	>sp|P12081ups|SYHC_HUMAN_UPS Histidyl-tRNA synthetase, cytoplasmic (Chain 1-509, C terminal His tag) - Homo sapiens (Human)	1	29	29	28	5	3	4	12	10	9	15	16	15	24	23	22	29	29	29	5	3	4	12	10	9	15	16	15	24	23	22	29	29	29	4	2	3	11	9	8	14	15	14	23
sp|P12385|ERF1_YEAST	sp|P12385|ERF1_YEAST	9	9	9	>sp|P12385|ERF1_YEAST Eukaryotic peptide chain release factor subunit 1 OS=Saccharomyces cerevisiae (strain ATCC 204508 / S288c) GN=SUP45 PE=1 SV=2	1	9	9	9	9	9	8	8	9	7	8	8	8	9	8	8	8	8	8	9	9	8	8	9	7	8	8	8	9	8	8	8	8	8	9	9	8	8	9	7	8	8	8	9
sp|P12612|TCPA_YEAST	sp|P12612|TCPA_YEAST	14	14	14	>sp|P12612|TCPA_YEAST T-complex protein 1 subunit alpha OS=Saccharomyces cerevisiae (strain ATCC 204508 / S288c) GN=TCP1 PE=1 SV=2	1	14	14	14	12	10	12	13	12	11	11	11	9	11	12	12	13	13	12	12	10	12	13	12	11	11	11	9	11	12	12	13	13	12	12	10	12	13	12	11	11	11	9	11
sp|P12630|BAR1_YEAST	sp|P12630|BAR1_YEAST	3	3	3	>sp|P12630|BAR1_YEAST Barrierpepsin OS=Saccharomyces cerevisiae (strain ATCC 204508 / S288c) GN=BAR1 PE=1 SV=1	1	3	3	3	1	2	3	1	3	3	1	2	1	1	3	3	1	1	3	1	2	3	1	3	3	1	2	1	1	3	3	1	1	3	1	2	3	1	3	3	1	2	1	1
sp|P12688|YPK1_YEAST;sp|P18961|YPK2_YEAST	sp|P12688|YPK1_YEAST;sp|P18961|YPK2_YEAST	2;1	2;1	2;1	>sp|P12688|YPK1_YEAST Serine/threonine-protein kinase YPK1 OS=Saccharomyces cerevisiae (strain ATCC 204508 / S288c) GN=YPK1 PE=1 SV=2;>sp|P18961|YPK2_YEAST Serine/threonine-protein kinase YPK2/YKR2 OS=Saccharomyces cerevisiae (strain ATCC 204508 / S288c) G	2	2	2	2	2	2	2	0	2	0	0	0	1	1	2	0	1	1	1	2	2	2	0	2	0	0	0	1	1	2	0	1	1	1	2	2	2	0	2	0	0	0	1	1
sp|P12695|ODP2_YEAST	sp|P12695|ODP2_YEAST	13	13	13	>sp|P12695|ODP2_YEAST Dihydrolipoyllysine-residue acetyltransferase component of pyruvate dehydrogenase complex, mitochondrial OS=Saccharomyces cerevisiae (strain ATCC 204508 / S288c) GN=LAT1 PE=1 SV=1	1	13	13	13	11	11	9	11	9	10	11	9	7	10	9	7	12	9	11	11	11	9	11	9	10	11	9	7	10	9	7	12	9	11	11	11	9	11	9	10	11	9	7	10
sp|P12709|G6PI_YEAST	sp|P12709|G6PI_YEAST	17	17	17	>sp|P12709|G6PI_YEAST Glucose-6-phosphate isomerase OS=Saccharomyces cerevisiae (strain ATCC 204508 / S288c) GN=PGI1 PE=1 SV=3	1	17	17	17	15	14	16	14	16	15	14	14	13	15	15	16	16	15	15	15	14	16	14	16	15	14	14	13	15	15	16	16	15	15	15	14	16	14	16	15	14	14	13	15
sp|P12904|AAKG_YEAST	sp|P12904|AAKG_YEAST	2	2	2	>sp|P12904|AAKG_YEAST 5-AMP-activated protein kinase subunit gamma OS=Saccharomyces cerevisiae (strain ATCC 204508 / S288c) GN=SNF4 PE=1 SV=1	1	2	2	2	1	1	2	2	2	2	0	2	1	1	1	1	2	1	1	1	1	2	2	2	2	0	2	1	1	1	1	2	1	1	1	1	2	2	2	2	0	2	1	1
sp|P12945|NAT1_YEAST	sp|P12945|NAT1_YEAST	5	5	5	>sp|P12945|NAT1_YEAST N-terminal acetyltransferase A complex subunit NAT1 OS=Saccharomyces cerevisiae (strain ATCC 204508 / S288c) GN=NAT1 PE=1 SV=2	1	5	5	5	4	4	4	4	4	3	5	5	3	4	5	4	3	3	4	4	4	4	4	4	3	5	5	3	4	5	4	3	3	4	4	4	4	4	4	3	5	5	3	4
sp|P12962|CAF20_YEAST	sp|P12962|CAF20_YEAST	3	3	3	>sp|P12962|CAF20_YEAST Cap-associated protein CAF20 OS=Saccharomyces cerevisiae (strain ATCC 204508 / S288c) GN=CAF20 PE=1 SV=2	1	3	3	3	3	3	3	3	3	2	2	3	3	3	3	3	3	3	3	3	3	3	3	3	2	2	3	3	3	3	3	3	3	3	3	3	3	3	3	2	2	3	3	3
sp|P13188|SYQ_YEAST	sp|P13188|SYQ_YEAST	22	22	22	>sp|P13188|SYQ_YEAST Glutamine--tRNA ligase OS=Saccharomyces cerevisiae (strain ATCC 204508 / S288c) GN=GLN4 PE=1 SV=2	1	22	22	22	20	20	20	19	21	17	18	20	17	18	17	16	16	18	18	20	20	20	19	21	17	18	20	17	18	17	16	16	18	18	20	20	20	19	21	17	18	20	17	18
sp|P13298|PYRE_YEAST;sp|P30402|PYRX_YEAST	sp|P13298|PYRE_YEAST	6;1	6;1	6;1	>sp|P13298|PYRE_YEAST Orotate phosphoribosyltransferase 1 OS=Saccharomyces cerevisiae (strain ATCC 204508 / S288c) GN=URA5 PE=1 SV=2	2	6	6	6	5	5	5	5	5	2	4	4	4	5	5	4	5	5	5	5	5	5	5	5	2	4	4	4	5	5	4	5	5	5	5	5	5	5	5	2	4	4	4	5
sp|P13517|CAPZB_YEAST	sp|P13517|CAPZB_YEAST	1	1	1	>sp|P13517|CAPZB_YEAST F-actin-capping protein subunit beta OS=Saccharomyces cerevisiae (strain ATCC 204508 / S288c) GN=CAP2 PE=1 SV=3	1	1	1	1	1	1	1	1	1	1	1	1	1	1	1	1	1	0	0	1	1	1	1	1	1	1	1	1	1	1	1	1	0	0	1	1	1	1	1	1	1	1	1	1
sp|P13586|ATC1_YEAST	sp|P13586|ATC1_YEAST	4	4	4	>sp|P13586|ATC1_YEAST Calcium-transporting ATPase 1 OS=Saccharomyces cerevisiae (strain ATCC 204508 / S288c) GN=PMR1 PE=1 SV=1	1	4	4	4	2	2	1	1	2	4	1	2	0	1	2	2	1	1	0	2	2	1	1	2	4	1	2	0	1	2	2	1	1	0	2	2	1	1	2	4	1	2	0	1
sp|P13663|DHAS_YEAST	sp|P13663|DHAS_YEAST	17	17	17	>sp|P13663|DHAS_YEAST Aspartate-semialdehyde dehydrogenase OS=Saccharomyces cerevisiae (strain ATCC 204508 / S288c) GN=HOM2 PE=1 SV=1	1	17	17	17	15	14	12	14	15	13	11	14	9	14	13	13	15	13	14	15	14	12	14	15	13	11	14	9	14	13	13	15	13	14	15	14	12	14	15	13	11	14	9	14
sp|P14020|DPM1_YEAST	sp|P14020|DPM1_YEAST	7	7	7	>sp|P14020|DPM1_YEAST Dolichol-phosphate mannosyltransferase OS=Saccharomyces cerevisiae (strain ATCC 204508 / S288c) GN=DPM1 PE=1 SV=3	1	7	7	7	7	6	7	7	7	7	6	6	6	7	7	7	6	6	7	7	6	7	7	7	7	6	6	6	7	7	7	6	6	7	7	6	7	7	7	7	6	6	6	7
sp|P14065|GCY1_YEAST	sp|P14065|GCY1_YEAST	2	1	1	>sp|P14065|GCY1_YEAST Glycerol 2-dehydrogenase (NADP(+)) OS=Saccharomyces cerevisiae (strain ATCC 204508 / S288c) GN=GCY1 PE=1 SV=1	1	2	1	1	1	2	1	1	1	1	1	1	1	1	1	1	1	1	1	1	1	1	1	1	1	1	1	1	1	1	1	1	1	1	1	1	1	1	1	1	1	1	1	1
sp|P14120|RL30_YEAST	sp|P14120|RL30_YEAST	6	6	6	>sp|P14120|RL30_YEAST 60S ribosomal protein L30 OS=Saccharomyces cerevisiae (strain ATCC 204508 / S288c) GN=RPL30 PE=1 SV=3	1	6	6	6	5	6	6	5	5	4	6	6	5	5	6	5	5	6	6	5	6	6	5	5	4	6	6	5	5	6	5	5	6	6	5	6	6	5	5	4	6	6	5	5
sp|P14126|RL3_YEAST	sp|P14126|RL3_YEAST	23	23	23	>sp|P14126|RL3_YEAST 60S ribosomal protein L3 OS=Saccharomyces cerevisiae (strain ATCC 204508 / S288c) GN=RPL3 PE=1 SV=4	1	23	23	23	18	20	21	20	21	21	21	20	19	18	20	18	20	19	20	18	20	21	20	21	21	21	20	19	18	20	18	20	19	20	18	20	21	20	21	21	21	20	19	18
sp|P14540|ALF_YEAST	sp|P14540|ALF_YEAST	15	15	15	>sp|P14540|ALF_YEAST Fructose-bisphosphate aldolase OS=Saccharomyces cerevisiae (strain ATCC 204508 / S288c) GN=FBA1 PE=1 SV=3	1	15	15	15	11	11	12	12	12	12	11	11	10	12	13	12	15	15	14	11	11	12	12	12	12	11	11	10	12	13	12	15	15	14	11	11	12	12	12	12	11	11	10	12
sp|P14742|GFA1_YEAST	sp|P14742|GFA1_YEAST	12	12	12	>sp|P14742|GFA1_YEAST Glutamine--fructose-6-phosphate aminotransferase [isomerizing] OS=Saccharomyces cerevisiae (strain ATCC 204508 / S288c) GN=GFA1 PE=1 SV=4	1	12	12	12	10	9	8	8	8	6	9	7	6	8	7	8	9	8	9	10	9	8	8	8	6	9	7	6	8	7	8	9	8	9	10	9	8	8	8	6	9	7	6	8
sp|P14743|NMT_YEAST	sp|P14743|NMT_YEAST	3	3	3	>sp|P14743|NMT_YEAST Glycylpeptide N-tetradecanoyltransferase OS=Saccharomyces cerevisiae (strain ATCC 204508 / S288c) GN=NMT1 PE=1 SV=1	1	3	3	3	3	3	3	2	2	3	2	2	2	2	3	3	1	1	2	3	3	3	2	2	3	2	2	2	2	3	3	1	1	2	3	3	3	2	2	3	2	2	2	2
sp|P14832|CYPH_YEAST	sp|P14832|CYPH_YEAST	7	7	7	>sp|P14832|CYPH_YEAST Peptidyl-prolyl cis-trans isomerase OS=Saccharomyces cerevisiae (strain ATCC 204508 / S288c) GN=CPR1 PE=1 SV=3	1	7	7	7	7	7	7	7	7	7	7	7	7	7	7	7	7	7	7	7	7	7	7	7	7	7	7	7	7	7	7	7	7	7	7	7	7	7	7	7	7	7	7	7
sp|P14843|AROF_YEAST	sp|P14843|AROF_YEAST	6	4	4	>sp|P14843|AROF_YEAST Phospho-2-dehydro-3-deoxyheptonate aldolase, phenylalanine-inhibited OS=Saccharomyces cerevisiae (strain ATCC 204508 / S288c) GN=ARO3 PE=1 SV=1	1	6	4	4	4	3	4	4	4	4	4	4	3	4	4	5	4	5	5	2	1	2	2	2	2	2	2	1	2	2	3	2	3	3	2	1	2	2	2	2	2	2	1	2
sp|P14906|SEC63_YEAST	sp|P14906|SEC63_YEAST	8	8	8	>sp|P14906|SEC63_YEAST Protein translocation protein SEC63 OS=Saccharomyces cerevisiae (strain ATCC 204508 / S288c) GN=SEC63 PE=1 SV=2	1	8	8	8	6	6	5	6	6	3	5	6	4	7	6	6	7	7	6	6	6	5	6	6	3	5	6	4	7	6	6	7	7	6	6	6	5	6	6	3	5	6	4	7
sp|P14907|NSP1_YEAST	sp|P14907|NSP1_YEAST	5	5	5	>sp|P14907|NSP1_YEAST Nucleoporin NSP1 OS=Saccharomyces cerevisiae (strain ATCC 204508 / S288c) GN=NSP1 PE=1 SV=1	1	5	5	5	4	5	5	4	4	2	3	4	4	4	5	5	2	3	3	4	5	5	4	4	2	3	4	4	4	5	5	2	3	3	4	5	5	4	4	2	3	4	4	4
sp|P15019|TAL1_YEAST;sp|P53228|TAL2_YEAST	sp|P15019|TAL1_YEAST	12;1	12;1	12;1	>sp|P15019|TAL1_YEAST Transaldolase OS=Saccharomyces cerevisiae (strain ATCC 204508 / S288c) GN=TAL1 PE=1 SV=4	2	12	12	12	11	12	12	12	11	11	12	12	9	11	12	11	11	12	11	11	12	12	12	11	11	12	12	9	11	12	11	11	12	11	11	12	12	12	11	11	12	12	9	11
sp|P15108|HSC82_YEAST	sp|P15108|HSC82_YEAST	42	42	9	>sp|P15108|HSC82_YEAST ATP-dependent molecular chaperone HSC82 OS=Saccharomyces cerevisiae (strain ATCC 204508 / S288c) GN=HSC82 PE=1 SV=4	1	42	42	9	36	35	38	38	40	36	39	38	35	36	37	36	39	39	38	36	35	38	38	40	36	39	38	35	36	37	36	39	39	38	7	8	7	8	8	8	8	7	7	7
sp|P15180|SYKC_YEAST	sp|P15180|SYKC_YEAST	21	21	21	>sp|P15180|SYKC_YEAST Lysine--tRNA ligase, cytoplasmic OS=Saccharomyces cerevisiae (strain ATCC 204508 / S288c) GN=KRS1 PE=1 SV=2	1	21	21	21	17	17	16	18	17	14	16	17	16	18	16	17	18	18	19	17	17	16	18	17	14	16	17	16	18	16	17	18	18	19	17	17	16	18	17	14	16	17	16	18
sp|P15303|SEC23_YEAST	sp|P15303|SEC23_YEAST	11	11	11	>sp|P15303|SEC23_YEAST Protein transport protein SEC23 OS=Saccharomyces cerevisiae (strain ATCC 204508 / S288c) GN=SEC23 PE=1 SV=1	1	11	11	11	8	8	8	8	9	7	7	8	9	8	8	7	8	9	9	8	8	8	8	9	7	7	8	9	8	8	7	8	9	9	8	8	8	8	9	7	7	8	9	8
sp|P15454|KGUA_YEAST	sp|P15454|KGUA_YEAST	8	8	8	>sp|P15454|KGUA_YEAST Guanylate kinase OS=Saccharomyces cerevisiae (strain ATCC 204508 / S288c) GN=GUK1 PE=1 SV=2	1	8	8	8	8	8	8	8	8	7	7	7	6	8	8	7	8	7	8	8	8	8	8	8	7	7	7	6	8	8	7	8	7	8	8	8	8	8	8	7	7	7	6	8
sp|P15496|IDI1_YEAST	sp|P15496|IDI1_YEAST	7	7	7	>sp|P15496|IDI1_YEAST Isopentenyl-diphosphate Delta-isomerase OS=Saccharomyces cerevisiae (strain ATCC 204508 / S288c) GN=IDI1 PE=1 SV=2	1	7	7	7	6	7	5	4	6	6	3	5	6	4	7	5	2	4	4	6	7	5	4	6	6	3	5	6	4	7	5	2	4	4	6	7	5	4	6	6	3	5	6	4
sp|P15559ups|NQO1_HUMAN_UPS	sp|P15559ups|NQO1_HUMAN_UPS	6	6	6	>sp|P15559ups|NQO1_HUMAN_UPS NAD(P)H dehydrogenase [quinone] 1 (Chain 2-274) - Homo sapiens (Human)	1	6	6	6	1	1	0	2	2	3	4	4	3	5	5	4	6	5	5	1	1	0	2	2	3	4	4	3	5	5	4	6	5	5	1	1	0	2	2	3	4	4	3	5
sp|P15565-2|TRM1_YEAST;sp|P15565|TRM1_YEAST	sp|P15565-2|TRM1_YEAST;sp|P15565|TRM1_YEAST	4;4	4;4	4;4	>sp|P15565-2|TRM1_YEAST Isoform 2 of tRNA (guanine(26)-N(2))-dimethyltransferase, mitochondrial OS=Saccharomyces cerevisiae (strain ATCC 204508 / S288c) GN=TRM1;>sp|P15565|TRM1_YEAST tRNA (guanine(26)-N(2))-dimethyltransferase, mitochondrial OS=Saccharomyc	2	4	4	4	4	4	4	3	4	3	3	3	2	3	4	1	2	2	4	4	4	4	3	4	3	3	3	2	3	4	1	2	2	4	4	4	4	3	4	3	3	3	2	3
sp|P15624|SYFB_YEAST	sp|P15624|SYFB_YEAST	18	18	18	>sp|P15624|SYFB_YEAST Phenylalanine--tRNA ligase beta subunit OS=Saccharomyces cerevisiae (strain ATCC 204508 / S288c) GN=FRS1 PE=1 SV=3	1	18	18	18	15	15	15	16	15	15	15	14	14	14	16	14	17	17	15	15	15	15	16	15	15	15	14	14	14	16	14	17	17	15	15	15	15	16	15	15	15	14	14	14
sp|P15625|SYFA_YEAST	sp|P15625|SYFA_YEAST	14	14	14	>sp|P15625|SYFA_YEAST Phenylalanine--tRNA ligase alpha subunit OS=Saccharomyces cerevisiae (strain ATCC 204508 / S288c) GN=FRS2 PE=1 SV=3	1	14	14	14	12	11	10	11	12	10	11	10	9	12	13	11	13	11	13	12	11	10	11	12	10	11	10	9	12	13	11	13	11	13	12	11	10	11	12	10	11	10	9	12
sp|P15646|FBRL_YEAST	sp|P15646|FBRL_YEAST	12	12	12	>sp|P15646|FBRL_YEAST rRNA 2-O-methyltransferase fibrillarin OS=Saccharomyces cerevisiae (strain ATCC 204508 / S288c) GN=NOP1 PE=1 SV=1	1	12	12	12	10	11	10	10	11	10	10	11	10	10	11	10	9	10	11	10	11	10	10	11	10	10	11	10	10	11	10	9	10	11	10	11	10	10	11	10	10	11	10	10
sp|P15700|KCY_YEAST	sp|P15700|KCY_YEAST	3	3	3	>sp|P15700|KCY_YEAST Uridylate kinase OS=Saccharomyces cerevisiae (strain ATCC 204508 / S288c) GN=URA6 PE=1 SV=1	1	3	3	3	2	2	2	1	2	1	1	2	2	2	3	2	1	1	2	2	2	2	1	2	1	1	2	2	2	3	2	1	1	2	2	2	2	1	2	1	1	2	2	2
sp|P15703|BGL2_YEAST	sp|P15703|BGL2_YEAST	6	6	6	>sp|P15703|BGL2_YEAST Glucan 1,3-beta-glucosidase OS=Saccharomyces cerevisiae (strain ATCC 204508 / S288c) GN=BGL2 PE=1 SV=1	1	6	6	6	4	5	6	5	6	5	5	5	5	5	5	5	4	5	6	4	5	6	5	6	5	5	5	5	5	5	5	4	5	6	4	5	6	5	6	5	5	5	5	5
sp|P15705|STI1_YEAST	sp|P15705|STI1_YEAST	31	31	31	>sp|P15705|STI1_YEAST Heat shock protein STI1 OS=Saccharomyces cerevisiae (strain ATCC 204508 / S288c) GN=STI1 PE=1 SV=1	1	31	31	31	27	27	27	27	26	27	26	25	23	26	28	26	27	26	26	27	27	27	27	26	27	26	25	23	26	28	26	27	26	26	27	27	27	27	26	27	26	25	23	26
sp|P15873|PCNA_YEAST	sp|P15873|PCNA_YEAST	8	8	8	>sp|P15873|PCNA_YEAST Proliferating cell nuclear antigen OS=Saccharomyces cerevisiae (strain ATCC 204508 / S288c) GN=POL30 PE=1 SV=1	1	8	8	8	7	7	6	6	7	6	5	5	6	7	7	7	6	7	8	7	7	6	6	7	6	5	5	6	7	7	7	6	7	8	7	7	6	6	7	6	5	5	6	7
sp|P15891|ABP1_YEAST	sp|P15891|ABP1_YEAST	17	17	17	>sp|P15891|ABP1_YEAST Actin-binding protein OS=Saccharomyces cerevisiae (strain ATCC 204508 / S288c) GN=ABP1 PE=1 SV=4	1	17	17	17	16	13	16	16	15	14	16	16	14	13	14	14	13	15	14	16	13	16	16	15	14	16	16	14	13	14	14	13	15	14	16	13	16	16	15	14	16	16	14	13
sp|P15992|HSP26_YEAST	sp|P15992|HSP26_YEAST	5	5	5	>sp|P15992|HSP26_YEAST Heat shock protein 26 OS=Saccharomyces cerevisiae (strain ATCC 204508 / S288c) GN=HSP26 PE=1 SV=3	1	5	5	5	4	4	5	4	4	4	4	5	2	5	5	5	4	3	5	4	4	5	4	4	4	4	5	2	5	5	5	4	3	5	4	4	5	4	4	4	4	5	2	5
sp|P16120|THRC_YEAST	sp|P16120|THRC_YEAST	15	15	15	>sp|P16120|THRC_YEAST Threonine synthase OS=Saccharomyces cerevisiae (strain ATCC 204508 / S288c) GN=THR4 PE=1 SV=1	1	15	15	15	12	11	11	12	12	11	11	11	11	12	13	10	13	14	14	12	11	11	12	12	11	11	11	11	12	13	10	13	14	14	12	11	11	12	12	11	11	11	11	12
sp|P16140|VATB_YEAST	sp|P16140|VATB_YEAST	24	24	24	>sp|P16140|VATB_YEAST V-type proton ATPase subunit B OS=Saccharomyces cerevisiae (strain ATCC 204508 / S288c) GN=VMA2 PE=1 SV=2	1	24	24	24	19	23	23	21	21	22	21	23	20	24	22	22	22	22	22	19	23	23	21	21	22	21	23	20	24	22	22	22	22	22	19	23	23	21	21	22	21	23	20	24
sp|P16387|ODPA_YEAST	sp|P16387|ODPA_YEAST	12	12	12	>sp|P16387|ODPA_YEAST Pyruvate dehydrogenase E1 component subunit alpha, mitochondrial OS=Saccharomyces cerevisiae (strain ATCC 204508 / S288c) GN=PDA1 PE=1 SV=2	1	12	12	12	10	11	11	11	12	10	9	10	8	11	10	11	11	10	10	10	11	11	11	12	10	9	10	8	11	10	11	11	10	10	10	11	11	11	12	10	9	10	8	11
sp|P16451|ODPX_YEAST	sp|P16451|ODPX_YEAST	2	2	2	>sp|P16451|ODPX_YEAST Pyruvate dehydrogenase complex protein X component, mitochondrial OS=Saccharomyces cerevisiae (strain ATCC 204508 / S288c) GN=PDX1 PE=1 SV=1	1	2	2	2	1	2	2	2	2	2	1	2	2	2	2	1	1	0	1	1	2	2	2	2	2	1	2	2	2	2	1	1	0	1	1	2	2	2	2	2	1	2	2	2
sp|P16474|GRP78_YEAST	sp|P16474|GRP78_YEAST	22	19	19	>sp|P16474|GRP78_YEAST 78 kDa glucose-regulated protein homolog OS=Saccharomyces cerevisiae (strain ATCC 204508 / S288c) GN=KAR2 PE=1 SV=1	1	22	19	19	22	22	22	22	22	21	22	22	20	21	22	20	20	18	22	19	19	19	19	19	18	19	19	17	18	19	17	17	15	19	19	19	19	19	19	18	19	19	17	18
sp|P16521|EF3A_YEAST	sp|P16521|EF3A_YEAST	41	41	29	>sp|P16521|EF3A_YEAST Elongation factor 3A OS=Saccharomyces cerevisiae (strain ATCC 204508 / S288c) GN=YEF3 PE=1 SV=4	1	41	41	29	34	35	35	34	33	33	34	33	34	34	34	35	37	36	35	34	35	35	34	33	33	34	33	34	34	34	35	37	36	35	25	26	26	26	25	26	26	25	26	26
sp|P16550|APA1_YEAST	sp|P16550|APA1_YEAST	10	10	10	>sp|P16550|APA1_YEAST Protein APA1 OS=Saccharomyces cerevisiae (strain ATCC 204508 / S288c) GN=APA1 PE=1 SV=4	1	10	10	10	8	8	7	8	8	6	8	7	8	9	9	8	8	8	7	8	8	7	8	8	6	8	7	8	9	9	8	8	8	7	8	8	7	8	8	6	8	7	8	9
sp|P16603|NCPR_YEAST	sp|P16603|NCPR_YEAST	10	10	10	>sp|P16603|NCPR_YEAST NADPH--cytochrome P450 reductase OS=Saccharomyces cerevisiae (strain ATCC 204508 / S288c) GN=NCP1 PE=1 SV=3	1	10	10	10	10	8	10	7	9	9	7	7	7	9	9	9	8	6	9	10	8	10	7	9	9	7	7	7	9	9	9	8	6	9	10	8	10	7	9	9	7	7	7	9
sp|P16649|TUP1_YEAST	sp|P16649|TUP1_YEAST	8	8	8	>sp|P16649|TUP1_YEAST General transcriptional corepressor TUP1 OS=Saccharomyces cerevisiae (strain ATCC 204508 / S288c) GN=TUP1 PE=1 SV=2	1	8	8	8	8	7	8	5	6	8	8	7	7	7	6	6	4	5	5	8	7	8	5	6	8	8	7	7	7	6	6	4	5	5	8	7	8	5	6	8	8	7	7	7
sp|P16861|K6PF1_YEAST	sp|P16861|K6PF1_YEAST	29	28	28	>sp|P16861|K6PF1_YEAST 6-phosphofructokinase subunit alpha OS=Saccharomyces cerevisiae (strain ATCC 204508 / S288c) GN=PFK1 PE=1 SV=1	1	29	28	28	25	25	25	25	26	23	25	25	22	26	25	22	29	26	27	25	25	24	25	25	22	24	25	22	25	24	21	28	25	27	25	25	24	25	25	22	24	25	22	25
sp|P16862|K6PF2_YEAST	sp|P16862|K6PF2_YEAST	31	31	30	>sp|P16862|K6PF2_YEAST 6-phosphofructokinase subunit beta OS=Saccharomyces cerevisiae (strain ATCC 204508 / S288c) GN=PFK2 PE=1 SV=4	1	31	31	30	28	28	30	28	30	29	29	28	26	30	30	29	28	29	29	28	28	30	28	30	29	29	28	26	30	30	29	28	29	29	28	28	29	28	29	28	28	28	26	29
sp|P17076|RL8A_YEAST	sp|P17076|RL8A_YEAST	23	4	4	>sp|P17076|RL8A_YEAST 60S ribosomal protein L8-A OS=Saccharomyces cerevisiae (strain ATCC 204508 / S288c) GN=RPL8A PE=1 SV=4	1	23	4	4	22	22	21	22	23	18	20	19	19	23	23	22	22	21	22	4	4	4	4	4	4	3	3	4	4	4	4	4	4	4	4	4	4	4	4	4	3	3	4	4
sp|P17255|VATA_YEAST	sp|P17255|VATA_YEAST	39	39	39	>sp|P17255|VATA_YEAST V-type proton ATPase catalytic subunit A OS=Saccharomyces cerevisiae (strain ATCC 204508 / S288c) GN=VMA1 PE=1 SV=3	1	39	39	39	33	34	35	31	32	32	33	33	27	33	32	33	35	36	37	33	34	35	31	32	32	33	33	27	33	32	33	35	36	37	33	34	35	31	32	32	33	33	27	33
sp|P17423|KHSE_YEAST	sp|P17423|KHSE_YEAST	8	8	8	>sp|P17423|KHSE_YEAST Homoserine kinase OS=Saccharomyces cerevisiae (strain ATCC 204508 / S288c) GN=THR1 PE=1 SV=4	1	8	8	8	8	8	8	8	8	8	7	8	6	7	8	7	6	7	7	8	8	8	8	8	8	7	8	6	7	8	7	6	7	7	8	8	8	8	8	8	7	8	6	7
sp|P17505|MDHM_YEAST	sp|P17505|MDHM_YEAST	9	9	9	>sp|P17505|MDHM_YEAST Malate dehydrogenase, mitochondrial OS=Saccharomyces cerevisiae (strain ATCC 204508 / S288c) GN=MDH1 PE=1 SV=2	1	9	9	9	7	7	7	7	7	5	5	7	5	7	8	4	8	7	7	7	7	7	7	7	5	5	7	5	7	8	4	8	7	7	7	7	7	7	7	5	5	7	5	7
sp|P17536|TPM1_YEAST	sp|P17536|TPM1_YEAST	11	11	11	>sp|P17536|TPM1_YEAST Tropomyosin-1 OS=Saccharomyces cerevisiae (strain ATCC 204508 / S288c) GN=TPM1 PE=1 SV=1	1	11	11	11	7	7	6	7	8	6	7	8	5	8	7	8	9	9	10	7	7	6	7	8	6	7	8	5	8	7	8	9	9	10	7	7	6	7	8	6	7	8	5	8
sp|P17555|CAP_YEAST	sp|P17555|CAP_YEAST	5	5	5	>sp|P17555|CAP_YEAST Adenylyl cyclase-associated protein OS=Saccharomyces cerevisiae (strain ATCC 204508 / S288c) GN=SRV2 PE=1 SV=1	1	5	5	5	3	2	3	3	3	2	1	2	2	3	4	3	2	2	2	3	2	3	3	3	2	1	2	2	3	4	3	2	2	2	3	2	3	3	3	2	1	2	2	3
sp|P17695|GLRX2_YEAST	sp|P17695|GLRX2_YEAST	3	3	3	>sp|P17695|GLRX2_YEAST Glutaredoxin-2, mitochondrial OS=Saccharomyces cerevisiae (strain ATCC 204508 / S288c) GN=GRX2 PE=1 SV=3	1	3	3	3	2	2	3	3	2	3	2	2	2	3	3	3	2	3	3	2	2	3	3	2	3	2	2	2	3	3	3	2	3	3	2	2	3	3	2	3	2	2	2	3
sp|P17709|HXKG_YEAST	sp|P17709|HXKG_YEAST	6	6	6	>sp|P17709|HXKG_YEAST Glucokinase-1 OS=Saccharomyces cerevisiae (strain ATCC 204508 / S288c) GN=GLK1 PE=1 SV=1	1	6	6	6	5	5	5	5	5	3	4	4	4	4	5	5	3	5	6	5	5	5	5	5	3	4	4	4	4	5	5	3	5	6	5	5	5	5	5	3	4	4	4	4
sp|P17891|CLC1_YEAST	sp|P17891|CLC1_YEAST	3	3	3	>sp|P17891|CLC1_YEAST Clathrin light chain OS=Saccharomyces cerevisiae (strain ATCC 204508 / S288c) GN=CLC1 PE=1 SV=1	1	3	3	3	3	3	3	3	3	3	3	3	2	3	3	3	2	2	3	3	3	3	3	3	3	3	3	2	3	3	3	2	2	3	3	3	3	3	3	3	3	3	2	3
sp|P17967|PDI_YEAST	sp|P17967|PDI_YEAST	21	21	21	>sp|P17967|PDI_YEAST Protein disulfide-isomerase OS=Saccharomyces cerevisiae (strain ATCC 204508 / S288c) GN=PDI1 PE=1 SV=2	1	21	21	21	14	13	14	14	14	13	14	14	11	17	17	14	20	19	19	14	13	14	14	14	13	14	14	11	17	17	14	20	19	19	14	13	14	14	14	13	14	14	11	17
sp|P18239|ADT2_YEAST;sp|P18238|ADT3_YEAST	sp|P18239|ADT2_YEAST	11;3	11;3	10;2	>sp|P18239|ADT2_YEAST ADP,ATP carrier protein 2 OS=Saccharomyces cerevisiae (strain ATCC 204508 / S288c) GN=PET9 PE=1 SV=2	2	11	11	10	8	9	7	7	9	10	7	9	7	10	10	10	9	10	10	8	9	7	7	9	10	7	9	7	10	10	10	9	10	10	8	9	7	7	9	9	7	9	7	9
sp|P18562|UPP_YEAST	sp|P18562|UPP_YEAST	7	7	7	>sp|P18562|UPP_YEAST Uracil phosphoribosyltransferase OS=Saccharomyces cerevisiae (strain ATCC 204508 / S288c) GN=FUR1 PE=1 SV=2	1	7	7	7	6	5	6	5	6	6	6	5	5	6	6	5	5	5	6	6	5	6	5	6	6	6	5	5	6	6	5	5	5	6	6	5	6	5	6	6	6	5	5	6
sp|P18759|SEC18_YEAST	sp|P18759|SEC18_YEAST	5	5	5	>sp|P18759|SEC18_YEAST Vesicular-fusion protein SEC18 OS=Saccharomyces cerevisiae (strain ATCC 204508 / S288c) GN=SEC18 PE=1 SV=2	1	5	5	5	3	3	4	1	3	2	4	4	4	3	3	4	3	3	3	3	3	4	1	3	2	4	4	4	3	3	4	3	3	3	3	3	4	1	3	2	4	4	4	3
sp|P18899|DDR48_YEAST	sp|P18899|DDR48_YEAST	2	2	2	>sp|P18899|DDR48_YEAST Stress protein DDR48 OS=Saccharomyces cerevisiae (strain ATCC 204508 / S288c) GN=DDR48 PE=1 SV=4	1	2	2	2	2	2	2	2	2	2	2	2	1	2	2	2	2	2	1	2	2	2	2	2	2	2	2	1	2	2	2	2	2	1	2	2	2	2	2	2	2	2	1	2
sp|P18963|IRA1_YEAST	sp|P18963|IRA1_YEAST	1	1	1	>sp|P18963|IRA1_YEAST Inhibitory regulator protein IRA1 OS=Saccharomyces cerevisiae (strain ATCC 204508 / S288c) GN=IRA1 PE=1 SV=2	1	1	1	1	1	1	1	1	1	1	1	1	1	1	0	1	1	0	0	1	1	1	1	1	1	1	1	1	1	0	1	1	0	0	1	1	1	1	1	1	1	1	1	1
sp|P19073|CDC42_YEAST	sp|P19073|CDC42_YEAST	2	2	2	>sp|P19073|CDC42_YEAST Cell division control protein 42 OS=Saccharomyces cerevisiae (strain ATCC 204508 / S288c) GN=CDC42 PE=1 SV=2	1	2	2	2	2	1	2	2	1	2	2	2	0	1	2	1	1	2	2	2	1	2	2	1	2	2	2	0	1	2	1	1	2	2	2	1	2	2	1	2	2	2	0	1
sp|P19097|FAS2_YEAST	sp|P19097|FAS2_YEAST	65	65	65	>sp|P19097|FAS2_YEAST Fatty acid synthase subunit alpha OS=Saccharomyces cerevisiae (strain ATCC 204508 / S288c) GN=FAS2 PE=1 SV=2	1	65	65	65	56	55	53	54	58	54	53	52	48	56	60	55	58	56	58	56	55	53	54	58	54	53	52	48	56	60	55	58	56	58	56	55	53	54	58	54	53	52	48	56
sp|P19414|ACON_YEAST	sp|P19414|ACON_YEAST	14	14	13	>sp|P19414|ACON_YEAST Aconitate hydratase, mitochondrial OS=Saccharomyces cerevisiae (strain ATCC 204508 / S288c) GN=ACO1 PE=1 SV=2	1	14	14	13	11	11	11	11	11	13	11	12	10	10	11	13	10	10	11	11	11	11	11	11	13	11	12	10	10	11	13	10	10	11	10	11	10	10	10	12	10	11	9	9
sp|P19454|CSK22_YEAST	sp|P19454|CSK22_YEAST	2	2	2	>sp|P19454|CSK22_YEAST Casein kinase II subunit alpha OS=Saccharomyces cerevisiae (strain ATCC 204508 / S288c) GN=CKA2 PE=1 SV=2	1	2	2	2	2	1	2	1	1	1	2	2	2	2	1	2	0	1	0	2	1	2	1	1	1	2	2	2	2	1	2	0	1	0	2	1	2	1	1	1	2	2	2	2
sp|P19524|MYO2_YEAST;sp|P32492|MYO4_YEAST	sp|P19524|MYO2_YEAST	5;1	5;1	5;1	>sp|P19524|MYO2_YEAST Myosin-2 OS=Saccharomyces cerevisiae (strain ATCC 204508 / S288c) GN=MYO2 PE=1 SV=1	2	5	5	5	3	3	2	1	3	4	2	2	3	2	3	4	2	0	2	3	3	2	1	3	4	2	2	3	2	3	4	2	0	2	3	3	2	1	3	4	2	2	3	2
sp|P19881|PNPP_YEAST	sp|P19881|PNPP_YEAST	4	4	4	>sp|P19881|PNPP_YEAST 4-nitrophenylphosphatase OS=Saccharomyces cerevisiae (strain ATCC 204508 / S288c) GN=PHO13 PE=1 SV=2	1	4	4	4	3	2	2	4	3	2	2	3	3	3	2	3	2	3	2	3	2	2	4	3	2	2	3	3	3	2	3	2	3	2	3	2	2	4	3	2	2	3	3	3
sp|P19882|HSP60_YEAST	sp|P19882|HSP60_YEAST	33	33	33	>sp|P19882|HSP60_YEAST Heat shock protein 60, mitochondrial OS=Saccharomyces cerevisiae (strain ATCC 204508 / S288c) GN=HSP60 PE=1 SV=1	1	33	33	33	29	29	29	27	28	27	27	28	27	29	29	30	28	31	30	29	29	29	27	28	27	27	28	27	29	29	30	28	31	30	29	29	29	27	28	27	27	28	27	29
sp|P19955|RT31_YEAST	sp|P19955|RT31_YEAST	2	2	2	>sp|P19955|RT31_YEAST 37S ribosomal protein YMR-31, mitochondrial OS=Saccharomyces cerevisiae (strain ATCC 204508 / S288c) GN=YMR31 PE=1 SV=1	1	2	2	2	1	1	1	1	1	2	1	0	1	0	2	1	1	1	1	1	1	1	1	1	2	1	0	1	0	2	1	1	1	1	1	1	1	1	1	2	1	0	1	0
sp|P20051|PYRC_YEAST	sp|P20051|PYRC_YEAST	6	6	6	>sp|P20051|PYRC_YEAST Dihydroorotase OS=Saccharomyces cerevisiae (strain ATCC 204508 / S288c) GN=URA4 PE=1 SV=2	1	6	6	6	6	4	6	6	6	6	6	6	4	6	6	5	3	4	4	6	4	6	6	6	6	6	6	4	6	6	5	3	4	4	6	4	6	6	6	6	6	6	4	6
sp|P20081|FKBP_YEAST	sp|P20081|FKBP_YEAST	5	5	5	>sp|P20081|FKBP_YEAST FK506-binding protein 1 OS=Saccharomyces cerevisiae (strain ATCC 204508 / S288c) GN=FPR1 PE=1 SV=2	1	5	5	5	4	4	4	5	5	4	4	4	4	4	5	5	5	5	5	4	4	4	5	5	4	4	4	4	4	5	5	5	5	5	4	4	4	5	5	4	4	4	4	4
sp|P20107|ZRC1_YEAST	sp|P20107|ZRC1_YEAST	1	1	1	>sp|P20107|ZRC1_YEAST Zinc/cadmium resistance protein OS=Saccharomyces cerevisiae (strain ATCC 204508 / S288c) GN=ZRC1 PE=1 SV=2	1	1	1	1	1	1	1	1	1	1	1	1	1	1	1	1	1	1	1	1	1	1	1	1	1	1	1	1	1	1	1	1	1	1	1	1	1	1	1	1	1	1	1	1
sp|P20424|SRP54_YEAST	sp|P20424|SRP54_YEAST	3	3	3	>sp|P20424|SRP54_YEAST Signal recognition particle subunit SRP54 OS=Saccharomyces cerevisiae (strain ATCC 204508 / S288c) GN=SRP54 PE=1 SV=2	1	3	3	3	2	2	2	1	2	1	1	1	2	0	2	0	0	1	0	2	2	2	1	2	1	1	1	2	0	2	0	0	1	0	2	2	2	1	2	1	1	1	2	0
sp|P20434|RPAB1_YEAST	sp|P20434|RPAB1_YEAST	2	2	2	>sp|P20434|RPAB1_YEAST DNA-directed RNA polymerases I, II, and III subunit RPABC1 OS=Saccharomyces cerevisiae (strain ATCC 204508 / S288c) GN=RPB5 PE=1 SV=1	1	2	2	2	2	2	2	2	2	2	0	1	1	1	1	1	1	1	1	2	2	2	2	2	2	0	1	1	1	1	1	1	1	1	2	2	2	2	2	2	0	1	1	1
sp|P20436|RPAB3_YEAST	sp|P20436|RPAB3_YEAST	3	3	3	>sp|P20436|RPAB3_YEAST DNA-directed RNA polymerases I, II, and III subunit RPABC3 OS=Saccharomyces cerevisiae (strain ATCC 204508 / S288c) GN=RPB8 PE=1 SV=1	1	3	3	3	2	2	2	2	2	2	3	2	1	3	2	1	3	1	1	2	2	2	2	2	2	3	2	1	3	2	1	3	1	1	2	2	2	2	2	2	3	2	1	3
sp|P20447|DBP3_YEAST	sp|P20447|DBP3_YEAST	7	7	7	>sp|P20447|DBP3_YEAST ATP-dependent RNA helicase DBP3 OS=Saccharomyces cerevisiae (strain ATCC 204508 / S288c) GN=DBP3 PE=1 SV=2	1	7	7	7	5	5	5	3	4	4	4	4	4	5	4	2	4	3	4	5	5	5	3	4	4	4	4	4	5	4	2	4	3	4	5	5	5	3	4	4	4	4	4	5
sp|P20449|DBP5_YEAST	sp|P20449|DBP5_YEAST	11	11	11	>sp|P20449|DBP5_YEAST ATP-dependent RNA helicase DBP5 OS=Saccharomyces cerevisiae (strain ATCC 204508 / S288c) GN=DBP5 PE=1 SV=2	1	11	11	11	9	10	9	9	11	10	10	9	7	9	10	9	9	9	8	9	10	9	9	11	10	10	9	7	9	10	9	9	9	8	9	10	9	9	11	10	10	9	7	9
sp|P20459|IF2A_YEAST	sp|P20459|IF2A_YEAST	7	7	7	>sp|P20459|IF2A_YEAST Eukaryotic translation initiation factor 2 subunit alpha OS=Saccharomyces cerevisiae (strain ATCC 204508 / S288c) GN=SUI2 PE=1 SV=1	1	7	7	7	4	3	4	3	5	4	4	4	3	3	3	3	2	2	3	4	3	4	3	5	4	4	4	3	3	3	3	2	2	3	4	3	4	3	5	4	4	4	3	3
sp|P20484|MAK11_YEAST	sp|P20484|MAK11_YEAST	3	3	3	>sp|P20484|MAK11_YEAST Protein MAK11 OS=Saccharomyces cerevisiae (strain ATCC 204508 / S288c) GN=MAK11 PE=1 SV=1	1	3	3	3	2	2	2	3	3	3	2	3	2	1	1	2	2	2	1	2	2	2	3	3	3	2	3	2	1	1	2	2	2	1	2	2	2	3	3	3	2	3	2	1
sp|P20606|SAR1_YEAST	sp|P20606|SAR1_YEAST	7	7	7	>sp|P20606|SAR1_YEAST Small COPII coat GTPase SAR1 OS=Saccharomyces cerevisiae (strain ATCC 204508 / S288c) GN=SAR1 PE=1 SV=1	1	7	7	7	5	6	6	6	7	6	5	6	4	6	7	5	7	6	7	5	6	6	6	7	6	5	6	4	6	7	5	7	6	7	5	6	6	6	7	6	5	6	4	6
sp|P20676|NUP1_YEAST	sp|P20676|NUP1_YEAST	2	2	2	>sp|P20676|NUP1_YEAST Nucleoporin NUP1 OS=Saccharomyces cerevisiae (strain ATCC 204508 / S288c) GN=NUP1 PE=1 SV=1	1	2	2	2	1	2	2	2	1	2	1	1	1	2	1	2	1	1	1	1	2	2	2	1	2	1	1	1	2	1	2	1	1	1	1	2	2	2	1	2	1	1	1	2
sp|P20967|ODO1_YEAST	sp|P20967|ODO1_YEAST	5	5	5	>sp|P20967|ODO1_YEAST 2-oxoglutarate dehydrogenase, mitochondrial OS=Saccharomyces cerevisiae (strain ATCC 204508 / S288c) GN=KGD1 PE=1 SV=2	1	5	5	5	2	3	3	3	3	3	3	1	2	2	2	3	1	1	3	2	3	3	3	3	3	3	1	2	2	2	3	1	1	3	2	3	3	3	3	3	3	1	2	2
sp|P21147|ACO1_YEAST	sp|P21147|ACO1_YEAST	7	7	7	>sp|P21147|ACO1_YEAST Acyl-CoA desaturase 1 OS=Saccharomyces cerevisiae (strain ATCC 204508 / S288c) GN=OLE1 PE=1 SV=2	1	7	7	7	6	6	6	7	7	6	5	7	4	6	5	5	4	5	6	6	6	6	7	7	6	5	7	4	6	5	5	4	5	6	6	6	6	7	7	6	5	7	4	6
sp|P21242|PSA7_YEAST	sp|P21242|PSA7_YEAST	2	2	2	>sp|P21242|PSA7_YEAST Probable proteasome subunit alpha type-7 OS=Saccharomyces cerevisiae (strain ATCC 204508 / S288c) GN=PRE10 PE=1 SV=2	1	2	2	2	1	1	1	0	1	1	1	1	1	1	1	2	1	1	1	1	1	1	0	1	1	1	1	1	1	1	2	1	1	1	1	1	1	0	1	1	1	1	1	1
sp|P21243|PSA1_YEAST	sp|P21243|PSA1_YEAST	7	7	7	>sp|P21243|PSA1_YEAST Proteasome subunit alpha type-1 OS=Saccharomyces cerevisiae (strain ATCC 204508 / S288c) GN=SCL1 PE=1 SV=1	1	7	7	7	7	7	7	7	7	4	7	7	6	5	7	5	6	5	6	7	7	7	7	7	4	7	7	6	5	7	5	6	5	6	7	7	7	7	7	4	7	7	6	5
sp|P21264|PUR6_YEAST	sp|P21264|PUR6_YEAST	3	3	3	>sp|P21264|PUR6_YEAST Phosphoribosylaminoimidazole carboxylase OS=Saccharomyces cerevisiae (strain ATCC 204508 / S288c) GN=ADE2 PE=1 SV=1	1	3	3	3	2	2	2	3	3	3	2	3	2	1	2	2	1	1	2	2	2	2	3	3	3	2	3	2	1	2	2	1	1	2	2	2	2	3	3	3	2	3	2	1
sp|P21304|PWP1_YEAST	sp|P21304|PWP1_YEAST	6	6	6	>sp|P21304|PWP1_YEAST Periodic tryptophan protein 1 OS=Saccharomyces cerevisiae (strain ATCC 204508 / S288c) GN=PWP1 PE=1 SV=1	1	6	6	6	5	4	5	5	5	4	4	4	5	5	4	5	3	3	3	5	4	5	5	5	4	4	4	5	5	4	5	3	3	3	5	4	5	5	5	4	4	4	5	5
sp|P21524|RIR1_YEAST;sp|P21672|RIR3_YEAST	sp|P21524|RIR1_YEAST	8;1	8;1	8;1	>sp|P21524|RIR1_YEAST Ribonucleoside-diphosphate reductase large chain 1 OS=Saccharomyces cerevisiae (strain ATCC 204508 / S288c) GN=RNR1 PE=1 SV=2	2	8	8	8	6	5	5	6	6	7	7	5	5	6	5	4	4	6	6	6	5	5	6	6	7	7	5	5	6	5	4	4	6	6	6	5	5	6	6	7	7	5	5	6
sp|P21576|VPS1_YEAST	sp|P21576|VPS1_YEAST	16	16	16	>sp|P21576|VPS1_YEAST Vacuolar protein sorting-associated protein 1 OS=Saccharomyces cerevisiae (strain ATCC 204508 / S288c) GN=VPS1 PE=1 SV=2	1	16	16	16	11	11	11	11	12	11	10	11	8	11	12	11	8	9	13	11	11	11	11	12	11	10	11	8	11	12	11	8	9	13	11	11	11	11	12	11	10	11	8	11
sp|P21734|UBC1_YEAST	sp|P21734|UBC1_YEAST	2	2	2	>sp|P21734|UBC1_YEAST Ubiquitin-conjugating enzyme E2 1 OS=Saccharomyces cerevisiae (strain ATCC 204508 / S288c) GN=UBC1 PE=1 SV=1	1	2	2	2	1	2	2	1	2	1	1	1	1	1	2	0	1	0	1	1	2	2	1	2	1	1	1	1	1	2	0	1	0	1	1	2	2	1	2	1	1	1	1	1
sp|P21827|RCC1_YEAST	sp|P21827|RCC1_YEAST	2	2	2	>sp|P21827|RCC1_YEAST Guanine nucleotide exchange factor SRM1 OS=Saccharomyces cerevisiae (strain ATCC 204508 / S288c) GN=SRM1 PE=1 SV=1	1	2	2	2	2	2	2	2	2	2	1	2	1	1	2	1	1	1	2	2	2	2	2	2	2	1	2	1	1	2	1	1	1	2	2	2	2	2	2	2	1	2	1	1
sp|P21954|IDHP_YEAST	sp|P21954|IDHP_YEAST	13	13	9	>sp|P21954|IDHP_YEAST Isocitrate dehydrogenase [NADP], mitochondrial OS=Saccharomyces cerevisiae (strain ATCC 204508 / S288c) GN=IDP1 PE=1 SV=1	1	13	13	9	11	10	11	10	10	12	9	9	5	11	12	12	12	11	11	11	10	11	10	10	12	9	9	5	11	12	12	12	11	11	8	8	8	8	7	9	7	7	4	8
sp|P21965|MCK1_YEAST	sp|P21965|MCK1_YEAST	3	3	3	>sp|P21965|MCK1_YEAST Protein kinase MCK1 OS=Saccharomyces cerevisiae (strain ATCC 204508 / S288c) GN=MCK1 PE=1 SV=1	1	3	3	3	2	3	3	3	3	1	2	3	2	3	3	3	2	2	2	2	3	3	3	3	1	2	3	2	3	3	3	2	2	2	2	3	3	3	3	1	2	3	2	3
sp|P22137|CLH_YEAST	sp|P22137|CLH_YEAST	19	19	19	>sp|P22137|CLH_YEAST Clathrin heavy chain OS=Saccharomyces cerevisiae (strain ATCC 204508 / S288c) GN=CHC1 PE=1 SV=1	1	19	19	19	14	13	16	16	16	10	15	16	13	13	16	15	17	14	18	14	13	16	16	16	10	15	16	13	13	16	15	17	14	18	14	13	16	16	16	10	15	16	13	13
sp|P22138|RPA2_YEAST	sp|P22138|RPA2_YEAST	11	11	11	>sp|P22138|RPA2_YEAST DNA-directed RNA polymerase I subunit RPA135 OS=Saccharomyces cerevisiae (strain ATCC 204508 / S288c) GN=RPA135 PE=1 SV=1	1	11	11	11	10	9	9	9	9	8	9	10	6	7	9	8	5	6	6	10	9	9	9	9	8	9	10	6	7	9	8	5	6	6	10	9	9	9	9	8	9	10	6	7
sp|P22141|PSB4_YEAST	sp|P22141|PSB4_YEAST	3	3	3	>sp|P22141|PSB4_YEAST Proteasome subunit beta type-4 OS=Saccharomyces cerevisiae (strain ATCC 204508 / S288c) GN=PRE1 PE=1 SV=2	1	3	3	3	2	2	3	2	1	2	2	2	1	3	2	1	1	1	2	2	2	3	2	1	2	2	2	1	3	2	1	1	1	2	2	2	3	2	1	2	2	2	1	3
sp|P22146|GAS1_YEAST	sp|P22146|GAS1_YEAST	4	4	4	>sp|P22146|GAS1_YEAST 1,3-beta-glucanosyltransferase GAS1 OS=Saccharomyces cerevisiae (strain ATCC 204508 / S288c) GN=GAS1 PE=1 SV=2	1	4	4	4	4	4	4	4	4	3	4	4	4	4	4	3	4	4	4	4	4	4	4	4	3	4	4	4	4	4	3	4	4	4	4	4	4	4	4	3	4	4	4	4
sp|P22147|XRN1_YEAST	sp|P22147|XRN1_YEAST	18	18	18	>sp|P22147|XRN1_YEAST 5-3 exoribonuclease 1 OS=Saccharomyces cerevisiae (strain ATCC 204508 / S288c) GN=XRN1 PE=1 SV=1	1	18	18	18	11	12	14	11	12	12	10	11	11	12	14	9	11	8	12	11	12	14	11	12	12	10	11	11	12	14	9	11	8	12	11	12	14	11	12	12	10	11	11	12
sp|P22203|VATE_YEAST	sp|P22203|VATE_YEAST	8	8	8	>sp|P22203|VATE_YEAST V-type proton ATPase subunit E OS=Saccharomyces cerevisiae (strain ATCC 204508 / S288c) GN=VMA4 PE=1 SV=4	1	8	8	8	7	7	7	7	7	8	7	7	7	7	7	7	8	7	8	7	7	7	7	7	8	7	7	7	7	7	7	8	7	8	7	7	7	7	7	8	7	7	7	7
sp|P22217|TRX1_YEAST	sp|P22217|TRX1_YEAST	7	7	5	>sp|P22217|TRX1_YEAST Thioredoxin-1 OS=Saccharomyces cerevisiae (strain ATCC 204508 / S288c) GN=TRX1 PE=1 SV=3	1	7	7	5	6	6	6	6	6	6	6	6	5	6	6	5	6	6	6	6	6	6	6	6	6	6	6	5	6	6	5	6	6	6	4	4	4	4	4	4	4	4	3	4
sp|P22515|UBA1_YEAST	sp|P22515|UBA1_YEAST	22	22	22	>sp|P22515|UBA1_YEAST Ubiquitin-activating enzyme E1 1 OS=Saccharomyces cerevisiae (strain ATCC 204508 / S288c) GN=UBA1 PE=1 SV=2	1	22	22	22	19	20	18	18	19	20	16	17	17	18	17	17	17	18	15	19	20	18	18	19	20	16	17	17	18	17	17	17	18	15	19	20	18	18	19	20	16	17	17	18
sp|P22768|ASSY_YEAST	sp|P22768|ASSY_YEAST	9	9	9	>sp|P22768|ASSY_YEAST Argininosuccinate synthase OS=Saccharomyces cerevisiae (strain ATCC 204508 / S288c) GN=ARG1 PE=1 SV=3	1	9	9	9	4	5	8	6	6	6	6	5	5	4	5	6	4	3	5	4	5	8	6	6	6	6	5	5	4	5	6	4	3	5	4	5	8	6	6	6	6	5	5	4
sp|P22803|TRX2_YEAST	sp|P22803|TRX2_YEAST	6	4	4	>sp|P22803|TRX2_YEAST Thioredoxin-2 OS=Saccharomyces cerevisiae (strain ATCC 204508 / S288c) GN=TRX2 PE=1 SV=3	1	6	4	4	6	6	6	6	6	6	6	6	4	6	6	5	6	5	6	4	4	4	4	4	4	4	4	2	4	4	3	4	3	4	4	4	4	4	4	4	4	4	2	4
sp|P22943|HSP12_YEAST	sp|P22943|HSP12_YEAST	6	6	6	>sp|P22943|HSP12_YEAST 12 kDa heat shock protein OS=Saccharomyces cerevisiae (strain ATCC 204508 / S288c) GN=HSP12 PE=1 SV=1	1	6	6	6	6	6	6	6	6	6	6	5	5	6	6	5	6	4	5	6	6	6	6	6	6	6	5	5	6	6	5	6	4	5	6	6	6	6	6	6	6	5	5	6
sp|P23248|RS3A2_YEAST	sp|P23248|RS3A2_YEAST	23	23	6	>sp|P23248|RS3A2_YEAST 40S ribosomal protein S1-B OS=Saccharomyces cerevisiae (strain ATCC 204508 / S288c) GN=RPS1B PE=1 SV=3	1	23	23	6	20	20	20	19	20	20	20	20	19	19	21	19	20	19	19	20	20	20	19	20	20	20	20	19	19	21	19	20	19	19	5	5	5	4	5	4	5	5	5	5
sp|P23254|TKT1_YEAST	sp|P23254|TKT1_YEAST	19	19	19	>sp|P23254|TKT1_YEAST Transketolase 1 OS=Saccharomyces cerevisiae (strain ATCC 204508 / S288c) GN=TKL1 PE=1 SV=4	1	19	19	19	16	19	16	16	17	17	13	16	13	17	16	17	13	16	16	16	19	16	16	17	17	13	16	13	17	16	17	13	16	16	16	19	16	16	17	17	13	16	13	17
sp|P23301|IF5A1_YEAST;sp|P19211|IF5A2_YEAST	sp|P23301|IF5A1_YEAST;sp|P19211|IF5A2_YEAST	6;3	6;3	6;3	>sp|P23301|IF5A1_YEAST Eukaryotic translation initiation factor 5A-1 OS=Saccharomyces cerevisiae (strain ATCC 204508 / S288c) GN=HYP2 PE=1 SV=3;>sp|P19211|IF5A2_YEAST Eukaryotic translation initiation factor 5A-2 OS=Saccharomyces cerevisiae (strain ATCC 20	2	6	6	6	6	5	5	5	5	5	6	6	3	5	5	5	5	6	5	6	5	5	5	5	5	6	6	3	5	5	5	5	6	5	6	5	5	5	5	5	6	6	3	5
sp|P23542|AATC_YEAST	sp|P23542|AATC_YEAST	15	15	15	>sp|P23542|AATC_YEAST Aspartate aminotransferase, cytoplasmic OS=Saccharomyces cerevisiae (strain ATCC 204508 / S288c) GN=AAT2 PE=1 SV=3	1	15	15	15	13	12	13	12	12	10	13	13	8	12	13	10	12	11	13	13	12	13	12	12	10	13	13	8	12	13	10	12	11	13	13	12	13	12	12	10	13	13	8	12
sp|P23585|HXT2_YEAST	sp|P23585|HXT2_YEAST	5	5	5	>sp|P23585|HXT2_YEAST High-affinity glucose transporter HXT2 OS=Saccharomyces cerevisiae (strain ATCC 204508 / S288c) GN=HXT2 PE=1 SV=1	1	5	5	5	4	3	4	5	5	4	3	3	3	4	5	4	5	4	4	4	3	4	5	5	4	3	3	3	4	5	4	5	4	4	4	3	4	5	5	4	3	3	3	4
sp|P23615|SPT6_YEAST	sp|P23615|SPT6_YEAST	4	4	4	>sp|P23615|SPT6_YEAST Transcription elongation factor SPT6 OS=Saccharomyces cerevisiae (strain ATCC 204508 / S288c) GN=SPT6 PE=1 SV=1	1	4	4	4	2	1	2	2	3	1	3	2	1	1	1	1	1	1	1	2	1	2	2	3	1	3	2	1	1	1	1	1	1	1	2	1	2	2	3	1	3	2	1	1
sp|P23638|PSA3_YEAST	sp|P23638|PSA3_YEAST	7	7	7	>sp|P23638|PSA3_YEAST Proteasome subunit alpha type-3 OS=Saccharomyces cerevisiae (strain ATCC 204508 / S288c) GN=PRE9 PE=1 SV=1	1	7	7	7	6	6	6	5	6	5	5	6	4	6	5	5	4	3	3	6	6	6	5	6	5	5	6	4	6	5	5	4	3	3	6	6	6	5	6	5	5	6	4	6
sp|P23639|PSA2_YEAST	sp|P23639|PSA2_YEAST	7	7	7	>sp|P23639|PSA2_YEAST Proteasome subunit alpha type-2 OS=Saccharomyces cerevisiae (strain ATCC 204508 / S288c) GN=PRE8 PE=1 SV=1	1	7	7	7	5	5	5	2	4	4	4	4	4	4	4	4	5	5	4	5	5	5	2	4	4	4	4	4	4	4	4	5	5	4	5	5	5	2	4	4	4	4	4	4
sp|P23641|MPCP_YEAST	sp|P23641|MPCP_YEAST	4	4	4	>sp|P23641|MPCP_YEAST Mitochondrial phosphate carrier protein OS=Saccharomyces cerevisiae (strain ATCC 204508 / S288c) GN=MIR1 PE=1 SV=1	1	4	4	4	4	4	4	4	4	3	4	4	2	4	4	4	4	4	4	4	4	4	4	4	3	4	4	2	4	4	4	4	4	4	4	4	4	4	4	3	4	4	2	4
sp|P23644|TOM40_YEAST	sp|P23644|TOM40_YEAST	2	2	2	>sp|P23644|TOM40_YEAST Mitochondrial import receptor subunit TOM40 OS=Saccharomyces cerevisiae (strain ATCC 204508 / S288c) GN=TOM40 PE=1 SV=1	1	2	2	2	1	2	2	2	1	2	2	1	1	1	0	1	1	1	1	1	2	2	2	1	2	2	1	1	1	0	1	1	1	1	1	2	2	2	1	2	2	1	1	1
sp|P23724|PSB6_YEAST	sp|P23724|PSB6_YEAST	3	3	3	>sp|P23724|PSB6_YEAST Proteasome subunit beta type-6 OS=Saccharomyces cerevisiae (strain ATCC 204508 / S288c) GN=PRE7 PE=1 SV=1	1	3	3	3	3	1	3	3	3	3	3	3	1	3	2	1	2	3	3	3	1	3	3	3	3	3	3	1	3	2	1	2	3	3	3	1	3	3	3	3	3	3	1	3
sp|P24000|RL24B_YEAST	sp|P24000|RL24B_YEAST	4	1	1	>sp|P24000|RL24B_YEAST 60S ribosomal protein L24-B OS=Saccharomyces cerevisiae (strain ATCC 204508 / S288c) GN=RPL24B PE=1 SV=1	1	4	1	1	4	4	4	4	4	4	4	4	4	4	4	3	4	4	4	1	1	1	1	1	1	1	1	1	1	1	1	1	1	1	1	1	1	1	1	1	1	1	1	1
sp|P24276|SSD1_YEAST	sp|P24276|SSD1_YEAST	3	3	3	>sp|P24276|SSD1_YEAST Protein SSD1 OS=Saccharomyces cerevisiae (strain ATCC 204508 / S288c) GN=SSD1 PE=1 SV=1	1	3	3	3	2	2	2	2	2	2	1	2	2	1	3	1	1	1	1	2	2	2	2	2	2	1	2	2	1	3	1	1	1	1	2	2	2	2	2	2	1	2	2	1
sp|P24280|SEC14_YEAST;sp|P33324|YKJ1_YEAST	sp|P24280|SEC14_YEAST	9;1	9;1	9;1	>sp|P24280|SEC14_YEAST SEC14 cytosolic factor OS=Saccharomyces cerevisiae (strain ATCC 204508 / S288c) GN=SEC14 PE=1 SV=3	2	9	9	9	5	7	7	6	7	7	5	6	6	5	6	6	7	7	6	5	7	7	6	7	7	5	6	6	5	6	6	7	7	6	5	7	7	6	7	7	5	6	6	5
sp|P24783|DBP2_YEAST	sp|P24783|DBP2_YEAST	14	13	13	>sp|P24783|DBP2_YEAST ATP-dependent RNA helicase DBP2 OS=Saccharomyces cerevisiae (strain ATCC 204508 / S288c) GN=DBP2 PE=1 SV=1	1	14	13	13	11	11	14	11	12	9	9	12	11	11	12	10	11	10	11	10	10	13	10	11	8	8	11	10	10	11	9	10	10	10	10	10	13	10	11	8	8	11	10	10
sp|P25040|TSR4_YEAST	sp|P25040|TSR4_YEAST	3	3	3	>sp|P25040|TSR4_YEAST 20S rRNA accumulation protein 4 OS=Saccharomyces cerevisiae (strain ATCC 204508 / S288c) GN=TSR4 PE=1 SV=2	1	3	3	3	2	1	3	1	3	3	1	2	1	2	2	1	0	2	2	2	1	3	1	3	3	1	2	1	2	2	1	0	2	2	2	1	3	1	3	3	1	2	1	2
sp|P25043|PSB2_YEAST	sp|P25043|PSB2_YEAST	2	2	2	>sp|P25043|PSB2_YEAST Proteasome subunit beta type-2 OS=Saccharomyces cerevisiae (strain ATCC 204508 / S288c) GN=PUP1 PE=1 SV=1	1	2	2	2	1	2	2	2	2	2	2	1	1	2	1	1	2	2	1	1	2	2	2	2	2	2	1	1	2	1	1	2	2	1	1	2	2	2	2	2	2	1	1	2
sp|P25087|ERG6_YEAST	sp|P25087|ERG6_YEAST	16	16	16	>sp|P25087|ERG6_YEAST Sterol 24-C-methyltransferase OS=Saccharomyces cerevisiae (strain ATCC 204508 / S288c) GN=ERG6 PE=1 SV=4	1	16	16	16	12	13	12	14	14	13	13	12	11	14	14	14	15	12	15	12	13	12	14	14	13	13	12	11	14	14	14	15	12	15	12	13	12	14	14	13	13	12	11	14
sp|P25293|NAP1_YEAST	sp|P25293|NAP1_YEAST	5	5	5	>sp|P25293|NAP1_YEAST Nucleosome assembly protein OS=Saccharomyces cerevisiae (strain ATCC 204508 / S288c) GN=NAP1 PE=1 SV=2	1	5	5	5	4	4	5	5	5	3	3	4	4	5	5	5	5	3	5	4	4	5	5	5	3	3	4	4	5	5	5	5	3	5	4	4	5	5	5	3	3	4	4	5
sp|P25294|SIS1_YEAST	sp|P25294|SIS1_YEAST	12	12	12	>sp|P25294|SIS1_YEAST Protein SIS1 OS=Saccharomyces cerevisiae (strain ATCC 204508 / S288c) GN=SIS1 PE=1 SV=1	1	12	12	12	12	11	11	9	12	10	10	10	7	11	12	11	9	10	11	12	11	11	9	12	10	10	10	7	11	12	11	9	10	11	12	11	11	9	12	10	10	10	7	11
sp|P25297|PHO84_YEAST	sp|P25297|PHO84_YEAST	3	3	3	>sp|P25297|PHO84_YEAST Inorganic phosphate transporter PHO84 OS=Saccharomyces cerevisiae (strain ATCC 204508 / S288c) GN=PHO84 PE=1 SV=2	1	3	3	3	2	2	1	1	2	3	1	1	1	2	2	3	2	2	2	2	2	1	1	2	3	1	1	1	2	2	3	2	2	2	2	2	1	1	2	3	1	1	1	2
sp|P25340|ERG4_YEAST	sp|P25340|ERG4_YEAST	2	2	2	>sp|P25340|ERG4_YEAST Delta(24(24(1)))-sterol reductase OS=Saccharomyces cerevisiae (strain ATCC 204508 / S288c) GN=ERG4 PE=1 SV=2	1	2	2	2	2	0	2	2	1	2	2	1	2	1	1	1	1	1	0	2	0	2	2	1	2	2	1	2	1	1	1	1	1	0	2	0	2	2	1	2	2	1	2	1
sp|P25342|CDC10_YEAST	sp|P25342|CDC10_YEAST	3	3	3	>sp|P25342|CDC10_YEAST Cell division control protein 10 OS=Saccharomyces cerevisiae (strain ATCC 204508 / S288c) GN=CDC10 PE=1 SV=1	1	3	3	3	2	2	3	2	3	3	3	3	3	3	2	3	1	0	1	2	2	3	2	3	3	3	3	3	3	2	3	1	0	1	2	2	3	2	3	3	3	3	3	3
sp|P25343|RV161_YEAST	sp|P25343|RV161_YEAST	5	5	5	>sp|P25343|RV161_YEAST Reduced viability upon starvation protein 161 OS=Saccharomyces cerevisiae (strain ATCC 204508 / S288c) GN=RVS161 PE=1 SV=1	1	5	5	5	4	4	4	3	3	3	3	4	3	3	3	3	3	3	5	4	4	4	3	3	3	3	4	3	3	3	3	3	3	5	4	4	4	3	3	3	3	4	3	3
sp|P25349|YCP4_YEAST	sp|P25349|YCP4_YEAST	6	6	6	>sp|P25349|YCP4_YEAST Flavoprotein-like protein YCP4 OS=Saccharomyces cerevisiae (strain ATCC 204508 / S288c) GN=YCP4 PE=1 SV=1	1	6	6	6	4	3	5	5	5	5	6	5	6	6	5	5	6	6	6	4	3	5	5	5	5	6	5	6	6	5	5	6	6	6	4	3	5	5	5	5	6	5	6	6
sp|P25367|RNQ1_YEAST	sp|P25367|RNQ1_YEAST	4	4	4	>sp|P25367|RNQ1_YEAST [PIN+] prion protein RNQ1 OS=Saccharomyces cerevisiae (strain ATCC 204508 / S288c) GN=RNQ1 PE=1 SV=2	1	4	4	4	4	4	3	4	4	4	3	3	3	3	4	4	2	2	3	4	4	3	4	4	4	3	3	3	3	4	4	2	2	3	4	4	3	4	4	4	3	3	3	3
sp|P25373|GLRX1_YEAST	sp|P25373|GLRX1_YEAST	3	3	3	>sp|P25373|GLRX1_YEAST Glutaredoxin-1 OS=Saccharomyces cerevisiae (strain ATCC 204508 / S288c) GN=GRX1 PE=1 SV=1	1	3	3	3	2	2	2	2	2	0	2	2	2	2	2	2	3	3	2	2	2	2	2	2	0	2	2	2	2	2	2	3	3	2	2	2	2	2	2	0	2	2	2	2
sp|P25375|PRTD_YEAST	sp|P25375|PRTD_YEAST	5	5	5	>sp|P25375|PRTD_YEAST Saccharolysin OS=Saccharomyces cerevisiae (strain ATCC 204508 / S288c) GN=PRD1 PE=1 SV=1	1	5	5	5	5	5	3	3	5	5	3	3	2	3	4	2	1	2	1	5	5	3	3	5	5	3	3	2	3	4	2	1	2	1	5	5	3	3	5	5	3	3	2	3
sp|P25379|STDH_YEAST	sp|P25379|STDH_YEAST	4	4	4	>sp|P25379|STDH_YEAST Catabolic L-serine/threonine dehydratase OS=Saccharomyces cerevisiae (strain ATCC 204508 / S288c) GN=CHA1 PE=1 SV=2	1	4	4	4	4	4	4	2	4	3	3	4	3	3	3	3	2	2	2	4	4	4	2	4	3	3	4	3	3	3	3	2	2	2	4	4	4	2	4	3	3	4	3	3
sp|P25443|RS2_YEAST	sp|P25443|RS2_YEAST	12	12	12	>sp|P25443|RS2_YEAST 40S ribosomal protein S2 OS=Saccharomyces cerevisiae (strain ATCC 204508 / S288c) GN=RPS2 PE=1 SV=3	1	12	12	12	10	10	11	10	11	11	11	11	8	12	12	12	11	12	11	10	10	11	10	11	11	11	11	8	12	12	12	11	12	11	10	10	11	10	11	11	11	11	8	12
sp|P25491|MAS5_YEAST	sp|P25491|MAS5_YEAST	13	13	13	>sp|P25491|MAS5_YEAST Mitochondrial protein import protein MAS5 OS=Saccharomyces cerevisiae (strain ATCC 204508 / S288c) GN=YDJ1 PE=1 SV=1	1	13	13	13	8	9	10	8	10	9	9	9	8	11	12	9	11	12	12	8	9	10	8	10	9	9	9	8	11	12	9	11	12	12	8	9	10	8	10	9	9	9	8	11
sp|P25567|SRO9_YEAST	sp|P25567|SRO9_YEAST	5	5	5	>sp|P25567|SRO9_YEAST RNA-binding protein SRO9 OS=Saccharomyces cerevisiae (strain ATCC 204508 / S288c) GN=SRO9 PE=1 SV=2	1	5	5	5	4	3	4	5	4	4	3	3	3	4	4	4	3	4	3	4	3	4	5	4	4	3	3	3	4	4	4	3	4	3	4	3	4	5	4	4	3	3	3	4
sp|P25574|EMC1_YEAST	sp|P25574|EMC1_YEAST	3	3	3	>sp|P25574|EMC1_YEAST ER membrane protein complex subunit 1 OS=Saccharomyces cerevisiae (strain ATCC 204508 / S288c) GN=EMC1 PE=1 SV=1	1	3	3	3	3	3	3	2	2	3	2	1	1	3	2	2	1	1	1	3	3	3	2	2	3	2	1	1	3	2	2	1	1	1	3	3	3	2	2	3	2	1	1	3
sp|P25586|KRR1_YEAST	sp|P25586|KRR1_YEAST	2	2	2	>sp|P25586|KRR1_YEAST KRR1 small subunit processome component OS=Saccharomyces cerevisiae (strain ATCC 204508 / S288c) GN=KRR1 PE=1 SV=1	1	2	2	2	1	1	1	1	1	2	1	2	1	1	1	2	1	1	1	1	1	1	1	1	2	1	2	1	1	1	2	1	1	1	1	1	1	1	1	2	1	2	1	1
sp|P25605|ILV6_YEAST	sp|P25605|ILV6_YEAST	5	5	5	>sp|P25605|ILV6_YEAST Acetolactate synthase small subunit, mitochondrial OS=Saccharomyces cerevisiae (strain ATCC 204508 / S288c) GN=ILV6 PE=1 SV=2	1	5	5	5	5	5	5	5	5	5	4	4	3	5	5	4	5	4	5	5	5	5	5	5	5	4	4	3	5	5	4	5	4	5	5	5	5	5	5	5	4	4	3	5
sp|P25631|YCU1_YEAST	sp|P25631|YCU1_YEAST	2	2	2	>sp|P25631|YCU1_YEAST Ankyrin repeat-containing protein YCR051W OS=Saccharomyces cerevisiae (strain ATCC 204508 / S288c) GN=YCR051W PE=1 SV=1	1	2	2	2	1	1	1	1	1	1	1	1	0	1	1	1	1	1	2	1	1	1	1	1	1	1	1	0	1	1	1	1	1	2	1	1	1	1	1	1	1	1	0	1
sp|P25635|PWP2_YEAST	sp|P25635|PWP2_YEAST	2	2	2	>sp|P25635|PWP2_YEAST Periodic tryptophan protein 2 OS=Saccharomyces cerevisiae (strain ATCC 204508 / S288c) GN=PWP2 PE=1 SV=2	1	2	2	2	1	1	1	1	2	2	1	2	0	1	2	1	0	1	1	1	1	1	1	2	2	1	2	0	1	2	1	0	1	1	1	1	1	1	2	2	1	2	0	1
sp|P25644|PAT1_YEAST	sp|P25644|PAT1_YEAST	1	1	1	>sp|P25644|PAT1_YEAST DNA topoisomerase 2-associated protein PAT1 OS=Saccharomyces cerevisiae (strain ATCC 204508 / S288c) GN=PAT1 PE=1 SV=4	1	1	1	1	1	1	1	1	1	1	1	1	1	1	1	1	0	1	0	1	1	1	1	1	1	1	1	1	1	1	1	0	1	0	1	1	1	1	1	1	1	1	1	1
sp|P25655|NOT1_YEAST	sp|P25655|NOT1_YEAST	3	3	3	>sp|P25655|NOT1_YEAST General negative regulator of transcription subunit 1 OS=Saccharomyces cerevisiae (strain ATCC 204508 / S288c) GN=CDC39 PE=1 SV=3	1	3	3	3	1	1	2	1	2	2	1	1	1	1	1	1	1	1	1	1	1	2	1	2	2	1	1	1	1	1	1	1	1	1	1	1	2	1	2	2	1	1	1	1
sp|P25694|CDC48_YEAST	sp|P25694|CDC48_YEAST	26	26	26	>sp|P25694|CDC48_YEAST Cell division control protein 48 OS=Saccharomyces cerevisiae (strain ATCC 204508 / S288c) GN=CDC48 PE=1 SV=3	1	26	26	26	20	21	20	20	21	18	18	17	20	19	23	24	21	21	22	20	21	20	20	21	18	18	17	20	19	23	24	21	21	22	20	21	20	20	21	18	18	17	20	19
sp|P25719|CYPC_YEAST	sp|P25719|CYPC_YEAST	5	5	5	>sp|P25719|CYPC_YEAST Peptidyl-prolyl cis-trans isomerase C, mitochondrial OS=Saccharomyces cerevisiae (strain ATCC 204508 / S288c) GN=CPR3 PE=1 SV=1	1	5	5	5	3	2	4	3	4	2	3	4	4	3	5	3	3	2	3	3	2	4	3	4	2	3	4	4	3	5	3	3	2	3	3	2	4	3	4	2	3	4	4	3
sp|P25808|SPB4_YEAST	sp|P25808|SPB4_YEAST	3	3	3	>sp|P25808|SPB4_YEAST ATP-dependent rRNA helicase SPB4 OS=Saccharomyces cerevisiae (strain ATCC 204508 / S288c) GN=SPB4 PE=1 SV=1	1	3	3	3	2	2	1	2	1	2	2	2	3	1	0	1	1	0	0	2	2	1	2	1	2	2	2	3	1	0	1	1	0	0	2	2	1	2	1	2	2	2	3	1
sp|P25847|MSH2_YEAST	sp|P25847|MSH2_YEAST	2	2	2	>sp|P25847|MSH2_YEAST DNA mismatch repair protein MSH2 OS=Saccharomyces cerevisiae (strain ATCC 204508 / S288c) GN=MSH2 PE=1 SV=2	1	2	2	2	2	2	1	1	2	2	1	2	1	0	1	1	1	1	0	2	2	1	1	2	2	1	2	1	0	1	1	1	1	0	2	2	1	1	2	2	1	2	1	0
sp|P26263|PDC6_YEAST	sp|P26263|PDC6_YEAST	3	1	1	>sp|P26263|PDC6_YEAST Pyruvate decarboxylase isozyme 3 OS=Saccharomyces cerevisiae (strain ATCC 204508 / S288c) GN=PDC6 PE=1 SV=3	1	3	1	1	3	3	3	3	3	3	3	3	3	3	3	2	3	3	3	1	1	1	1	1	1	1	1	1	1	1	0	1	1	1	1	1	1	1	1	1	1	1	1	1
sp|P26321|RL5_YEAST	sp|P26321|RL5_YEAST	11	11	11	>sp|P26321|RL5_YEAST 60S ribosomal protein L5 OS=Saccharomyces cerevisiae (strain ATCC 204508 / S288c) GN=RPL5 PE=1 SV=4	1	11	11	11	8	8	7	8	7	8	8	7	7	8	8	7	9	9	10	8	8	7	8	7	8	8	7	7	8	8	7	9	9	10	8	8	7	8	7	8	8	7	7	8
sp|P26637|SYLC_YEAST	sp|P26637|SYLC_YEAST	28	28	28	>sp|P26637|SYLC_YEAST Leucine--tRNA ligase, cytoplasmic OS=Saccharomyces cerevisiae (strain ATCC 204508 / S288c) GN=CDC60 PE=1 SV=1	1	28	28	28	25	25	24	25	26	22	24	25	21	26	26	26	26	24	27	25	25	24	25	26	22	24	25	21	26	26	26	26	24	27	25	25	24	25	26	22	24	25	21	26
sp|P26755|RFA3_YEAST	sp|P26755|RFA3_YEAST	1	1	1	>sp|P26755|RFA3_YEAST Replication factor A protein 3 OS=Saccharomyces cerevisiae (strain ATCC 204508 / S288c) GN=RFA3 PE=1 SV=1	1	1	1	1	1	0	1	1	1	1	1	1	1	1	1	0	1	0	1	1	0	1	1	1	1	1	1	1	1	1	0	1	0	1	1	0	1	1	1	1	1	1	1	1
sp|P26783|RS5_YEAST	sp|P26783|RS5_YEAST	11	11	11	>sp|P26783|RS5_YEAST 40S ribosomal protein S5 OS=Saccharomyces cerevisiae (strain ATCC 204508 / S288c) GN=RPS5 PE=1 SV=3	1	11	11	11	11	11	10	9	9	10	10	9	9	10	10	10	8	10	10	11	11	10	9	9	10	10	9	9	10	10	10	8	10	10	11	11	10	9	9	10	10	9	9	10
sp|P26784|RL16A_YEAST	sp|P26784|RL16A_YEAST	14	14	9	>sp|P26784|RL16A_YEAST 60S ribosomal protein L16-A OS=Saccharomyces cerevisiae (strain ATCC 204508 / S288c) GN=RPL16A PE=1 SV=3	1	14	14	9	13	13	12	13	12	13	13	13	13	13	12	12	14	12	13	13	13	12	13	12	13	13	13	13	13	12	12	14	12	13	8	8	7	8	7	8	8	8	8	8
sp|P26785|RL16B_YEAST	sp|P26785|RL16B_YEAST	12	7	7	>sp|P26785|RL16B_YEAST 60S ribosomal protein L16-B OS=Saccharomyces cerevisiae (strain ATCC 204508 / S288c) GN=RPL16B PE=1 SV=3	1	12	7	7	12	12	12	12	12	12	12	12	12	12	10	12	11	11	11	7	7	7	7	7	7	7	7	7	7	7	7	6	6	7	7	7	7	7	7	7	7	7	7	7
sp|P26786|RS7A_YEAST	sp|P26786|RS7A_YEAST	12	6	6	>sp|P26786|RS7A_YEAST 40S ribosomal protein S7-A OS=Saccharomyces cerevisiae (strain ATCC 204508 / S288c) GN=RPS7A PE=1 SV=4	1	12	6	6	10	12	12	11	11	11	10	11	10	11	12	11	11	12	11	4	6	6	5	5	5	4	5	4	5	6	5	5	6	5	4	6	6	5	5	5	4	5	4	5
sp|P27476|NSR1_YEAST	sp|P27476|NSR1_YEAST	12	12	12	>sp|P27476|NSR1_YEAST Nuclear localization sequence-binding protein OS=Saccharomyces cerevisiae (strain ATCC 204508 / S288c) GN=NSR1 PE=1 SV=1	1	12	12	12	11	12	12	12	12	11	12	12	11	12	12	10	12	11	12	11	12	12	12	12	11	12	12	11	12	12	10	12	11	12	11	12	12	12	12	11	12	12	11	12
sp|P27614|CBPS_YEAST	sp|P27614|CBPS_YEAST	4	4	4	>sp|P27614|CBPS_YEAST Carboxypeptidase S OS=Saccharomyces cerevisiae (strain ATCC 204508 / S288c) GN=CPS1 PE=1 SV=2	1	4	4	4	4	3	4	4	4	4	4	4	3	4	3	3	3	3	3	4	3	4	4	4	4	4	4	3	4	3	3	3	3	3	4	3	4	4	4	4	4	4	3	4
sp|P27616|PUR7_YEAST	sp|P27616|PUR7_YEAST	8	8	8	>sp|P27616|PUR7_YEAST Phosphoribosylaminoimidazole-succinocarboxamide synthase OS=Saccharomyces cerevisiae (strain ATCC 204508 / S288c) GN=ADE1 PE=1 SV=2	1	8	8	8	7	6	6	6	6	5	6	5	5	5	6	3	5	4	6	7	6	6	6	6	5	6	5	5	5	6	3	5	4	6	7	6	6	6	6	5	6	5	5	5
sp|P27692|SPT5_YEAST	sp|P27692|SPT5_YEAST	9	9	9	>sp|P27692|SPT5_YEAST Transcription elongation factor SPT5 OS=Saccharomyces cerevisiae (strain ATCC 204508 / S288c) GN=SPT5 PE=1 SV=1	1	9	9	9	6	7	6	5	6	7	7	7	5	4	5	3	3	3	2	6	7	6	5	6	7	7	7	5	4	5	3	3	3	2	6	7	6	5	6	7	7	7	5	4
sp|P27809|KRE2_YEAST	sp|P27809|KRE2_YEAST	4	4	4	>sp|P27809|KRE2_YEAST Glycolipid 2-alpha-mannosyltransferase OS=Saccharomyces cerevisiae (strain ATCC 204508 / S288c) GN=KRE2 PE=1 SV=1	1	4	4	4	4	3	4	2	4	4	3	4	2	3	4	3	3	3	4	4	3	4	2	4	4	3	4	2	3	4	3	3	3	4	4	3	4	2	4	4	3	4	2	3
sp|P27810|KTR1_YEAST	sp|P27810|KTR1_YEAST	2	2	2	>sp|P27810|KTR1_YEAST Alpha-1,2 mannosyltransferase KTR1 OS=Saccharomyces cerevisiae (strain ATCC 204508 / S288c) GN=KTR1 PE=1 SV=1	1	2	2	2	2	2	2	2	1	2	2	2	2	2	2	2	1	2	2	2	2	2	2	1	2	2	2	2	2	2	2	1	2	2	2	2	2	2	1	2	2	2	2	2
sp|P28000|RPAC2_YEAST	sp|P28000|RPAC2_YEAST	2	2	2	>sp|P28000|RPAC2_YEAST DNA-directed RNA polymerases I and III subunit RPAC2 OS=Saccharomyces cerevisiae (strain ATCC 204508 / S288c) GN=RPC19 PE=1 SV=1	1	2	2	2	2	1	2	2	2	2	2	2	1	2	2	1	1	1	2	2	1	2	2	2	2	2	2	1	2	2	1	1	1	2	2	1	2	2	2	2	2	2	1	2
sp|P28007|GAR1_YEAST	sp|P28007|GAR1_YEAST	3	3	3	>sp|P28007|GAR1_YEAST H/ACA ribonucleoprotein complex subunit 1 OS=Saccharomyces cerevisiae (strain ATCC 204508 / S288c) GN=GAR1 PE=1 SV=1	1	3	3	3	2	2	3	2	2	3	3	2	1	2	2	2	2	3	2	2	2	3	2	2	3	3	2	1	2	2	2	2	3	2	2	2	3	2	2	3	3	2	1	2
sp|P28241|IDH2_YEAST	sp|P28241|IDH2_YEAST	5	5	5	>sp|P28241|IDH2_YEAST Isocitrate dehydrogenase [NAD] subunit 2, mitochondrial OS=Saccharomyces cerevisiae (strain ATCC 204508 / S288c) GN=IDH2 PE=1 SV=1	1	5	5	5	2	3	4	2	3	3	3	2	1	4	3	3	5	5	4	2	3	4	2	3	3	3	2	1	4	3	3	5	5	4	2	3	4	2	3	3	3	2	1	4
sp|P28272|PYRD_YEAST	sp|P28272|PYRD_YEAST	7	7	7	>sp|P28272|PYRD_YEAST Dihydroorotate dehydrogenase (fumarate) OS=Saccharomyces cerevisiae (strain ATCC 204508 / S288c) GN=URA1 PE=1 SV=1	1	7	7	7	6	5	5	6	6	6	6	6	6	6	7	6	6	6	6	6	5	5	6	6	6	6	6	6	6	7	6	6	6	6	6	5	5	6	6	6	6	6	6	6
sp|P28274|URA7_YEAST;sp|P38627|URA8_YEAST	sp|P28274|URA7_YEAST	13;2	13;2	13;2	>sp|P28274|URA7_YEAST CTP synthase 1 OS=Saccharomyces cerevisiae (strain ATCC 204508 / S288c) GN=URA7 PE=1 SV=2	2	13	13	13	11	12	12	11	13	11	11	12	10	10	9	12	8	10	8	11	12	12	11	13	11	11	12	10	10	9	12	8	10	8	11	12	12	11	13	11	11	12	10	10
sp|P28319|CWP1_YEAST	sp|P28319|CWP1_YEAST	3	3	3	>sp|P28319|CWP1_YEAST Cell wall protein CWP1 OS=Saccharomyces cerevisiae (strain ATCC 204508 / S288c) GN=CWP1 PE=1 SV=2	1	3	3	3	3	3	3	2	3	2	3	3	3	3	3	3	3	3	3	3	3	3	2	3	2	3	3	3	3	3	3	3	3	3	3	3	3	2	3	2	3	3	3	3
sp|P28707|SBA1_YEAST	sp|P28707|SBA1_YEAST	4	4	4	>sp|P28707|SBA1_YEAST Co-chaperone protein SBA1 OS=Saccharomyces cerevisiae (strain ATCC 204508 / S288c) GN=SBA1 PE=1 SV=3	1	4	4	4	3	4	4	3	4	4	3	3	2	2	3	3	3	3	3	3	4	4	3	4	4	3	3	2	2	3	3	3	3	3	3	4	4	3	4	4	3	3	2	2
sp|P28777|AROC_YEAST	sp|P28777|AROC_YEAST	12	12	12	>sp|P28777|AROC_YEAST Chorismate synthase OS=Saccharomyces cerevisiae (strain ATCC 204508 / S288c) GN=ARO2 PE=1 SV=1	1	12	12	12	9	9	9	9	9	9	9	10	9	9	10	8	10	10	10	9	9	9	9	9	9	9	10	9	9	10	8	10	10	10	9	9	9	9	9	9	9	10	9	9
sp|P28834|IDH1_YEAST	sp|P28834|IDH1_YEAST	10	10	10	>sp|P28834|IDH1_YEAST Isocitrate dehydrogenase [NAD] subunit 1, mitochondrial OS=Saccharomyces cerevisiae (strain ATCC 204508 / S288c) GN=IDH1 PE=1 SV=2	1	10	10	10	7	8	8	8	8	7	8	8	7	10	9	6	7	7	9	7	8	8	8	8	7	8	8	7	10	9	6	7	7	9	7	8	8	8	8	7	8	8	7	10
sp|P29311|BMH1_YEAST	sp|P29311|BMH1_YEAST	15	3	3	>sp|P29311|BMH1_YEAST Protein BMH1 OS=Saccharomyces cerevisiae (strain ATCC 204508 / S288c) GN=BMH1 PE=1 SV=4	1	15	3	3	14	12	11	13	12	12	14	12	12	14	14	14	15	15	13	3	3	3	3	3	3	3	3	2	3	3	3	3	3	3	3	3	3	3	3	3	3	3	2	3
sp|P29453|RL8B_YEAST	sp|P29453|RL8B_YEAST	25	25	6	>sp|P29453|RL8B_YEAST 60S ribosomal protein L8-B OS=Saccharomyces cerevisiae (strain ATCC 204508 / S288c) GN=RPL8B PE=1 SV=3	1	25	25	6	23	24	23	24	24	20	23	22	20	25	25	23	24	22	24	23	24	23	24	24	20	23	22	20	25	25	23	24	22	24	5	6	6	6	5	6	6	6	5	6
sp|P29509|TRXB1_YEAST;sp|P38816|TRXB2_YEAST	sp|P29509|TRXB1_YEAST	11;1	11;1	11;1	>sp|P29509|TRXB1_YEAST Thioredoxin reductase 1 OS=Saccharomyces cerevisiae (strain ATCC 204508 / S288c) GN=TRR1 PE=1 SV=3	2	11	11	11	7	7	8	5	7	8	5	6	5	9	9	11	10	10	10	7	7	8	5	7	8	5	6	5	9	9	11	10	10	10	7	7	8	5	7	8	5	6	5	9
sp|P29547|EF1G1_YEAST	sp|P29547|EF1G1_YEAST	12	10	10	>sp|P29547|EF1G1_YEAST Elongation factor 1-gamma 1 OS=Saccharomyces cerevisiae (strain ATCC 204508 / S288c) GN=CAM1 PE=1 SV=2	1	12	10	10	9	10	11	11	11	11	10	11	11	9	11	11	11	10	11	7	8	9	9	9	9	8	9	9	7	9	9	10	9	9	7	8	9	9	9	9	8	9	9	7
sp|P29704|FDFT_YEAST	sp|P29704|FDFT_YEAST	4	4	4	>sp|P29704|FDFT_YEAST Squalene synthase OS=Saccharomyces cerevisiae (strain ATCC 204508 / S288c) GN=ERG9 PE=1 SV=2	1	4	4	4	4	4	4	4	4	4	4	4	3	4	4	3	4	3	3	4	4	4	4	4	4	4	4	3	4	4	3	4	3	3	4	4	4	4	4	4	4	4	3	4
sp|P29952|MPI_YEAST	sp|P29952|MPI_YEAST	7	7	7	>sp|P29952|MPI_YEAST Mannose-6-phosphate isomerase OS=Saccharomyces cerevisiae (strain ATCC 204508 / S288c) GN=PMI40 PE=1 SV=4	1	7	7	7	6	6	5	6	6	6	4	5	3	5	4	5	5	5	5	6	6	5	6	6	6	4	5	3	5	4	5	5	5	5	6	6	5	6	6	6	4	5	3	5
sp|P30624|LCF1_YEAST	sp|P30624|LCF1_YEAST	4	4	3	>sp|P30624|LCF1_YEAST Long-chain-fatty-acid--CoA ligase 1 OS=Saccharomyces cerevisiae (strain ATCC 204508 / S288c) GN=FAA1 PE=1 SV=1	1	4	4	3	3	2	2	3	2	3	2	2	3	3	3	3	4	3	3	3	2	2	3	2	3	2	2	3	3	3	3	4	3	3	2	1	1	2	1	2	1	1	2	2
sp|P30656|PSB5_YEAST	sp|P30656|PSB5_YEAST	3	3	3	>sp|P30656|PSB5_YEAST Proteasome subunit beta type-5 OS=Saccharomyces cerevisiae (strain ATCC 204508 / S288c) GN=PRE2 PE=1 SV=3	1	3	3	3	2	2	2	2	2	1	3	2	2	2	2	2	2	2	1	2	2	2	2	2	1	3	2	2	2	2	2	2	2	1	2	2	2	2	2	1	3	2	2	2
sp|P30822|XPO1_YEAST	sp|P30822|XPO1_YEAST	4	4	4	>sp|P30822|XPO1_YEAST Exportin-1 OS=Saccharomyces cerevisiae (strain ATCC 204508 / S288c) GN=CRM1 PE=1 SV=1	1	4	4	4	3	3	2	3	3	3	3	3	4	3	3	2	2	2	3	3	3	2	3	3	3	3	3	4	3	3	2	2	2	3	3	3	2	3	3	3	3	3	4	3
sp|P31116|DHOM_YEAST	sp|P31116|DHOM_YEAST	16	16	16	>sp|P31116|DHOM_YEAST Homoserine dehydrogenase OS=Saccharomyces cerevisiae (strain ATCC 204508 / S288c) GN=HOM6 PE=1 SV=1	1	16	16	16	14	14	14	14	14	11	14	13	12	14	14	12	15	16	15	14	14	14	14	14	11	14	13	12	14	14	12	15	16	15	14	14	14	14	14	11	14	13	12	14
sp|P31373|CYS3_YEAST	sp|P31373|CYS3_YEAST	10	10	10	>sp|P31373|CYS3_YEAST Cystathionine gamma-lyase OS=Saccharomyces cerevisiae (strain ATCC 204508 / S288c) GN=CYS3 PE=1 SV=2	1	10	10	10	8	7	8	8	8	8	8	8	8	8	7	7	9	10	10	8	7	8	8	8	8	8	8	8	8	7	7	9	10	10	8	7	8	8	8	8	8	8	8	8
sp|P31382|PMT2_YEAST;sp|P47190|PMT3_YEAST	sp|P31382|PMT2_YEAST	4;1	4;1	4;1	>sp|P31382|PMT2_YEAST Dolichyl-phosphate-mannose--protein mannosyltransferase 2 OS=Saccharomyces cerevisiae (strain ATCC 204508 / S288c) GN=PMT2 PE=1 SV=2	2	4	4	4	4	4	3	4	4	3	4	4	3	3	4	3	3	3	4	4	4	3	4	4	3	4	4	3	3	4	3	3	3	4	4	4	3	4	4	3	4	4	3	3
sp|P31412|VATC_YEAST	sp|P31412|VATC_YEAST	9	9	9	>sp|P31412|VATC_YEAST V-type proton ATPase subunit C OS=Saccharomyces cerevisiae (strain ATCC 204508 / S288c) GN=VMA5 PE=1 SV=4	1	9	9	9	9	7	6	9	7	9	6	6	7	7	9	9	7	7	8	9	7	6	9	7	9	6	6	7	7	9	9	7	7	8	9	7	6	9	7	9	6	6	7	7
sp|P31539|HS104_YEAST	sp|P31539|HS104_YEAST	27	27	27	>sp|P31539|HS104_YEAST Heat shock protein 104 OS=Saccharomyces cerevisiae (strain ATCC 204508 / S288c) GN=HSP104 PE=1 SV=2	1	27	27	27	24	24	24	24	23	23	24	25	25	23	24	25	24	23	21	24	24	24	24	23	23	24	25	25	23	24	25	24	23	21	24	24	24	24	23	23	24	25	25	23
sp|P31787|ACBP_YEAST	sp|P31787|ACBP_YEAST	3	3	3	>sp|P31787|ACBP_YEAST Acyl-CoA-binding protein OS=Saccharomyces cerevisiae (strain ATCC 204508 / S288c) GN=ACB1 PE=1 SV=3	1	3	3	3	2	2	2	2	2	2	1	2	2	2	1	2	2	2	1	2	2	2	2	2	2	1	2	2	2	1	2	2	2	1	2	2	2	2	2	2	1	2	2	2
sp|P32074|COPG_YEAST	sp|P32074|COPG_YEAST	12	12	12	>sp|P32074|COPG_YEAST Coatomer subunit gamma OS=Saccharomyces cerevisiae (strain ATCC 204508 / S288c) GN=SEC21 PE=1 SV=2	1	12	12	12	11	8	12	10	12	8	10	10	10	10	12	10	9	10	12	11	8	12	10	12	8	10	10	10	10	12	10	9	10	12	11	8	12	10	12	8	10	10	10	10
sp|P32178|CHMU_YEAST	sp|P32178|CHMU_YEAST	2	2	2	>sp|P32178|CHMU_YEAST Chorismate mutase OS=Saccharomyces cerevisiae (strain ATCC 204508 / S288c) GN=ARO7 PE=1 SV=1	1	2	2	2	2	1	1	1	1	1	1	1	1	1	2	0	2	0	2	2	1	1	1	1	1	1	1	1	1	2	0	2	0	2	2	1	1	1	1	1	1	1	1	1
sp|P32179|MET22_YEAST	sp|P32179|MET22_YEAST	1	1	1	>sp|P32179|MET22_YEAST 3(2),5-bisphosphate nucleotidase OS=Saccharomyces cerevisiae (strain ATCC 204508 / S288c) GN=MET22 PE=1 SV=1	1	1	1	1	1	0	1	1	1	1	1	1	1	1	1	1	1	0	1	1	0	1	1	1	1	1	1	1	1	1	1	1	0	1	1	0	1	1	1	1	1	1	1	1
sp|P32263|P5CR_YEAST	sp|P32263|P5CR_YEAST	5	5	5	>sp|P32263|P5CR_YEAST Pyrroline-5-carboxylate reductase OS=Saccharomyces cerevisiae (strain ATCC 204508 / S288c) GN=PRO3 PE=1 SV=1	1	5	5	5	4	4	4	4	4	2	4	4	4	4	4	4	5	5	5	4	4	4	4	4	2	4	4	4	4	4	4	5	5	5	4	4	4	4	4	2	4	4	4	4
sp|P32264|PROB_YEAST	sp|P32264|PROB_YEAST	2	2	2	>sp|P32264|PROB_YEAST Glutamate 5-kinase OS=Saccharomyces cerevisiae (strain ATCC 204508 / S288c) GN=PRO1 PE=1 SV=2	1	2	2	2	2	2	2	2	2	2	1	2	2	2	2	2	1	1	1	2	2	2	2	2	2	1	2	2	2	2	2	1	1	1	2	2	2	2	2	2	1	2	2	2
sp|P32288|GLNA_YEAST	sp|P32288|GLNA_YEAST	9	9	9	>sp|P32288|GLNA_YEAST Glutamine synthetase OS=Saccharomyces cerevisiae (strain ATCC 204508 / S288c) GN=GLN1 PE=1 SV=4	1	9	9	9	9	8	9	9	9	8	9	8	5	9	9	8	9	8	9	9	8	9	9	9	8	9	8	5	9	9	8	9	8	9	9	8	9	9	9	8	9	8	5	9
sp|P32324|EF2_YEAST	sp|P32324|EF2_YEAST	37	37	37	>sp|P32324|EF2_YEAST Elongation factor 2 OS=Saccharomyces cerevisiae (strain ATCC 204508 / S288c) GN=EFT1 PE=1 SV=1	1	37	37	37	30	30	31	31	32	30	29	27	25	31	33	30	34	37	36	30	30	31	31	32	30	29	27	25	31	33	30	34	37	36	30	30	31	31	32	30	29	27	25	31
sp|P32327|PYC2_YEAST	sp|P32327|PYC2_YEAST	18	2	2	>sp|P32327|PYC2_YEAST Pyruvate carboxylase 2 OS=Saccharomyces cerevisiae (strain ATCC 204508 / S288c) GN=PYC2 PE=1 SV=2	1	18	2	2	16	15	15	16	15	12	15	15	14	14	17	16	14	16	15	2	1	1	2	2	1	2	1	1	1	2	2	0	2	1	2	1	1	2	2	1	2	1	1	1
sp|P32337|IMB3_YEAST	sp|P32337|IMB3_YEAST	3	3	3	>sp|P32337|IMB3_YEAST Importin subunit beta-3 OS=Saccharomyces cerevisiae (strain ATCC 204508 / S288c) GN=PSE1 PE=1 SV=2	1	3	3	3	2	0	2	2	2	2	2	2	2	1	1	2	1	1	1	2	0	2	2	2	2	2	2	2	1	1	2	1	1	1	2	0	2	2	2	2	2	2	2	1
sp|P32352|ERG2_YEAST	sp|P32352|ERG2_YEAST	2	2	2	>sp|P32352|ERG2_YEAST C-8 sterol isomerase OS=Saccharomyces cerevisiae (strain ATCC 204508 / S288c) GN=ERG2 PE=1 SV=1	1	2	2	2	2	2	2	2	2	2	2	2	1	2	2	1	2	2	2	2	2	2	2	2	2	2	2	1	2	2	1	2	2	2	2	2	2	2	2	2	2	2	1	2
sp|P32366|VA0D_YEAST	sp|P32366|VA0D_YEAST	2	2	2	>sp|P32366|VA0D_YEAST V-type proton ATPase subunit d OS=Saccharomyces cerevisiae (strain ATCC 204508 / S288c) GN=VMA6 PE=1 SV=2	1	2	2	2	2	2	2	2	2	2	2	2	1	2	1	2	1	1	1	2	2	2	2	2	2	2	2	1	2	1	2	1	1	1	2	2	2	2	2	2	2	2	1	2
sp|P32368|SAC1_YEAST	sp|P32368|SAC1_YEAST	9	9	9	>sp|P32368|SAC1_YEAST Phosphoinositide phosphatase SAC1 OS=Saccharomyces cerevisiae (strain ATCC 204508 / S288c) GN=SAC1 PE=1 SV=1	1	9	9	9	8	7	7	7	7	6	5	6	4	5	9	4	6	6	6	8	7	7	7	7	6	5	6	4	5	9	4	6	6	6	8	7	7	7	7	6	5	6	4	5
sp|P32377|MVD1_YEAST	sp|P32377|MVD1_YEAST	4	4	4	>sp|P32377|MVD1_YEAST Diphosphomevalonate decarboxylase OS=Saccharomyces cerevisiae (strain ATCC 204508 / S288c) GN=MVD1 PE=1 SV=2	1	4	4	4	3	3	3	3	3	1	3	2	3	3	2	1	3	3	4	3	3	3	3	3	1	3	2	3	3	2	1	3	3	4	3	3	3	3	3	1	3	2	3	3
sp|P32379|PSA5_YEAST	sp|P32379|PSA5_YEAST	3	3	3	>sp|P32379|PSA5_YEAST Proteasome subunit alpha type-5 OS=Saccharomyces cerevisiae (strain ATCC 204508 / S288c) GN=PUP2 PE=1 SV=2	1	3	3	3	3	3	3	3	3	1	3	3	3	3	3	3	3	3	3	3	3	3	3	3	1	3	3	3	3	3	3	3	3	3	3	3	3	3	3	1	3	3	3	3
sp|P32381|ARP2_YEAST	sp|P32381|ARP2_YEAST	4	4	4	>sp|P32381|ARP2_YEAST Actin-related protein 2 OS=Saccharomyces cerevisiae (strain ATCC 204508 / S288c) GN=ARP2 PE=1 SV=1	1	4	4	4	4	4	4	4	4	3	3	4	4	3	4	4	4	4	4	4	4	4	4	4	3	3	4	4	3	4	4	4	4	4	4	4	4	4	4	3	3	4	4	3
sp|P32386|YBT1_YEAST	sp|P32386|YBT1_YEAST	6	6	6	>sp|P32386|YBT1_YEAST ATP-dependent bile acid permease OS=Saccharomyces cerevisiae (strain ATCC 204508 / S288c) GN=YBT1 PE=1 SV=2	1	6	6	6	1	4	3	3	3	2	4	1	5	3	4	1	0	1	1	1	4	3	3	3	2	4	1	5	3	4	1	0	1	1	1	4	3	3	3	2	4	1	5	3
sp|P32445|RIM1_YEAST	sp|P32445|RIM1_YEAST	3	3	3	>sp|P32445|RIM1_YEAST Single-stranded DNA-binding protein RIM1, mitochondrial OS=Saccharomyces cerevisiae (strain ATCC 204508 / S288c) GN=RIM1 PE=1 SV=1	1	3	3	3	3	3	2	3	3	3	3	3	3	2	2	3	3	3	3	3	3	2	3	3	3	3	3	3	2	2	3	3	3	3	3	3	2	3	3	3	3	3	3	2
sp|P32449|AROG_YEAST	sp|P32449|AROG_YEAST	12	12	10	>sp|P32449|AROG_YEAST Phospho-2-dehydro-3-deoxyheptonate aldolase, tyrosine-inhibited OS=Saccharomyces cerevisiae (strain ATCC 204508 / S288c) GN=ARO4 PE=1 SV=2	1	12	12	10	11	10	11	10	11	9	10	10	10	9	9	8	9	9	10	11	10	11	10	11	9	10	10	10	9	9	8	9	9	10	9	8	9	8	9	7	8	8	8	7
sp|P32453|ATP11_YEAST	sp|P32453|ATP11_YEAST	1	1	1	>sp|P32453|ATP11_YEAST Protein ATP11, mitochondrial OS=Saccharomyces cerevisiae (strain ATCC 204508 / S288c) GN=ATP11 PE=1 SV=1	1	1	1	1	1	1	1	1	1	1	0	0	1	0	1	0	0	0	1	1	1	1	1	1	1	0	0	1	0	1	0	0	0	1	1	1	1	1	1	1	0	0	1	0
sp|P32454|APE2_YEAST	sp|P32454|APE2_YEAST	13	13	13	>sp|P32454|APE2_YEAST Aminopeptidase 2, mitochondrial OS=Saccharomyces cerevisiae (strain ATCC 204508 / S288c) GN=APE2 PE=1 SV=4	1	13	13	13	9	10	9	8	10	7	6	7	6	9	9	8	11	9	11	9	10	9	8	10	7	6	7	6	9	9	8	11	9	11	9	10	9	8	10	7	6	7	6	9
sp|P32457|CDC3_YEAST	sp|P32457|CDC3_YEAST	2	2	2	>sp|P32457|CDC3_YEAST Cell division control protein 3 OS=Saccharomyces cerevisiae (strain ATCC 204508 / S288c) GN=CDC3 PE=1 SV=3	1	2	2	2	1	2	2	2	1	2	2	2	1	1	1	2	0	1	2	1	2	2	2	1	2	2	2	1	1	1	2	0	1	2	1	2	2	2	1	2	2	2	1	1
sp|P32463|ACPM_YEAST	sp|P32463|ACPM_YEAST	2	2	2	>sp|P32463|ACPM_YEAST Acyl carrier protein, mitochondrial OS=Saccharomyces cerevisiae (strain ATCC 204508 / S288c) GN=ACP1 PE=1 SV=1	1	2	2	2	2	2	2	2	2	2	2	2	1	2	2	1	2	1	2	2	2	2	2	2	2	2	2	1	2	2	1	2	1	2	2	2	2	2	2	2	2	2	1	2
sp|P32466|HXT3_YEAST	sp|P32466|HXT3_YEAST	5	5	4	>sp|P32466|HXT3_YEAST Low-affinity glucose transporter HXT3 OS=Saccharomyces cerevisiae (strain ATCC 204508 / S288c) GN=HXT3 PE=1 SV=1	1	5	5	4	3	3	3	2	2	3	2	2	3	3	3	3	3	2	3	3	3	3	2	2	3	2	2	3	3	3	3	3	2	3	2	3	2	2	2	3	2	2	3	3
sp|P32468|CDC12_YEAST	sp|P32468|CDC12_YEAST	3	3	3	>sp|P32468|CDC12_YEAST Cell division control protein 12 OS=Saccharomyces cerevisiae (strain ATCC 204508 / S288c) GN=CDC12 PE=1 SV=1	1	3	3	3	3	2	3	2	3	2	3	3	3	3	3	3	1	3	3	3	2	3	2	3	2	3	3	3	3	3	3	1	3	3	3	2	3	2	3	2	3	3	3	3
sp|P32469|DPH5_YEAST	sp|P32469|DPH5_YEAST	3	3	3	>sp|P32469|DPH5_YEAST Diphthine synthase OS=Saccharomyces cerevisiae (strain ATCC 204508 / S288c) GN=DPH5 PE=1 SV=1	1	3	3	3	3	1	3	2	3	1	3	1	2	2	2	2	2	3	2	3	1	3	2	3	1	3	1	2	2	2	2	2	3	2	3	1	3	2	3	1	3	1	2	2
sp|P32471|EF1B_YEAST	sp|P32471|EF1B_YEAST	6	6	6	>sp|P32471|EF1B_YEAST Elongation factor 1-beta OS=Saccharomyces cerevisiae (strain ATCC 204508 / S288c) GN=EFB1 PE=1 SV=4	1	6	6	6	4	5	4	5	4	5	4	5	4	4	3	3	6	5	5	4	5	4	5	4	5	4	5	4	4	3	3	6	5	5	4	5	4	5	4	5	4	5	4	4
sp|P32473|ODPB_YEAST	sp|P32473|ODPB_YEAST	5	5	5	>sp|P32473|ODPB_YEAST Pyruvate dehydrogenase E1 component subunit beta, mitochondrial OS=Saccharomyces cerevisiae (strain ATCC 204508 / S288c) GN=PDB1 PE=1 SV=2	1	5	5	5	4	4	4	4	4	3	4	4	3	4	4	3	5	3	5	4	4	4	4	4	3	4	4	3	4	4	3	5	3	5	4	4	4	4	4	3	4	4	3	4
sp|P32476|ERG1_YEAST	sp|P32476|ERG1_YEAST	3	3	3	>sp|P32476|ERG1_YEAST Squalene monooxygenase OS=Saccharomyces cerevisiae (strain ATCC 204508 / S288c) GN=ERG1 PE=1 SV=2	1	3	3	3	3	2	3	3	3	3	3	3	2	3	3	3	3	3	3	3	2	3	3	3	3	3	3	2	3	3	3	3	3	3	3	2	3	3	3	3	3	3	2	3
sp|P32477|GSH1_YEAST	sp|P32477|GSH1_YEAST	2	2	2	>sp|P32477|GSH1_YEAST Glutamate--cysteine ligase OS=Saccharomyces cerevisiae (strain ATCC 204508 / S288c) GN=GSH1 PE=1 SV=1	1	2	2	2	2	2	2	1	2	2	0	1	2	1	2	1	0	1	1	2	2	2	1	2	2	0	1	2	1	2	1	0	1	1	2	2	2	1	2	2	0	1	2	1
sp|P32478|HS150_YEAST;sp|Q03178|PIR1_YEAST;sp|P46999|PIR5_YEAST;sp|Q03180|PIR3_YEAST	sp|P32478|HS150_YEAST;sp|Q03178|PIR1_YEAST	3;2;1;1	3;2;1;1	2;1;0;0	>sp|P32478|HS150_YEAST Cell wall mannoprotein HSP150 OS=Saccharomyces cerevisiae (strain ATCC 204508 / S288c) GN=HSP150 PE=1 SV=2;>sp|Q03178|PIR1_YEAST Cell wall mannoprotein PIR1 OS=Saccharomyces cerevisiae (strain ATCC 204508 / S288c) GN=PIR1 PE=1 SV=1	4	3	3	2	3	3	3	3	3	3	3	3	3	3	3	2	3	3	3	3	3	3	3	3	3	3	3	3	3	3	2	3	3	3	2	2	2	2	2	2	2	2	2	2
sp|P32481|IF2G_YEAST	sp|P32481|IF2G_YEAST	16	16	16	>sp|P32481|IF2G_YEAST Eukaryotic translation initiation factor 2 subunit gamma OS=Saccharomyces cerevisiae (strain ATCC 204508 / S288c) GN=GCD11 PE=1 SV=1	1	16	16	16	15	15	16	14	16	15	15	16	11	16	14	13	12	11	14	15	15	16	14	16	15	15	16	11	16	14	13	12	11	14	15	15	16	14	16	15	15	16	11	16
sp|P32486|KRE6_YEAST	sp|P32486|KRE6_YEAST	2	2	2	>sp|P32486|KRE6_YEAST Beta-glucan synthesis-associated protein KRE6 OS=Saccharomyces cerevisiae (strain ATCC 204508 / S288c) GN=KRE6 PE=1 SV=2	1	2	2	2	2	1	2	2	2	1	2	2	1	2	2	2	1	2	1	2	1	2	2	2	1	2	2	1	2	2	2	1	2	1	2	1	2	2	2	1	2	2	1	2
sp|P32495|NHP2_YEAST	sp|P32495|NHP2_YEAST	2	2	2	>sp|P32495|NHP2_YEAST H/ACA ribonucleoprotein complex subunit 2 OS=Saccharomyces cerevisiae (strain ATCC 204508 / S288c) GN=NHP2 PE=1 SV=2	1	2	2	2	2	1	2	2	2	2	2	2	2	2	2	1	2	2	2	2	1	2	2	2	2	2	2	2	2	2	1	2	2	2	2	1	2	2	2	2	2	2	2	2
sp|P32496|RPN12_YEAST	sp|P32496|RPN12_YEAST	4	4	4	>sp|P32496|RPN12_YEAST 26S proteasome regulatory subunit RPN12 OS=Saccharomyces cerevisiae (strain ATCC 204508 / S288c) GN=RPN12 PE=1 SV=3	1	4	4	4	1	1	1	1	1	2	1	2	1	1	3	2	2	2	3	1	1	1	1	1	2	1	2	1	1	3	2	2	2	3	1	1	1	1	1	2	1	2	1	1
sp|P32497|EIF3C_YEAST	sp|P32497|EIF3C_YEAST	14	14	14	>sp|P32497|EIF3C_YEAST Eukaryotic translation initiation factor 3 subunit C OS=Saccharomyces cerevisiae (strain ATCC 204508 / S288c) GN=NIP1 PE=1 SV=2	1	14	14	14	14	13	14	14	14	13	14	14	13	12	13	13	12	13	13	14	13	14	14	14	13	14	14	13	12	13	13	12	13	13	14	13	14	14	14	13	14	14	13	12
sp|P32499|NUP2_YEAST	sp|P32499|NUP2_YEAST	5	5	5	>sp|P32499|NUP2_YEAST Nucleoporin NUP2 OS=Saccharomyces cerevisiae (strain ATCC 204508 / S288c) GN=NUP2 PE=1 SV=2	1	5	5	5	4	4	4	4	3	2	4	3	3	2	4	2	2	4	3	4	4	4	4	3	2	4	3	3	2	4	2	2	4	3	4	4	4	4	3	2	4	3	3	2
sp|P32501|EI2BE_YEAST	sp|P32501|EI2BE_YEAST	3	3	3	>sp|P32501|EI2BE_YEAST Translation initiation factor eIF-2B subunit epsilon OS=Saccharomyces cerevisiae (strain ATCC 204508 / S288c) GN=GCD6 PE=1 SV=1	1	3	3	3	2	2	2	1	2	2	1	2	3	2	1	1	1	1	1	2	2	2	1	2	2	1	2	3	2	1	1	1	1	1	2	2	2	1	2	2	1	2	3	2
sp|P32502|EI2BB_YEAST	sp|P32502|EI2BB_YEAST	2	2	2	>sp|P32502|EI2BB_YEAST Translation initiation factor eIF-2B subunit beta OS=Saccharomyces cerevisiae (strain ATCC 204508 / S288c) GN=GCD7 PE=1 SV=1	1	2	2	2	2	2	2	2	2	1	2	2	2	2	2	0	1	1	1	2	2	2	2	2	1	2	2	2	2	2	0	1	1	1	2	2	2	2	2	1	2	2	2	2
sp|P32521|PAN1_YEAST	sp|P32521|PAN1_YEAST	3	3	3	>sp|P32521|PAN1_YEAST Actin cytoskeleton-regulatory complex protein PAN1 OS=Saccharomyces cerevisiae (strain ATCC 204508 / S288c) GN=PAN1 PE=1 SV=2	1	3	3	3	2	2	2	1	2	2	0	3	1	0	1	3	2	1	1	2	2	2	1	2	2	0	3	1	0	1	3	2	1	1	2	2	2	1	2	2	0	3	1	0
sp|P32527|ZUO1_YEAST	sp|P32527|ZUO1_YEAST	15	15	15	>sp|P32527|ZUO1_YEAST Zuotin OS=Saccharomyces cerevisiae (strain ATCC 204508 / S288c) GN=ZUO1 PE=1 SV=1	1	15	15	15	12	13	13	13	15	14	14	14	12	13	14	13	15	13	15	12	13	13	13	15	14	14	14	12	13	14	13	15	13	15	12	13	13	13	15	14	14	14	12	13
sp|P32529|RPA12_YEAST	sp|P32529|RPA12_YEAST	1	1	1	>sp|P32529|RPA12_YEAST DNA-directed RNA polymerase I subunit RPA12 OS=Saccharomyces cerevisiae (strain ATCC 204508 / S288c) GN=RPA12 PE=1 SV=1	1	1	1	1	1	1	1	1	1	1	1	1	1	1	1	1	1	1	1	1	1	1	1	1	1	1	1	1	1	1	1	1	1	1	1	1	1	1	1	1	1	1	1	1
sp|P32558|SPT16_YEAST	sp|P32558|SPT16_YEAST	7	7	7	>sp|P32558|SPT16_YEAST FACT complex subunit SPT16 OS=Saccharomyces cerevisiae (strain ATCC 204508 / S288c) GN=SPT16 PE=1 SV=1	1	7	7	7	6	6	5	7	6	4	5	4	3	3	5	5	3	3	3	6	6	5	7	6	4	5	4	3	3	5	5	3	3	3	6	6	5	7	6	4	5	4	3	3
sp|P32563|VPH1_YEAST	sp|P32563|VPH1_YEAST	9	9	9	>sp|P32563|VPH1_YEAST V-type proton ATPase subunit a, vacuolar isoform OS=Saccharomyces cerevisiae (strain ATCC 204508 / S288c) GN=VPH1 PE=1 SV=3	1	9	9	9	9	7	8	9	8	8	5	6	7	9	9	9	7	7	9	9	7	8	9	8	8	5	6	7	9	9	9	7	7	9	9	7	8	9	8	8	5	6	7	9
sp|P32565|RPN2_YEAST;sp|P47169|MET5_YEAST	sp|P32565|RPN2_YEAST	13;1	13;1	13;1	>sp|P32565|RPN2_YEAST 26S proteasome regulatory subunit RPN2 OS=Saccharomyces cerevisiae (strain ATCC 204508 / S288c) GN=RPN2 PE=1 SV=4	2	13	13	13	13	13	12	12	12	11	11	12	9	10	9	9	7	7	9	13	13	12	12	12	11	11	12	9	10	9	9	7	7	9	13	13	12	12	12	11	11	12	9	10
sp|P32566|SMI1_YEAST	sp|P32566|SMI1_YEAST	2	2	2	>sp|P32566|SMI1_YEAST Cell wall assembly regulator SMI1 OS=Saccharomyces cerevisiae (strain ATCC 204508 / S288c) GN=SMI1 PE=1 SV=1	1	2	2	2	1	2	2	1	2	2	1	1	1	0	0	2	0	1	1	1	2	2	1	2	2	1	1	1	0	0	2	0	1	1	1	2	2	1	2	2	1	1	1	0
sp|P32568|SNQ2_YEAST	sp|P32568|SNQ2_YEAST	12	12	9	>sp|P32568|SNQ2_YEAST Protein SNQ2 OS=Saccharomyces cerevisiae (strain ATCC 204508 / S288c) GN=SNQ2 PE=1 SV=2	1	12	12	9	10	10	9	9	9	7	8	9	7	8	9	8	8	6	8	10	10	9	9	9	7	8	9	7	8	9	8	8	6	8	7	7	6	6	6	5	5	6	5	5
sp|P32582|CBS_YEAST	sp|P32582|CBS_YEAST	29	29	29	>sp|P32582|CBS_YEAST Cystathionine beta-synthase OS=Saccharomyces cerevisiae (strain ATCC 204508 / S288c) GN=CYS4 PE=1 SV=1	1	29	29	29	23	23	23	22	23	21	18	25	20	22	22	24	24	23	24	23	23	23	22	23	21	18	25	20	22	22	24	24	23	24	23	23	23	22	23	21	18	25	20	22
sp|P32583|SRP40_YEAST	sp|P32583|SRP40_YEAST	2	2	2	>sp|P32583|SRP40_YEAST Suppressor protein SRP40 OS=Saccharomyces cerevisiae (strain ATCC 204508 / S288c) GN=SRP40 PE=1 SV=2	1	2	2	2	2	1	1	2	2	2	2	2	2	1	1	2	1	2	2	2	1	1	2	2	2	2	2	2	1	1	2	1	2	2	2	1	1	2	2	2	2	2	2	1
sp|P32588|PUB1_YEAST	sp|P32588|PUB1_YEAST	6	6	6	>sp|P32588|PUB1_YEAST Nuclear and cytoplasmic polyadenylated RNA-binding protein PUB1 OS=Saccharomyces cerevisiae (strain ATCC 204508 / S288c) GN=PUB1 PE=1 SV=4	1	6	6	6	6	6	6	6	6	6	6	6	4	6	5	5	5	6	4	6	6	6	6	6	6	6	6	4	6	5	5	5	6	4	6	6	6	6	6	6	6	6	4	6
sp|P32589|HSP7F_YEAST	sp|P32589|HSP7F_YEAST	38	38	31	>sp|P32589|HSP7F_YEAST Heat shock protein homolog SSE1 OS=Saccharomyces cerevisiae (strain ATCC 204508 / S288c) GN=SSE1 PE=1 SV=4	1	38	38	31	32	35	36	33	35	35	32	33	30	36	38	35	34	33	33	32	35	36	33	35	35	32	33	30	36	38	35	34	33	33	25	28	29	26	28	28	25	26	23	29
sp|P32598|PP12_YEAST	sp|P32598|PP12_YEAST	4	4	4	>sp|P32598|PP12_YEAST Serine/threonine-protein phosphatase PP1-2 OS=Saccharomyces cerevisiae (strain ATCC 204508 / S288c) GN=GLC7 PE=1 SV=1	1	4	4	4	4	4	4	4	4	3	4	4	4	4	3	3	4	4	4	4	4	4	4	4	3	4	4	4	4	3	3	4	4	4	4	4	4	4	4	3	4	4	4	4
sp|P32599|FIMB_YEAST;REV__sp|P32599|FIMB_YEAST	sp|P32599|FIMB_YEAST	18;1	18;1	18;1	>sp|P32599|FIMB_YEAST Fimbrin OS=Saccharomyces cerevisiae (strain ATCC 204508 / S288c) GN=SAC6 PE=1 SV=1	2	18	18	18	13	13	14	14	14	15	13	14	14	15	17	11	14	15	16	13	13	14	14	14	15	13	14	14	15	17	11	14	15	16	13	13	14	14	14	15	13	14	14	15
sp|P32602|SEC17_YEAST	sp|P32602|SEC17_YEAST	2	2	2	>sp|P32602|SEC17_YEAST Alpha-soluble NSF attachment protein OS=Saccharomyces cerevisiae (strain ATCC 204508 / S288c) GN=SEC17 PE=1 SV=4	1	2	2	2	2	2	2	2	2	1	2	2	2	1	2	1	0	0	1	2	2	2	2	2	1	2	2	2	1	2	1	0	0	1	2	2	2	2	2	1	2	2	2	1
sp|P32610|VATD_YEAST	sp|P32610|VATD_YEAST	2	2	2	>sp|P32610|VATD_YEAST V-type proton ATPase subunit D OS=Saccharomyces cerevisiae (strain ATCC 204508 / S288c) GN=VMA8 PE=1 SV=1	1	2	2	2	2	2	2	2	2	2	2	2	1	1	1	1	1	0	1	2	2	2	2	2	2	2	2	1	1	1	1	1	0	1	2	2	2	2	2	2	2	2	1	1
sp|P32614|FRDS_YEAST	sp|P32614|FRDS_YEAST	13	13	13	>sp|P32614|FRDS_YEAST Fumarate reductase OS=Saccharomyces cerevisiae (strain ATCC 204508 / S288c) GN=YEL047C PE=1 SV=1	1	13	13	13	10	6	10	9	10	10	8	8	9	8	9	7	8	8	8	10	6	10	9	10	10	8	8	9	8	9	7	8	8	8	10	6	10	9	10	10	8	8	9	8
sp|P32621|GDA1_YEAST	sp|P32621|GDA1_YEAST	6	6	6	>sp|P32621|GDA1_YEAST Guanosine-diphosphatase OS=Saccharomyces cerevisiae (strain ATCC 204508 / S288c) GN=GDA1 PE=1 SV=1	1	6	6	6	2	5	3	3	4	3	4	3	3	3	5	3	4	2	3	2	5	3	3	4	3	4	3	3	3	5	3	4	2	3	2	5	3	3	4	3	4	3	3	3
sp|P32623|CRH2_YEAST	sp|P32623|CRH2_YEAST	3	3	3	>sp|P32623|CRH2_YEAST Probable glycosidase CRH2 OS=Saccharomyces cerevisiae (strain ATCC 204508 / S288c) GN=UTR2 PE=1 SV=3	1	3	3	3	3	3	3	2	3	2	3	3	3	3	2	1	2	1	3	3	3	3	2	3	2	3	3	3	3	2	1	2	1	3	3	3	3	2	3	2	3	3	3	3
sp|P32628|RAD23_YEAST	sp|P32628|RAD23_YEAST	6	6	6	>sp|P32628|RAD23_YEAST UV excision repair protein RAD23 OS=Saccharomyces cerevisiae (strain ATCC 204508 / S288c) GN=RAD23 PE=1 SV=1	1	6	6	6	5	4	4	4	4	5	4	5	3	2	3	3	2	0	4	5	4	4	4	4	5	4	5	3	2	3	3	2	0	4	5	4	4	4	4	5	4	5	3	2
sp|P32629|ANP1_YEAST	sp|P32629|ANP1_YEAST	1	1	1	>sp|P32629|ANP1_YEAST Mannan polymerase II complex ANP1 subunit OS=Saccharomyces cerevisiae (strain ATCC 204508 / S288c) GN=ANP1 PE=1 SV=3	1	1	1	1	0	1	1	1	1	0	0	0	1	0	1	0	1	0	0	0	1	1	1	1	0	0	0	1	0	1	0	1	0	0	0	1	1	1	1	0	0	0	1	0
sp|P32771|FADH_YEAST	sp|P32771|FADH_YEAST	3	3	3	>sp|P32771|FADH_YEAST S-(hydroxymethyl)glutathione dehydrogenase OS=Saccharomyces cerevisiae (strain ATCC 204508 / S288c) GN=SFA1 PE=1 SV=1	1	3	3	3	2	1	2	2	1	1	1	1	0	3	1	2	2	1	1	2	1	2	2	1	1	1	1	0	3	1	2	2	1	1	2	1	2	2	1	1	1	1	0	3
sp|P32791|FRE1_YEAST	sp|P32791|FRE1_YEAST	6	6	6	>sp|P32791|FRE1_YEAST Ferric/cupric reductase transmembrane component 1 OS=Saccharomyces cerevisiae (strain ATCC 204508 / S288c) GN=FRE1 PE=1 SV=1	1	6	6	6	5	5	6	5	5	5	6	6	5	6	6	6	4	4	5	5	5	6	5	5	5	6	6	5	6	6	6	4	4	5	5	5	6	5	5	5	6	6	5	6
sp|P32803|EMP24_YEAST	sp|P32803|EMP24_YEAST	2	2	2	>sp|P32803|EMP24_YEAST Endosomal protein P24B OS=Saccharomyces cerevisiae (strain ATCC 204508 / S288c) GN=EMP24 PE=1 SV=1	1	2	2	2	2	2	2	2	2	2	1	2	1	2	2	1	2	2	2	2	2	2	2	2	2	1	2	1	2	2	1	2	2	2	2	2	2	2	2	2	1	2	1	2
sp|P32835|GSP1_YEAST;sp|P32836|GSP2_YEAST	sp|P32835|GSP1_YEAST;sp|P32836|GSP2_YEAST	8;8	8;8	8;8	>sp|P32835|GSP1_YEAST GTP-binding nuclear protein GSP1/CNR1 OS=Saccharomyces cerevisiae (strain ATCC 204508 / S288c) GN=GSP1 PE=1 SV=1;>sp|P32836|GSP2_YEAST GTP-binding nuclear protein GSP2/CNR2 OS=Saccharomyces cerevisiae (strain ATCC 204508 / S288c) GN=G	2	8	8	8	7	7	7	6	7	6	7	7	6	6	7	6	7	7	8	7	7	7	6	7	6	7	7	6	6	7	6	7	7	8	7	7	7	6	7	6	7	7	6	6
sp|P32860|NFU1_YEAST	sp|P32860|NFU1_YEAST	2	2	2	>sp|P32860|NFU1_YEAST NifU-like protein, mitochondrial OS=Saccharomyces cerevisiae (strain ATCC 204508 / S288c) GN=NFU1 PE=1 SV=2	1	2	2	2	2	2	2	1	2	1	1	2	1	2	1	0	0	1	1	2	2	2	1	2	1	1	2	1	2	1	0	0	1	1	2	2	2	1	2	1	1	2	1	2
sp|P32861|UGPA1_YEAST	sp|P32861|UGPA1_YEAST	14	14	14	>sp|P32861|UGPA1_YEAST UTP--glucose-1-phosphate uridylyltransferase OS=Saccharomyces cerevisiae (strain ATCC 204508 / S288c) GN=UGP1 PE=1 SV=1	1	14	14	14	13	13	14	14	13	11	12	12	9	14	14	12	13	14	13	13	13	14	14	13	11	12	12	9	14	14	12	13	14	13	13	13	14	14	13	11	12	12	9	14
sp|P32892|DRS1_YEAST	sp|P32892|DRS1_YEAST	3	3	3	>sp|P32892|DRS1_YEAST ATP-dependent RNA helicase DRS1 OS=Saccharomyces cerevisiae (strain ATCC 204508 / S288c) GN=DRS1 PE=1 SV=2	1	3	3	3	1	1	2	1	2	2	1	1	0	1	2	1	2	2	2	1	1	2	1	2	2	1	1	0	1	2	1	2	2	2	1	1	2	1	2	2	1	1	0	1
sp|P32895|KPR1_YEAST	sp|P32895|KPR1_YEAST	6	6	6	>sp|P32895|KPR1_YEAST Ribose-phosphate pyrophosphokinase 1 OS=Saccharomyces cerevisiae (strain ATCC 204508 / S288c) GN=PRS1 PE=1 SV=1	1	6	6	6	5	5	6	5	5	5	5	5	3	5	6	3	4	4	4	5	5	6	5	5	5	5	5	3	5	6	3	4	4	4	5	5	6	5	5	5	5	5	3	5
sp|P32897|TIM23_YEAST	sp|P32897|TIM23_YEAST	2	2	2	>sp|P32897|TIM23_YEAST Mitochondrial import inner membrane translocase subunit TIM23 OS=Saccharomyces cerevisiae (strain ATCC 204508 / S288c) GN=TIM23 PE=1 SV=1	1	2	2	2	1	0	1	0	1	1	1	1	1	2	1	0	2	1	0	1	0	1	0	1	1	1	1	1	2	1	0	2	1	0	1	0	1	0	1	1	1	1	1	2
sp|P32899|IMP3_YEAST	sp|P32899|IMP3_YEAST	4	4	4	>sp|P32899|IMP3_YEAST U3 small nucleolar ribonucleoprotein protein IMP3 OS=Saccharomyces cerevisiae (strain ATCC 204508 / S288c) GN=IMP3 PE=1 SV=1	1	4	4	4	2	3	4	2	4	2	2	2	3	3	2	3	4	2	2	2	3	4	2	4	2	2	2	3	3	2	3	4	2	2	2	3	4	2	4	2	2	2	3	3
sp|P32911|SUI1_YEAST	sp|P32911|SUI1_YEAST	4	4	4	>sp|P32911|SUI1_YEAST Eukaryotic translation initiation factor eIF-1 OS=Saccharomyces cerevisiae (strain ATCC 204508 / S288c) GN=SUI1 PE=1 SV=1	1	4	4	4	2	2	2	2	2	2	2	2	2	2	2	1	4	3	4	2	2	2	2	2	2	2	2	2	2	2	1	4	3	4	2	2	2	2	2	2	2	2	2	2
sp|P32915|SC61A_YEAST	sp|P32915|SC61A_YEAST	3	3	3	>sp|P32915|SC61A_YEAST Protein transport protein SEC61 OS=Saccharomyces cerevisiae (strain ATCC 204508 / S288c) GN=SEC61 PE=1 SV=1	1	3	3	3	3	2	2	2	3	2	3	3	2	2	2	3	2	2	2	3	2	2	2	3	2	3	3	2	2	2	3	2	2	2	3	2	2	2	3	2	3	3	2	2
sp|P32939|YPT7_YEAST	sp|P32939|YPT7_YEAST	3	3	3	>sp|P32939|YPT7_YEAST GTP-binding protein YPT7 OS=Saccharomyces cerevisiae (strain ATCC 204508 / S288c) GN=YPT7 PE=1 SV=1	1	3	3	3	2	2	2	2	2	2	2	2	2	2	3	2	2	3	3	2	2	2	2	2	2	2	2	2	2	3	2	2	3	3	2	2	2	2	2	2	2	2	2	2
sp|P33201|MRT4_YEAST	sp|P33201|MRT4_YEAST	5	5	5	>sp|P33201|MRT4_YEAST mRNA turnover protein 4 OS=Saccharomyces cerevisiae (strain ATCC 204508 / S288c) GN=MRT4 PE=1 SV=1	1	5	5	5	5	5	5	4	4	5	4	4	4	5	5	5	5	5	4	5	5	5	4	4	5	4	4	4	5	5	5	5	5	4	5	5	5	4	4	5	4	4	4	5
sp|P33297|PRS6A_YEAST	sp|P33297|PRS6A_YEAST	6	6	6	>sp|P33297|PRS6A_YEAST 26S protease regulatory subunit 6A OS=Saccharomyces cerevisiae (strain ATCC 204508 / S288c) GN=RPT5 PE=1 SV=3	1	6	6	6	5	3	6	6	6	5	6	6	4	6	6	5	5	5	5	5	3	6	6	6	5	6	6	4	6	6	5	5	5	5	5	3	6	6	6	5	6	6	4	6
sp|P33298|PRS6B_YEAST	sp|P33298|PRS6B_YEAST	4	3	3	>sp|P33298|PRS6B_YEAST 26S protease regulatory subunit 6B homolog OS=Saccharomyces cerevisiae (strain ATCC 204508 / S288c) GN=RPT3 PE=1 SV=2	1	4	3	3	2	1	2	2	2	4	2	2	3	2	2	4	2	2	3	1	0	1	1	1	3	1	1	2	1	1	3	1	1	2	1	0	1	1	1	3	1	1	2	1
sp|P33299|PRS7_YEAST	sp|P33299|PRS7_YEAST	7	7	7	>sp|P33299|PRS7_YEAST 26S protease regulatory subunit 7 homolog OS=Saccharomyces cerevisiae (strain ATCC 204508 / S288c) GN=RPT1 PE=1 SV=1	1	7	7	7	6	6	4	6	5	6	4	6	4	4	5	3	3	3	2	6	6	4	6	5	6	4	6	4	4	5	3	3	3	2	6	6	4	6	5	6	4	6	4	4
sp|P33302|PDR5_YEAST	sp|P33302|PDR5_YEAST	16	16	12	>sp|P33302|PDR5_YEAST Pleiotropic ABC efflux transporter of multiple drugs OS=Saccharomyces cerevisiae (strain ATCC 204508 / S288c) GN=PDR5 PE=1 SV=1	1	16	16	12	13	14	14	14	14	13	13	13	13	13	14	11	13	11	12	13	14	14	14	14	13	13	13	13	13	14	11	13	11	12	10	11	10	10	10	9	10	10	10	10
sp|P33307|CSE1_YEAST	sp|P33307|CSE1_YEAST	1	1	1	>sp|P33307|CSE1_YEAST Importin alpha re-exporter OS=Saccharomyces cerevisiae (strain ATCC 204508 / S288c) GN=CSE1 PE=1 SV=2	1	1	1	1	1	1	1	0	1	1	1	1	0	1	0	0	0	0	1	1	1	1	0	1	1	1	1	0	1	0	0	0	0	1	1	1	1	0	1	1	1	1	0	1
sp|P33322|CBF5_YEAST	sp|P33322|CBF5_YEAST	13	13	13	>sp|P33322|CBF5_YEAST H/ACA ribonucleoprotein complex subunit 4 OS=Saccharomyces cerevisiae (strain ATCC 204508 / S288c) GN=CBF5 PE=1 SV=1	1	13	13	13	9	8	9	9	9	8	9	8	8	8	10	11	12	13	12	9	8	9	9	9	8	9	8	8	8	10	11	12	13	12	9	8	9	9	9	8	9	8	8	8
sp|P33330|SERC_YEAST	sp|P33330|SERC_YEAST	8	8	8	>sp|P33330|SERC_YEAST Phosphoserine aminotransferase OS=Saccharomyces cerevisiae (strain ATCC 204508 / S288c) GN=SER1 PE=1 SV=1	1	8	8	8	5	6	6	7	6	3	4	5	4	5	6	5	5	5	5	5	6	6	7	6	3	4	5	4	5	6	5	5	5	5	5	6	6	7	6	3	4	5	4	5
sp|P33331|NTF2_YEAST	sp|P33331|NTF2_YEAST	3	3	3	>sp|P33331|NTF2_YEAST Nuclear transport factor 2 OS=Saccharomyces cerevisiae (strain ATCC 204508 / S288c) GN=NTF2 PE=1 SV=2	1	3	3	3	3	3	3	3	3	3	3	3	3	3	3	3	3	3	2	3	3	3	3	3	3	3	3	3	3	3	3	3	3	2	3	3	3	3	3	3	3	3	3	3
sp|P33333|PLSC_YEAST	sp|P33333|PLSC_YEAST	2	2	2	>sp|P33333|PLSC_YEAST Probable 1-acyl-sn-glycerol-3-phosphate acyltransferase OS=Saccharomyces cerevisiae (strain ATCC 204508 / S288c) GN=SLC1 PE=1 SV=1	1	2	2	2	2	2	2	2	2	2	1	2	1	2	2	2	2	2	2	2	2	2	2	2	2	1	2	1	2	2	2	2	2	2	2	2	2	2	2	2	1	2	1	2
sp|P33338|SLA2_YEAST	sp|P33338|SLA2_YEAST	5	5	5	>sp|P33338|SLA2_YEAST Protein SLA2 OS=Saccharomyces cerevisiae (strain ATCC 204508 / S288c) GN=SLA2 PE=1 SV=5	1	5	5	5	3	3	3	2	3	3	3	4	3	3	5	3	4	4	3	3	3	3	2	3	3	3	4	3	3	5	3	4	4	3	3	3	3	2	3	3	3	4	3	3
sp|P33399|LHP1_YEAST	sp|P33399|LHP1_YEAST	6	6	6	>sp|P33399|LHP1_YEAST La protein homolog OS=Saccharomyces cerevisiae (strain ATCC 204508 / S288c) GN=LHP1 PE=1 SV=2	1	6	6	6	4	5	4	4	5	5	5	4	4	5	5	3	5	4	5	4	5	4	4	5	5	5	4	4	5	5	3	5	4	5	4	5	4	4	5	5	5	4	4	5
sp|P33401|PGM1_YEAST	sp|P33401|PGM1_YEAST	4	4	3	>sp|P33401|PGM1_YEAST Phosphoglucomutase-1 OS=Saccharomyces cerevisiae (strain ATCC 204508 / S288c) GN=PGM1 PE=1 SV=1	1	4	4	3	3	4	4	3	4	3	1	3	3	1	3	3	2	4	3	3	4	4	3	4	3	1	3	3	1	3	3	2	4	3	2	3	3	2	3	2	0	2	2	0
sp|P33416|HSP78_YEAST	sp|P33416|HSP78_YEAST	2	2	2	>sp|P33416|HSP78_YEAST Heat shock protein 78, mitochondrial OS=Saccharomyces cerevisiae (strain ATCC 204508 / S288c) GN=HSP78 PE=1 SV=2	1	2	2	2	0	0	2	2	2	1	1	1	0	1	2	1	1	1	1	0	0	2	2	2	1	1	1	0	1	2	1	1	1	1	0	0	2	2	2	1	1	1	0	1
sp|P33442|RS3A1_YEAST	sp|P33442|RS3A1_YEAST	21	4	4	>sp|P33442|RS3A1_YEAST 40S ribosomal protein S1-A OS=Saccharomyces cerevisiae (strain ATCC 204508 / S288c) GN=RPS1A PE=1 SV=2	1	21	4	4	19	19	18	18	18	19	18	18	17	18	19	16	18	17	16	4	4	3	3	3	3	3	3	3	4	3	1	3	3	3	4	4	3	3	3	3	3	3	3	4
sp|P33734|HIS5_YEAST	sp|P33734|HIS5_YEAST	6	6	6	>sp|P33734|HIS5_YEAST Imidazole glycerol phosphate synthase hisHF OS=Saccharomyces cerevisiae (strain ATCC 204508 / S288c) GN=HIS7 PE=1 SV=2	1	6	6	6	3	5	4	3	3	4	4	4	2	4	5	2	3	3	3	3	5	4	3	3	4	4	4	2	4	5	2	3	3	3	3	5	4	3	3	4	4	4	2	4
sp|P33754|SEC66_YEAST	sp|P33754|SEC66_YEAST	1	1	1	>sp|P33754|SEC66_YEAST Translocation protein SEC66 OS=Saccharomyces cerevisiae (strain ATCC 204508 / S288c) GN=SEC66 PE=1 SV=1	1	1	1	1	1	1	1	1	1	0	1	1	1	1	1	1	0	0	1	1	1	1	1	1	0	1	1	1	1	1	1	0	0	1	1	1	1	1	1	0	1	1	1	1
sp|P33767|OSTB_YEAST	sp|P33767|OSTB_YEAST	4	4	4	>sp|P33767|OSTB_YEAST Dolichyl-diphosphooligosaccharide--protein glycosyltransferase subunit WBP1 OS=Saccharomyces cerevisiae (strain ATCC 204508 / S288c) GN=WBP1 PE=1 SV=1	1	4	4	4	3	3	3	2	2	2	2	3	2	3	2	2	4	4	3	3	3	3	2	2	2	2	3	2	3	2	2	4	4	3	3	3	3	2	2	2	2	3	2	3
sp|P33775|PMT1_YEAST	sp|P33775|PMT1_YEAST	3	3	3	>sp|P33775|PMT1_YEAST Dolichyl-phosphate-mannose--protein mannosyltransferase 1 OS=Saccharomyces cerevisiae (strain ATCC 204508 / S288c) GN=PMT1 PE=1 SV=1	1	3	3	3	2	2	2	2	2	2	2	2	1	2	3	1	2	2	3	2	2	2	2	2	2	2	2	1	2	3	1	2	2	3	2	2	2	2	2	2	2	2	1	2
sp|P33892|GCN1_YEAST	sp|P33892|GCN1_YEAST	16	16	16	>sp|P33892|GCN1_YEAST Translational activator GCN1 OS=Saccharomyces cerevisiae (strain ATCC 204508 / S288c) GN=GCN1 PE=1 SV=1	1	16	16	16	12	10	11	11	10	11	10	11	7	11	10	11	9	13	12	12	10	11	11	10	11	10	11	7	11	10	11	9	13	12	12	10	11	11	10	11	10	11	7	11
sp|P34078|LTV1_YEAST	sp|P34078|LTV1_YEAST	1	1	1	>sp|P34078|LTV1_YEAST Protein LTV1 OS=Saccharomyces cerevisiae (strain ATCC 204508 / S288c) GN=LTV1 PE=1 SV=2	1	1	1	1	1	1	1	1	1	1	1	1	0	1	1	1	0	0	1	1	1	1	1	1	1	1	1	0	1	1	1	0	0	1	1	1	1	1	1	1	1	1	0	1
sp|P34160|NCBP1_YEAST	sp|P34160|NCBP1_YEAST	2	2	2	>sp|P34160|NCBP1_YEAST Nuclear cap-binding protein complex subunit 1 OS=Saccharomyces cerevisiae (strain ATCC 204508 / S288c) GN=STO1 PE=1 SV=2	1	2	2	2	1	1	1	2	1	1	1	1	1	0	2	0	0	1	1	1	1	1	2	1	1	1	1	1	0	2	0	0	1	1	1	1	1	2	1	1	1	1	1	0
sp|P34167|IF4B_YEAST	sp|P34167|IF4B_YEAST	17	17	17	>sp|P34167|IF4B_YEAST Eukaryotic translation initiation factor 4B OS=Saccharomyces cerevisiae (strain ATCC 204508 / S288c) GN=TIF3 PE=1 SV=1	1	17	17	17	14	14	15	13	14	13	12	15	8	11	14	11	15	17	13	14	14	15	13	14	13	12	15	8	11	14	11	15	17	13	14	14	15	13	14	13	12	15	8	11
sp|P34216|EDE1_YEAST	sp|P34216|EDE1_YEAST	7	7	7	>sp|P34216|EDE1_YEAST EH domain-containing and endocytosis protein 1 OS=Saccharomyces cerevisiae (strain ATCC 204508 / S288c) GN=EDE1 PE=1 SV=2	1	7	7	7	3	3	6	3	3	4	4	5	4	3	5	3	2	3	4	3	3	6	3	3	4	4	5	4	3	5	3	2	3	4	3	3	6	3	3	4	4	5	4	3
sp|P34223|UBX1_YEAST	sp|P34223|UBX1_YEAST	6	6	6	>sp|P34223|UBX1_YEAST UBX domain-containing protein 1 OS=Saccharomyces cerevisiae (strain ATCC 204508 / S288c) GN=SHP1 PE=1 SV=1	1	6	6	6	3	4	5	3	4	3	1	3	2	1	2	1	1	1	3	3	4	5	3	4	3	1	3	2	1	2	1	1	1	3	3	4	5	3	4	3	1	3	2	1
sp|P34237|CASP_YEAST	sp|P34237|CASP_YEAST	2	2	2	>sp|P34237|CASP_YEAST Protein CASP OS=Saccharomyces cerevisiae (strain ATCC 204508 / S288c) GN=COY1 PE=1 SV=2	1	2	2	2	2	2	2	2	2	2	2	2	2	2	2	2	2	2	2	2	2	2	2	2	2	2	2	2	2	2	2	2	2	2	2	2	2	2	2	2	2	2	2	2
sp|P34730|BMH2_YEAST	sp|P34730|BMH2_YEAST	15	15	3	>sp|P34730|BMH2_YEAST Protein BMH2 OS=Saccharomyces cerevisiae (strain ATCC 204508 / S288c) GN=BMH2 PE=1 SV=3	1	15	15	3	14	12	11	13	12	12	14	12	12	14	14	14	15	15	13	14	12	11	13	12	12	14	12	12	14	14	14	15	15	13	3	3	3	3	3	3	3	3	2	3
sp|P34760|TSA1_YEAST;sp|Q04120|TSA2_YEAST	sp|P34760|TSA1_YEAST	12;1	12;1	12;1	>sp|P34760|TSA1_YEAST Peroxiredoxin TSA1 OS=Saccharomyces cerevisiae (strain ATCC 204508 / S288c) GN=TSA1 PE=1 SV=3	2	12	12	12	9	10	10	10	11	11	9	9	9	10	10	10	12	11	12	9	10	10	10	11	11	9	9	9	10	10	10	12	11	12	9	10	10	10	11	11	9	9	9	10
sp|P35176|CYPD_YEAST	sp|P35176|CYPD_YEAST	2	2	2	>sp|P35176|CYPD_YEAST Peptidyl-prolyl cis-trans isomerase D OS=Saccharomyces cerevisiae (strain ATCC 204508 / S288c) GN=CPR5 PE=1 SV=1	1	2	2	2	1	2	2	2	2	1	1	1	2	1	2	1	1	1	1	1	2	2	2	2	1	1	1	2	1	2	1	1	1	1	1	2	2	2	2	1	1	1	2	1
sp|P35178|RRP1_YEAST	sp|P35178|RRP1_YEAST	1	1	1	>sp|P35178|RRP1_YEAST Ribosomal RNA-processing protein 1 OS=Saccharomyces cerevisiae (strain ATCC 204508 / S288c) GN=RRP1 PE=1 SV=2	1	1	1	1	0	0	1	1	0	0	1	1	1	0	1	1	0	1	0	0	0	1	1	0	0	1	1	1	0	1	1	0	1	0	0	0	1	1	0	0	1	1	1	0
sp|P35179|SC61G_YEAST	sp|P35179|SC61G_YEAST	1	1	1	>sp|P35179|SC61G_YEAST Protein transport protein SSS1 OS=Saccharomyces cerevisiae (strain ATCC 204508 / S288c) GN=SSS1 PE=1 SV=2	1	1	1	1	1	1	1	1	1	1	1	1	1	1	1	1	1	1	1	1	1	1	1	1	1	1	1	1	1	1	1	1	1	1	1	1	1	1	1	1	1	1	1	1
sp|P35180|TOM20_YEAST	sp|P35180|TOM20_YEAST	2	2	2	>sp|P35180|TOM20_YEAST Mitochondrial import receptor subunit TOM20 OS=Saccharomyces cerevisiae (strain ATCC 204508 / S288c) GN=TOM20 PE=1 SV=1	1	2	2	2	1	1	1	1	1	1	1	1	1	2	2	2	2	2	2	1	1	1	1	1	1	1	1	1	2	2	2	2	2	2	1	1	1	1	1	1	1	1	1	2
sp|P35184|SQT1_YEAST	sp|P35184|SQT1_YEAST	2	2	2	>sp|P35184|SQT1_YEAST Ribosome assembly protein SQT1 OS=Saccharomyces cerevisiae (strain ATCC 204508 / S288c) GN=SQT1 PE=1 SV=2	1	2	2	2	1	0	1	1	1	1	1	1	1	1	1	1	2	1	0	1	0	1	1	1	1	1	1	1	1	1	1	2	1	0	1	0	1	1	1	1	1	1	1	1
sp|P35189|TAF14_YEAST	sp|P35189|TAF14_YEAST	3	3	3	>sp|P35189|TAF14_YEAST Transcription initiation factor TFIID subunit 14 OS=Saccharomyces cerevisiae (strain ATCC 204508 / S288c) GN=TAF14 PE=1 SV=1	1	3	3	3	3	3	3	3	3	3	2	3	3	2	3	3	3	3	3	3	3	3	3	3	3	2	3	3	2	3	3	3	3	3	3	3	3	3	3	3	2	3	3	2
sp|P35197|GCS1_YEAST	sp|P35197|GCS1_YEAST	6	6	6	>sp|P35197|GCS1_YEAST ADP-ribosylation factor GTPase-activating protein GCS1 OS=Saccharomyces cerevisiae (strain ATCC 204508 / S288c) GN=GCS1 PE=1 SV=1	1	6	6	6	5	4	6	6	5	3	3	4	2	6	5	4	4	5	3	5	4	6	6	5	3	3	4	2	6	5	4	4	5	3	5	4	6	6	5	3	3	4	2	6
sp|P35691|TCTP_YEAST	sp|P35691|TCTP_YEAST	10	10	10	>sp|P35691|TCTP_YEAST Translationally-controlled tumor protein homolog OS=Saccharomyces cerevisiae (strain ATCC 204508 / S288c) GN=TMA19 PE=1 SV=1	1	10	10	10	7	7	10	8	9	9	8	10	8	8	10	8	9	10	7	7	7	10	8	9	9	8	10	8	8	10	8	9	10	7	7	7	10	8	9	9	8	10	8	8
sp|P35719|MRP8_YEAST	sp|P35719|MRP8_YEAST	6	6	6	>sp|P35719|MRP8_YEAST Uncharacterized protein MRP8 OS=Saccharomyces cerevisiae (strain ATCC 204508 / S288c) GN=MRP8 PE=1 SV=1	1	6	6	6	3	3	3	4	4	3	3	4	3	4	4	4	6	6	6	3	3	3	4	4	3	3	4	3	4	4	4	6	6	6	3	3	3	4	4	3	3	4	3	4
sp|P35723|YET1_YEAST	sp|P35723|YET1_YEAST	3	3	3	>sp|P35723|YET1_YEAST Endoplasmic reticulum transmembrane protein 1 OS=Saccharomyces cerevisiae (strain ATCC 204508 / S288c) GN=YET1 PE=1 SV=2	1	3	3	3	1	2	2	1	3	2	2	2	2	1	3	2	3	2	3	1	2	2	1	3	2	2	2	2	1	3	2	3	2	3	1	2	2	1	3	2	2	2	2	1
sp|P35732|DEF1_YEAST	sp|P35732|DEF1_YEAST	5	5	5	>sp|P35732|DEF1_YEAST RNA polymerase II degradation factor 1 OS=Saccharomyces cerevisiae (strain ATCC 204508 / S288c) GN=DEF1 PE=1 SV=1	1	5	5	5	4	4	5	4	5	3	3	4	4	4	4	3	1	3	5	4	4	5	4	5	3	3	4	4	4	4	3	1	3	5	4	4	5	4	5	3	3	4	4	4
sp|P35844|KES1_YEAST	sp|P35844|KES1_YEAST	10	10	10	>sp|P35844|KES1_YEAST Protein KES1 OS=Saccharomyces cerevisiae (strain ATCC 204508 / S288c) GN=KES1 PE=1 SV=1	1	10	10	10	9	8	7	7	8	7	6	5	6	7	8	8	7	8	8	9	8	7	7	8	7	6	5	6	7	8	8	7	8	8	9	8	7	7	8	7	6	5	6	7
sp|P38711|RS27B_YEAST;sp|P35997|RS27_YEAST	sp|P38711|RS27B_YEAST;sp|P35997|RS27_YEAST	5;5	5;5	5;5	>sp|P38711|RS27B_YEAST 40S ribosomal protein S27-B OS=Saccharomyces cerevisiae (strain ATCC 204508 / S288c) GN=RPS27B PE=1 SV=1;>sp|P35997|RS27_YEAST 40S ribosomal protein S27-A OS=Saccharomyces cerevisiae (strain ATCC 204508 / S288c) GN=RPS27A PE=1 SV=1	2	5	5	5	5	4	5	4	4	4	4	4	4	4	4	5	4	4	5	5	4	5	4	4	4	4	4	4	4	4	5	4	4	5	5	4	5	4	4	4	4	4	4	4
sp|P36008|EF1G2_YEAST	sp|P36008|EF1G2_YEAST	17	17	15	>sp|P36008|EF1G2_YEAST Elongation factor 1-gamma 2 OS=Saccharomyces cerevisiae (strain ATCC 204508 / S288c) GN=TEF4 PE=1 SV=1	1	17	17	15	14	14	12	15	13	12	15	13	11	13	15	12	15	13	14	14	14	12	15	13	12	15	13	11	13	15	12	15	13	14	12	12	10	13	11	10	13	11	9	11
sp|P36010|NDK_YEAST	sp|P36010|NDK_YEAST	6	6	6	>sp|P36010|NDK_YEAST Nucleoside diphosphate kinase OS=Saccharomyces cerevisiae (strain ATCC 204508 / S288c) GN=YNK1 PE=1 SV=1	1	6	6	6	6	5	5	6	6	4	5	5	4	6	4	4	5	3	4	6	5	5	6	6	4	5	5	4	6	4	4	5	3	4	6	5	5	6	6	4	5	5	4	6
sp|P36013|MAOM_YEAST	sp|P36013|MAOM_YEAST	2	2	2	>sp|P36013|MAOM_YEAST NAD-dependent malic enzyme, mitochondrial OS=Saccharomyces cerevisiae (strain ATCC 204508 / S288c) GN=MAE1 PE=1 SV=1	1	2	2	2	2	2	2	2	2	2	2	2	1	2	2	1	1	1	1	2	2	2	2	2	2	2	2	1	2	2	1	1	1	1	2	2	2	2	2	2	2	2	1	2
sp|P36015|YKT6_YEAST	sp|P36015|YKT6_YEAST	5	5	5	>sp|P36015|YKT6_YEAST Synaptobrevin homolog YKT6 OS=Saccharomyces cerevisiae (strain ATCC 204508 / S288c) GN=YKT6 PE=1 SV=1	1	5	5	5	5	5	5	5	5	5	3	5	4	5	5	5	4	4	3	5	5	5	5	5	5	3	5	4	5	5	5	4	4	3	5	5	5	5	5	5	3	5	4	5
sp|P36017|VPS21_YEAST;sp|P36019|YPT53_YEAST	sp|P36017|VPS21_YEAST	3;1	3;1	2;0	>sp|P36017|VPS21_YEAST Vacuolar protein sorting-associated protein 21 OS=Saccharomyces cerevisiae (strain ATCC 204508 / S288c) GN=VPS21 PE=1 SV=1	2	3	3	2	2	2	2	3	2	3	3	2	2	2	2	2	2	2	2	2	2	2	3	2	3	3	2	2	2	2	2	2	2	2	1	1	1	2	1	2	2	1	1	2
sp|P36049|EBP2_YEAST	sp|P36049|EBP2_YEAST	6	6	6	>sp|P36049|EBP2_YEAST rRNA-processing protein EBP2 OS=Saccharomyces cerevisiae (strain ATCC 204508 / S288c) GN=EBP2 PE=1 SV=1	1	6	6	6	4	6	5	6	6	5	4	5	5	4	3	4	5	3	3	4	6	5	6	6	5	4	5	5	4	3	4	5	3	3	4	6	5	6	6	5	4	5	5	4
sp|P36060|MCR1_YEAST	sp|P36060|MCR1_YEAST	2	2	2	>sp|P36060|MCR1_YEAST NADH-cytochrome b5 reductase 2 OS=Saccharomyces cerevisiae (strain ATCC 204508 / S288c) GN=MCR1 PE=1 SV=1	1	2	2	2	1	2	2	1	1	2	1	2	0	1	2	1	1	0	2	1	2	2	1	1	2	1	2	0	1	2	1	1	0	2	1	2	2	1	1	2	1	2	0	1
sp|P36105|RL14A_YEAST	sp|P36105|RL14A_YEAST	9	1	1	>sp|P36105|RL14A_YEAST 60S ribosomal protein L14-A OS=Saccharomyces cerevisiae (strain ATCC 204508 / S288c) GN=RPL14A PE=1 SV=1	1	9	1	1	7	8	8	7	7	7	7	8	8	8	6	8	7	8	8	0	1	1	0	0	1	0	1	1	1	1	1	0	1	1	0	1	1	0	0	1	0	1	1	1
sp|P36114|YKR18_YEAST	sp|P36114|YKR18_YEAST	2	2	2	>sp|P36114|YKR18_YEAST Mitochondrial outer membrane protein YKR018C OS=Saccharomyces cerevisiae (strain ATCC 204508 / S288c) GN=YKR018C PE=1 SV=1	1	2	2	2	1	1	2	2	2	1	2	2	1	1	2	1	1	1	1	1	1	2	2	2	1	2	2	1	1	2	1	1	1	1	1	1	2	2	2	1	2	2	1	1
sp|P36136|SHB17_YEAST	sp|P36136|SHB17_YEAST	5	5	5	>sp|P36136|SHB17_YEAST Sedoheptulose 1,7-bisphosphatase OS=Saccharomyces cerevisiae (strain ATCC 204508 / S288c) GN=SHB17 PE=1 SV=1	1	5	5	5	3	2	3	2	2	2	2	2	1	2	2	2	3	2	2	3	2	3	2	2	2	2	2	1	2	2	2	3	2	2	3	2	3	2	2	2	2	2	1	2
sp|P36152|DRE2_YEAST	sp|P36152|DRE2_YEAST	1	1	1	>sp|P36152|DRE2_YEAST Fe-S cluster assembly protein DRE2 OS=Saccharomyces cerevisiae (strain ATCC 204508 / S288c) GN=DRE2 PE=1 SV=1	1	1	1	1	1	1	1	1	1	1	0	1	1	1	1	0	0	0	1	1	1	1	1	1	1	0	1	1	1	1	0	0	0	1	1	1	1	1	1	1	0	1	1	1
sp|P36421|SYYC_YEAST	sp|P36421|SYYC_YEAST	12	12	12	>sp|P36421|SYYC_YEAST Tyrosine--tRNA ligase, cytoplasmic OS=Saccharomyces cerevisiae (strain ATCC 204508 / S288c) GN=TYS1 PE=1 SV=3	1	12	12	12	10	10	10	10	10	8	10	10	10	9	8	9	9	8	11	10	10	10	10	10	8	10	10	10	9	8	9	9	8	11	10	10	10	10	10	8	10	10	10	9
sp|P37263|YC16_YEAST	sp|P37263|YC16_YEAST	1	1	1	>sp|P37263|YC16_YEAST UPF0743 protein YCR087C-A OS=Saccharomyces cerevisiae (strain ATCC 204508 / S288c) GN=YCR087C-A PE=1 SV=1	1	1	1	1	1	1	1	1	1	1	1	1	1	1	1	1	1	1	0	1	1	1	1	1	1	1	1	1	1	1	1	1	1	0	1	1	1	1	1	1	1	1	1	1
sp|P37291|GLYC_YEAST	sp|P37291|GLYC_YEAST	20	20	19	>sp|P37291|GLYC_YEAST Serine hydroxymethyltransferase, cytosolic OS=Saccharomyces cerevisiae (strain ATCC 204508 / S288c) GN=SHM2 PE=1 SV=2	1	20	20	19	16	16	17	16	16	15	14	16	13	17	16	18	17	15	19	16	16	17	16	16	15	14	16	13	17	16	18	17	15	19	15	15	16	15	15	14	13	15	12	16
sp|P37292|GLYM_YEAST	sp|P37292|GLYM_YEAST	11	10	10	>sp|P37292|GLYM_YEAST Serine hydroxymethyltransferase, mitochondrial OS=Saccharomyces cerevisiae (strain ATCC 204508 / S288c) GN=SHM1 PE=1 SV=2	1	11	10	10	10	9	9	11	10	10	10	10	9	9	10	9	9	9	9	9	8	8	10	9	9	9	9	8	8	9	8	8	8	8	9	8	8	10	9	9	9	9	8	8
sp|P37302|APE3_YEAST	sp|P37302|APE3_YEAST	10	10	10	>sp|P37302|APE3_YEAST Aminopeptidase Y OS=Saccharomyces cerevisiae (strain ATCC 204508 / S288c) GN=APE3 PE=1 SV=1	1	10	10	10	8	7	6	8	7	9	7	8	3	8	10	10	8	10	8	8	7	6	8	7	9	7	8	3	8	10	10	8	10	8	8	7	6	8	7	9	7	8	3	8
sp|P37303|GLY1_YEAST	sp|P37303|GLY1_YEAST	11	11	11	>sp|P37303|GLY1_YEAST Low specificity L-threonine aldolase OS=Saccharomyces cerevisiae (strain ATCC 204508 / S288c) GN=GLY1 PE=1 SV=2	1	11	11	11	9	9	10	9	11	9	10	9	7	9	10	11	9	10	8	9	9	10	9	11	9	10	9	7	9	10	11	9	10	8	9	9	10	9	11	9	10	9	7	9
sp|P37898|AAP1_YEAST	sp|P37898|AAP1_YEAST	7	7	7	>sp|P37898|AAP1_YEAST Alanine/arginine aminopeptidase OS=Saccharomyces cerevisiae (strain ATCC 204508 / S288c) GN=AAP1 PE=1 SV=2	1	7	7	7	5	3	5	4	5	3	2	3	2	3	4	3	3	5	3	5	3	5	4	5	3	2	3	2	3	4	3	3	5	3	5	3	5	4	5	3	2	3	2	3
sp|P38009|PUR92_YEAST	sp|P38009|PUR92_YEAST	9	9	6	>sp|P38009|PUR92_YEAST Bifunctional purine biosynthesis protein ADE17 OS=Saccharomyces cerevisiae (strain ATCC 204508 / S288c) GN=ADE17 PE=1 SV=2	1	9	9	6	6	7	8	7	8	7	7	8	6	6	9	7	6	7	8	6	7	8	7	8	7	7	8	6	6	9	7	6	7	8	3	4	5	4	5	5	4	5	3	5
sp|P38011|GBLP_YEAST	sp|P38011|GBLP_YEAST	12	12	12	>sp|P38011|GBLP_YEAST Guanine nucleotide-binding protein subunit beta-like protein OS=Saccharomyces cerevisiae (strain ATCC 204508 / S288c) GN=ASC1 PE=1 SV=4	1	12	12	12	9	10	10	8	11	11	9	10	8	11	11	9	10	11	12	9	10	10	8	11	11	9	10	8	11	11	9	10	11	12	9	10	10	8	11	11	9	10	8	11
sp|P38013|AHP1_YEAST	sp|P38013|AHP1_YEAST	6	6	6	>sp|P38013|AHP1_YEAST Peroxiredoxin type-2 OS=Saccharomyces cerevisiae (strain ATCC 204508 / S288c) GN=AHP1 PE=1 SV=4	1	6	6	6	5	5	5	5	5	5	5	5	4	5	6	5	6	6	6	5	5	5	5	5	5	5	5	4	5	6	5	6	6	6	5	5	5	5	5	5	5	5	4	5
sp|P38061|RL32_YEAST	sp|P38061|RL32_YEAST	9	9	9	>sp|P38061|RL32_YEAST 60S ribosomal protein L32 OS=Saccharomyces cerevisiae (strain ATCC 204508 / S288c) GN=RPL32 PE=1 SV=1	1	9	9	9	8	7	8	8	7	8	8	6	8	7	7	7	7	7	8	8	7	8	8	7	8	8	6	8	7	7	7	7	7	8	8	7	8	8	7	8	8	6	8	7
sp|P38071|ETR1_YEAST	sp|P38071|ETR1_YEAST	4	4	4	>sp|P38071|ETR1_YEAST Enoyl-[acyl-carrier protein] reductase [NADPH, B-specific], mitochondrial OS=Saccharomyces cerevisiae (strain ATCC 204508 / S288c) GN=ETR1 PE=1 SV=3	1	4	4	4	2	2	2	1	2	2	2	2	1	2	2	3	1	1	2	2	2	2	1	2	2	2	2	1	2	2	3	1	1	2	2	2	2	1	2	2	2	2	1	2
sp|P38075|PDX3_YEAST	sp|P38075|PDX3_YEAST	2	2	2	>sp|P38075|PDX3_YEAST Pyridoxamine 5-phosphate oxidase OS=Saccharomyces cerevisiae (strain ATCC 204508 / S288c) GN=PDX3 PE=1 SV=1	1	2	2	2	0	1	1	1	1	1	0	0	1	1	2	1	2	2	1	0	1	1	1	1	1	0	0	1	1	2	1	2	2	1	0	1	1	1	1	1	0	0	1	1
sp|P38077|ATPG_YEAST	sp|P38077|ATPG_YEAST	5	5	5	>sp|P38077|ATPG_YEAST ATP synthase subunit gamma, mitochondrial OS=Saccharomyces cerevisiae (strain ATCC 204508 / S288c) GN=ATP3 PE=1 SV=1	1	5	5	5	4	2	5	2	4	1	5	4	3	5	4	4	5	4	5	4	2	5	2	4	1	5	4	3	5	4	4	5	4	5	4	2	5	2	4	1	5	4	3	5
sp|P38088-2|SYG_YEAST;sp|P38088|SYG_YEAST	sp|P38088-2|SYG_YEAST;sp|P38088|SYG_YEAST	22;22	22;22	22;22	>sp|P38088-2|SYG_YEAST Isoform Cytoplasmic of Glycine--tRNA ligase 1, mitochondrial OS=Saccharomyces cerevisiae (strain ATCC 204508 / S288c) GN=GRS1;>sp|P38088|SYG_YEAST Glycine--tRNA ligase 1, mitochondrial OS=Saccharomyces cerevisiae (strain ATCC 204508	2	22	22	22	22	21	22	22	22	20	21	22	18	22	22	21	22	21	22	22	21	22	22	22	20	21	22	18	22	22	21	22	21	22	22	21	22	22	22	20	21	22	18	22
sp|P38116|ARL1_YEAST	sp|P38116|ARL1_YEAST	3	3	3	>sp|P38116|ARL1_YEAST ADP-ribosylation factor-like protein 1 OS=Saccharomyces cerevisiae (strain ATCC 204508 / S288c) GN=ARL1 PE=1 SV=4	1	3	3	3	1	3	3	3	3	2	3	3	1	1	3	2	2	1	1	1	3	3	3	3	2	3	3	1	1	3	2	2	1	1	1	3	3	3	3	2	3	3	1	1
sp|P38130|KTR3_YEAST	sp|P38130|KTR3_YEAST	3	3	3	>sp|P38130|KTR3_YEAST Probable mannosyltransferase KTR3 OS=Saccharomyces cerevisiae (strain ATCC 204508 / S288c) GN=KTR3 PE=1 SV=1	1	3	3	3	1	3	2	2	2	2	2	2	1	1	2	0	1	0	2	1	3	2	2	2	2	2	2	1	1	2	0	1	0	2	1	3	2	2	2	2	2	2	1	1
sp|P38143|GPX2_YEAST	sp|P38143|GPX2_YEAST	3	3	3	>sp|P38143|GPX2_YEAST Glutathione peroxidase 2 OS=Saccharomyces cerevisiae (strain ATCC 204508 / S288c) GN=GPX2 PE=1 SV=1	1	3	3	3	1	1	1	1	1	2	1	1	0	1	2	1	3	2	2	1	1	1	1	1	2	1	1	0	1	2	1	3	2	2	1	1	1	1	1	2	1	1	0	1
sp|P38174|MAP2_YEAST	sp|P38174|MAP2_YEAST	4	4	4	>sp|P38174|MAP2_YEAST Methionine aminopeptidase 2 OS=Saccharomyces cerevisiae (strain ATCC 204508 / S288c) GN=MAP2 PE=1 SV=4	1	4	4	4	1	2	3	1	2	3	1	0	1	1	3	2	3	1	3	1	2	3	1	2	3	1	0	1	1	3	2	3	1	3	1	2	3	1	2	3	1	0	1	1
sp|P38197|YBD6_YEAST	sp|P38197|YBD6_YEAST	3	3	3	>sp|P38197|YBD6_YEAST UPF0001 protein YBL036C OS=Saccharomyces cerevisiae (strain ATCC 204508 / S288c) GN=YBL036C PE=1 SV=1	1	3	3	3	2	1	3	2	2	2	3	2	1	1	3	3	2	2	2	2	1	3	2	2	2	3	2	1	1	3	3	2	2	2	2	1	3	2	2	2	3	2	1	1
sp|P38199|HEK2_YEAST	sp|P38199|HEK2_YEAST	2	2	2	>sp|P38199|HEK2_YEAST Heterogeneous nuclear rnp K-like protein 2 OS=Saccharomyces cerevisiae (strain ATCC 204508 / S288c) GN=HEK2 PE=1 SV=1	1	2	2	2	2	2	2	2	2	2	1	2	2	1	2	1	1	1	2	2	2	2	2	2	2	1	2	2	1	2	1	1	1	2	2	2	2	2	2	2	1	2	2	1
sp|P38203|LSM2_YEAST	sp|P38203|LSM2_YEAST	3	3	3	>sp|P38203|LSM2_YEAST U6 snRNA-associated Sm-like protein LSm2 OS=Saccharomyces cerevisiae (strain ATCC 204508 / S288c) GN=LSM2 PE=1 SV=1	1	3	3	3	3	3	3	3	3	2	2	3	2	2	3	3	1	2	3	3	3	3	3	3	2	2	3	2	2	3	3	1	2	3	3	3	3	3	3	2	2	3	2	2
sp|P38205|NCL1_YEAST	sp|P38205|NCL1_YEAST	13	13	13	>sp|P38205|NCL1_YEAST Multisite-specific tRNA:(cytosine-C(5))-methyltransferase OS=Saccharomyces cerevisiae (strain ATCC 204508 / S288c) GN=NCL1 PE=1 SV=1	1	13	13	13	11	10	9	8	11	10	8	10	8	9	9	8	8	6	8	11	10	9	8	11	10	8	10	8	9	9	8	8	6	8	11	10	9	8	11	10	8	10	8	9
sp|P38219|OLA1_YEAST	sp|P38219|OLA1_YEAST	17	17	17	>sp|P38219|OLA1_YEAST Obg-like ATPase 1 OS=Saccharomyces cerevisiae (strain ATCC 204508 / S288c) GN=OLA1 PE=1 SV=1	1	17	17	17	17	16	17	17	17	14	16	16	15	17	15	17	15	16	15	17	16	17	17	17	14	16	16	15	17	15	17	15	16	15	17	16	17	17	17	14	16	16	15	17
sp|P38221|CDS1_YEAST	sp|P38221|CDS1_YEAST	2	2	2	>sp|P38221|CDS1_YEAST Phosphatidate cytidylyltransferase OS=Saccharomyces cerevisiae (strain ATCC 204508 / S288c) GN=CDS1 PE=1 SV=1	1	2	2	2	2	1	1	2	2	2	2	2	2	2	2	2	2	2	2	2	1	1	2	2	2	2	2	2	2	2	2	2	2	2	2	1	1	2	2	2	2	2	2	2
sp|P38248|ECM33_YEAST	sp|P38248|ECM33_YEAST	4	4	4	>sp|P38248|ECM33_YEAST Cell wall protein ECM33 OS=Saccharomyces cerevisiae (strain ATCC 204508 / S288c) GN=ECM33 PE=1 SV=3	1	4	4	4	4	4	4	4	4	3	4	4	4	3	4	2	4	4	4	4	4	4	4	4	3	4	4	4	3	4	2	4	4	4	4	4	4	4	4	3	4	4	4	3
sp|P38249|EIF3A_YEAST	sp|P38249|EIF3A_YEAST	29	29	29	>sp|P38249|EIF3A_YEAST Eukaryotic translation initiation factor 3 subunit A OS=Saccharomyces cerevisiae (strain ATCC 204508 / S288c) GN=RPG1 PE=1 SV=1	1	29	29	29	25	18	25	23	25	22	23	24	19	21	19	19	24	21	18	25	18	25	23	25	22	23	24	19	21	19	19	24	21	18	25	18	25	23	25	22	23	24	19	21
sp|P38250|IST2_YEAST	sp|P38250|IST2_YEAST	6	6	6	>sp|P38250|IST2_YEAST Increased sodium tolerance protein 2 OS=Saccharomyces cerevisiae (strain ATCC 204508 / S288c) GN=IST2 PE=1 SV=2	1	6	6	6	4	2	4	2	5	3	4	4	4	3	2	4	2	2	2	4	2	4	2	5	3	4	4	4	3	2	4	2	2	2	4	2	4	2	5	3	4	4	4	3
sp|P38264|PHO88_YEAST	sp|P38264|PHO88_YEAST	10	10	10	>sp|P38264|PHO88_YEAST Inorganic phosphate transport protein PHO88 OS=Saccharomyces cerevisiae (strain ATCC 204508 / S288c) GN=PHO88 PE=1 SV=1	1	10	10	10	10	10	9	10	10	10	10	9	9	10	10	10	9	10	9	10	10	9	10	10	10	10	9	9	10	10	10	9	10	9	10	10	9	10	10	10	10	9	9	10
sp|P38281|APD1_YEAST	sp|P38281|APD1_YEAST	3	3	3	>sp|P38281|APD1_YEAST Actin patches distal protein 1 OS=Saccharomyces cerevisiae (strain ATCC 204508 / S288c) GN=APD1 PE=1 SV=1	1	3	3	3	2	2	2	1	3	2	2	2	3	1	2	1	0	0	1	2	2	2	1	3	2	2	2	3	1	2	1	0	0	1	2	2	2	1	3	2	2	2	3	1
sp|P38286|MKAR_YEAST	sp|P38286|MKAR_YEAST	2	2	2	>sp|P38286|MKAR_YEAST Very-long-chain 3-oxoacyl-CoA reductase OS=Saccharomyces cerevisiae (strain ATCC 204508 / S288c) GN=IFA38 PE=1 SV=1	1	2	2	2	1	2	2	2	2	2	1	2	1	2	2	2	1	2	2	1	2	2	2	2	2	1	2	1	2	2	2	1	2	2	1	2	2	2	2	2	1	2	1	2
sp|P38288|TOS1_YEAST	sp|P38288|TOS1_YEAST	2	2	2	>sp|P38288|TOS1_YEAST Protein TOS1 OS=Saccharomyces cerevisiae (strain ATCC 204508 / S288c) GN=TOS1 PE=1 SV=1	1	2	2	2	2	2	2	2	1	2	2	2	1	2	2	1	1	1	2	2	2	2	2	1	2	2	2	1	2	2	1	1	1	2	2	2	2	2	1	2	2	2	1	2
sp|P38328|ARPC1_YEAST	sp|P38328|ARPC1_YEAST	3	3	3	>sp|P38328|ARPC1_YEAST Actin-related protein 2/3 complex subunit 1 OS=Saccharomyces cerevisiae (strain ATCC 204508 / S288c) GN=ARC40 PE=1 SV=1	1	3	3	3	1	2	2	1	2	2	1	0	1	2	2	1	1	2	2	1	2	2	1	2	2	1	0	1	2	2	1	1	2	2	1	2	2	1	2	2	1	0	1	2
sp|P38333|ENP1_YEAST	sp|P38333|ENP1_YEAST	2	2	2	>sp|P38333|ENP1_YEAST Essential nuclear protein 1 OS=Saccharomyces cerevisiae (strain ATCC 204508 / S288c) GN=ENP1 PE=1 SV=1	1	2	2	2	0	1	1	1	1	1	1	1	2	1	1	0	1	0	1	0	1	1	1	1	1	1	1	2	1	1	0	1	0	1	0	1	1	1	1	1	1	1	2	1
sp|P38353|SSH1_YEAST	sp|P38353|SSH1_YEAST	5	5	5	>sp|P38353|SSH1_YEAST Sec sixty-one protein homolog OS=Saccharomyces cerevisiae (strain ATCC 204508 / S288c) GN=SSH1 PE=1 SV=1	1	5	5	5	4	5	5	5	5	4	4	4	2	4	3	4	4	4	3	4	5	5	5	5	4	4	4	2	4	3	4	4	4	3	4	5	5	5	5	4	4	4	2	4
sp|P38426|TPS3_YEAST	sp|P38426|TPS3_YEAST	2	2	2	>sp|P38426|TPS3_YEAST Trehalose synthase complex regulatory subunit TPS3 OS=Saccharomyces cerevisiae (strain ATCC 204508 / S288c) GN=TPS3 PE=1 SV=3	1	2	2	2	1	0	1	0	1	1	1	1	0	0	1	1	2	1	1	1	0	1	0	1	1	1	1	0	0	1	1	2	1	1	1	0	1	0	1	1	1	1	0	0
sp|P38427|TSL1_YEAST	sp|P38427|TSL1_YEAST	2	2	2	>sp|P38427|TSL1_YEAST Trehalose synthase complex regulatory subunit TSL1 OS=Saccharomyces cerevisiae (strain ATCC 204508 / S288c) GN=TSL1 PE=1 SV=1	1	2	2	2	1	1	1	1	1	1	1	1	0	1	0	1	1	1	0	1	1	1	1	1	1	1	1	0	1	0	1	1	1	0	1	1	1	1	1	1	1	1	0	1
sp|P38431-2|IF5_YEAST;sp|P38431|IF5_YEAST	sp|P38431-2|IF5_YEAST;sp|P38431|IF5_YEAST	9;9	9;9	9;9	>sp|P38431-2|IF5_YEAST Isoform Short of Eukaryotic translation initiation factor 5 OS=Saccharomyces cerevisiae (strain ATCC 204508 / S288c) GN=TIF5;>sp|P38431|IF5_YEAST Eukaryotic translation initiation factor 5 OS=Saccharomyces cerevisiae (strain ATCC 204	2	9	9	9	8	8	8	7	8	8	8	8	6	7	7	8	8	8	8	8	8	8	7	8	8	8	8	6	7	7	8	8	8	8	8	8	8	7	8	8	8	8	6	7
sp|P38523|GRPE_YEAST	sp|P38523|GRPE_YEAST	6	6	6	>sp|P38523|GRPE_YEAST GrpE protein homolog, mitochondrial OS=Saccharomyces cerevisiae (strain ATCC 204508 / S288c) GN=MGE1 PE=1 SV=1	1	6	6	6	5	4	6	5	6	5	5	5	6	6	5	6	6	5	5	5	4	6	5	6	5	5	5	6	6	5	6	6	5	5	5	4	6	5	6	5	5	5	6	6
sp|P38555|YPT31_YEAST;sp|P51996|YPT32_YEAST	sp|P38555|YPT31_YEAST;sp|P51996|YPT32_YEAST	7;4	7;4	7;4	>sp|P38555|YPT31_YEAST GTP-binding protein YPT31/YPT8 OS=Saccharomyces cerevisiae (strain ATCC 204508 / S288c) GN=YPT31 PE=1 SV=3;>sp|P51996|YPT32_YEAST GTP-binding protein YPT32/YPT11 OS=Saccharomyces cerevisiae (strain ATCC 204508 / S288c) GN=YPT32 PE=1	2	7	7	7	6	6	6	7	6	6	5	6	3	6	7	5	5	5	6	6	6	6	7	6	6	5	6	3	6	7	5	5	5	6	6	6	6	7	6	6	5	6	3	6
sp|P38620|KPR2_YEAST;sp|P38063|KPR4_YEAST	sp|P38620|KPR2_YEAST;sp|P38063|KPR4_YEAST	2;1	2;1	2;1	>sp|P38620|KPR2_YEAST Ribose-phosphate pyrophosphokinase 2 OS=Saccharomyces cerevisiae (strain ATCC 204508 / S288c) GN=PRS2 PE=1 SV=1;>sp|P38063|KPR4_YEAST Ribose-phosphate pyrophosphokinase 4 OS=Saccharomyces cerevisiae (strain ATCC 204508 / S288c) GN=PRS	2	2	2	2	2	1	2	1	0	2	2	1	1	1	2	1	1	1	1	2	1	2	1	0	2	2	1	1	1	2	1	1	1	1	2	1	2	1	0	2	2	1	1	1
sp|P38623|RCK2_YEAST	sp|P38623|RCK2_YEAST	3	3	3	>sp|P38623|RCK2_YEAST Serine/threonine-protein kinase RCK2 OS=Saccharomyces cerevisiae (strain ATCC 204508 / S288c) GN=RCK2 PE=1 SV=3	1	3	3	3	1	1	2	2	2	1	2	2	2	1	2	2	2	1	1	1	1	2	2	2	1	2	2	2	1	2	2	2	1	1	1	1	2	2	2	1	2	2	2	1
sp|P38624|PSB1_YEAST	sp|P38624|PSB1_YEAST	5	5	5	>sp|P38624|PSB1_YEAST Proteasome subunit beta type-1 OS=Saccharomyces cerevisiae (strain ATCC 204508 / S288c) GN=PRE3 PE=1 SV=2	1	5	5	5	3	3	5	4	4	4	4	4	2	4	4	4	4	3	3	3	3	5	4	4	4	4	4	2	4	4	4	4	3	3	3	3	5	4	4	4	4	4	2	4
sp|P38625|GUAA_YEAST	sp|P38625|GUAA_YEAST	16	16	16	>sp|P38625|GUAA_YEAST GMP synthase [glutamine-hydrolyzing] OS=Saccharomyces cerevisiae (strain ATCC 204508 / S288c) GN=GUA1 PE=1 SV=4	1	16	16	16	9	11	11	11	10	9	11	10	10	12	12	9	15	15	14	9	11	11	11	10	9	11	10	10	12	12	9	15	15	14	9	11	11	11	10	9	11	10	10	12
sp|P38626|NCB5R_YEAST	sp|P38626|NCB5R_YEAST	8	8	8	>sp|P38626|NCB5R_YEAST NADH-cytochrome b5 reductase 1 OS=Saccharomyces cerevisiae (strain ATCC 204508 / S288c) GN=CBR1 PE=1 SV=2	1	8	8	8	6	6	6	6	6	5	4	5	2	6	6	6	6	6	5	6	6	6	6	6	5	4	5	2	6	6	6	6	6	5	6	6	6	6	6	5	4	5	2	6
sp|P38628|AGM1_YEAST	sp|P38628|AGM1_YEAST	3	3	3	>sp|P38628|AGM1_YEAST Phosphoacetylglucosamine mutase OS=Saccharomyces cerevisiae (strain ATCC 204508 / S288c) GN=PCM1 PE=1 SV=2	1	3	3	3	2	1	2	2	2	2	1	1	3	1	2	0	1	1	1	2	1	2	2	2	2	1	1	3	1	2	0	1	1	1	2	1	2	2	2	2	1	1	3	1
sp|P38631|FKS1_YEAST;sp|P40989|FKS2_YEAST;sp|Q04952|FKS3_YEAST	sp|P38631|FKS1_YEAST;sp|P40989|FKS2_YEAST	15;9;1	15;9;1	15;9;1	>sp|P38631|FKS1_YEAST 1,3-beta-glucan synthase component FKS1 OS=Saccharomyces cerevisiae (strain ATCC 204508 / S288c) GN=FKS1 PE=1 SV=2;>sp|P40989|FKS2_YEAST 1,3-beta-glucan synthase component GSC2 OS=Saccharomyces cerevisiae (strain ATCC 204508 / S288c)	3	15	15	15	12	12	13	14	13	12	13	13	11	14	14	10	12	11	14	12	12	13	14	13	12	13	13	11	14	14	10	12	11	14	12	12	13	14	13	12	13	13	11	14
sp|P38682|GLO3_YEAST	sp|P38682|GLO3_YEAST	6	6	6	>sp|P38682|GLO3_YEAST ADP-ribosylation factor GTPase-activating protein GLO3 OS=Saccharomyces cerevisiae (strain ATCC 204508 / S288c) GN=GLO3 PE=1 SV=1	1	6	6	6	6	5	6	6	6	5	6	6	5	4	5	3	4	3	3	6	5	6	6	6	5	6	6	5	4	5	3	4	3	3	6	5	6	6	6	5	6	6	5	4
sp|P38687|SRP68_YEAST	sp|P38687|SRP68_YEAST	3	3	3	>sp|P38687|SRP68_YEAST Signal recognition particle subunit SRP68 OS=Saccharomyces cerevisiae (strain ATCC 204508 / S288c) GN=SRP68 PE=1 SV=1	1	3	3	3	2	1	1	1	2	2	1	2	1	1	2	1	1	1	1	2	1	1	1	2	2	1	2	1	1	2	1	1	1	1	2	1	1	1	2	2	1	2	1	1
sp|P38688|SRP72_YEAST	sp|P38688|SRP72_YEAST	2	2	2	>sp|P38688|SRP72_YEAST Signal recognition particle subunit SRP72 OS=Saccharomyces cerevisiae (strain ATCC 204508 / S288c) GN=SRP72 PE=1 SV=2	1	2	2	2	2	2	2	2	2	2	2	2	1	2	2	2	2	1	2	2	2	2	2	2	2	2	2	1	2	2	2	2	1	2	2	2	2	2	2	2	2	2	1	2
sp|P38689|KPR3_YEAST	sp|P38689|KPR3_YEAST	5	5	5	>sp|P38689|KPR3_YEAST Ribose-phosphate pyrophosphokinase 3 OS=Saccharomyces cerevisiae (strain ATCC 204508 / S288c) GN=PRS3 PE=1 SV=1	1	5	5	5	5	5	5	4	4	3	4	4	4	4	5	4	5	5	5	5	5	5	4	4	3	4	4	4	4	5	4	5	5	5	5	5	5	4	4	3	4	4	4	4
sp|P38697|IMDH2_YEAST;sp|P39567|IMDH1_YEAST;sp|O42831|YA075_YEAST	sp|P38697|IMDH2_YEAST;sp|P39567|IMDH1_YEAST	12;7;2	4;3;0	4;3;0	>sp|P38697|IMDH2_YEAST Inosine-5-monophosphate dehydrogenase 2 OS=Saccharomyces cerevisiae (strain ATCC 204508 / S288c) GN=IMD2 PE=1 SV=1;>sp|P39567|IMDH1_YEAST Putative inosine-5-monophosphate dehydrogenase 1 OS=Saccharomyces cerevisiae (strain ATCC 204	3	12	4	4	10	10	8	11	8	9	9	8	9	11	10	11	12	11	11	4	4	4	4	4	4	3	4	4	4	4	4	4	4	4	4	4	4	4	4	4	3	4	4	4
sp|P38701|RS20_YEAST	sp|P38701|RS20_YEAST	8	8	8	>sp|P38701|RS20_YEAST 40S ribosomal protein S20 OS=Saccharomyces cerevisiae (strain ATCC 204508 / S288c) GN=RPS20 PE=1 SV=3	1	8	8	8	8	8	8	8	8	8	8	8	8	8	8	8	8	8	7	8	8	8	8	8	8	8	8	8	8	8	8	8	8	7	8	8	8	8	8	8	8	8	8	8
sp|P38707|SYNC_YEAST	sp|P38707|SYNC_YEAST	16	16	16	>sp|P38707|SYNC_YEAST Asparagine--tRNA ligase, cytoplasmic OS=Saccharomyces cerevisiae (strain ATCC 204508 / S288c) GN=DED81 PE=1 SV=1	1	16	16	16	14	12	14	13	14	11	13	14	13	13	15	12	15	12	12	14	12	14	13	14	11	13	14	13	13	15	12	15	12	12	14	12	14	13	14	11	13	14	13	13
sp|P38708|YHI0_YEAST	sp|P38708|YHI0_YEAST	18	18	18	>sp|P38708|YHI0_YEAST Putative proline--tRNA ligase YHR020W OS=Saccharomyces cerevisiae (strain ATCC 204508 / S288c) GN=YHR020W PE=1 SV=1	1	18	18	18	15	14	15	15	15	14	14	15	13	16	17	12	16	15	18	15	14	15	15	15	14	14	15	13	16	17	12	16	15	18	15	14	15	15	15	14	14	15	13	16
sp|P38715|GRE3_YEAST	sp|P38715|GRE3_YEAST	5	5	5	>sp|P38715|GRE3_YEAST NADPH-dependent aldose reductase GRE3 OS=Saccharomyces cerevisiae (strain ATCC 204508 / S288c) GN=GRE3 PE=1 SV=1	1	5	5	5	3	5	4	4	4	4	3	3	1	3	3	2	3	2	3	3	5	4	4	4	4	3	3	1	3	3	2	3	2	3	3	5	4	4	4	4	3	3	1	3
sp|P38720|6PGD1_YEAST	sp|P38720|6PGD1_YEAST	24	24	18	>sp|P38720|6PGD1_YEAST 6-phosphogluconate dehydrogenase, decarboxylating 1 OS=Saccharomyces cerevisiae (strain ATCC 204508 / S288c) GN=GND1 PE=1 SV=1	1	24	24	18	21	19	19	20	20	20	18	18	16	19	18	20	21	22	19	21	19	19	20	20	20	18	18	16	19	18	20	21	22	19	15	14	14	14	15	15	13	13	12	14
sp|P38750|YHA8_YEAST	sp|P38750|YHA8_YEAST	2	2	2	>sp|P38750|YHA8_YEAST Uncharacterized transporter YHL008C OS=Saccharomyces cerevisiae (strain ATCC 204508 / S288c) GN=YHL008C PE=1 SV=1	1	2	2	2	2	1	1	1	1	1	2	1	1	1	1	1	1	1	1	2	1	1	1	1	1	2	1	1	1	1	1	1	1	1	2	1	1	1	1	1	2	1	1	1
sp|P38754|RL14B_YEAST	sp|P38754|RL14B_YEAST	10	10	2	>sp|P38754|RL14B_YEAST 60S ribosomal protein L14-B OS=Saccharomyces cerevisiae (strain ATCC 204508 / S288c) GN=RPL14B PE=1 SV=1	1	10	10	2	9	9	9	9	9	8	9	9	9	9	7	9	8	9	9	9	9	9	9	9	8	9	9	9	9	7	9	8	9	9	2	2	2	2	2	2	2	2	2	2
sp|P38760|MIP6_YEAST	sp|P38760|MIP6_YEAST	2	2	2	>sp|P38760|MIP6_YEAST RNA-binding protein MIP6 OS=Saccharomyces cerevisiae (strain ATCC 204508 / S288c) GN=MIP6 PE=1 SV=1	1	2	2	2	2	2	2	2	2	2	2	2	1	2	2	2	1	1	1	2	2	2	2	2	2	2	2	1	2	2	2	1	1	1	2	2	2	2	2	2	2	2	1	2
sp|P38764|RPN1_YEAST	sp|P38764|RPN1_YEAST	10	10	10	>sp|P38764|RPN1_YEAST 26S proteasome regulatory subunit RPN1 OS=Saccharomyces cerevisiae (strain ATCC 204508 / S288c) GN=RPN1 PE=1 SV=3	1	10	10	10	9	8	9	8	8	8	7	8	7	7	6	8	5	6	6	9	8	9	8	8	8	7	8	7	7	6	8	5	6	6	9	8	9	8	8	8	7	8	7	7
sp|P38777|FSH1_YEAST	sp|P38777|FSH1_YEAST	4	4	4	>sp|P38777|FSH1_YEAST Family of serine hydrolases 1 OS=Saccharomyces cerevisiae (strain ATCC 204508 / S288c) GN=FSH1 PE=1 SV=1	1	4	4	4	4	3	3	4	4	3	4	4	2	4	4	2	3	4	4	4	3	3	4	4	3	4	4	2	4	4	2	3	4	4	4	3	3	4	4	3	4	4	2	4
sp|P38779|CIC1_YEAST	sp|P38779|CIC1_YEAST	4	4	4	>sp|P38779|CIC1_YEAST Proteasome-interacting protein CIC1 OS=Saccharomyces cerevisiae (strain ATCC 204508 / S288c) GN=CIC1 PE=1 SV=1	1	4	4	4	3	3	2	3	3	3	2	3	0	2	2	3	2	2	3	3	3	2	3	3	3	2	3	0	2	2	3	2	2	3	3	3	2	3	3	3	2	3	0	2
sp|P38787|PANE_YEAST	sp|P38787|PANE_YEAST	2	2	2	>sp|P38787|PANE_YEAST 2-dehydropantoate 2-reductase OS=Saccharomyces cerevisiae (strain ATCC 204508 / S288c) GN=PAN5 PE=1 SV=1	1	2	2	2	1	1	1	0	2	1	1	1	0	0	2	1	0	1	1	1	1	1	0	2	1	1	1	0	0	2	1	0	1	1	1	1	1	0	2	1	1	1	0	0
sp|P38788|SSZ1_YEAST	sp|P38788|SSZ1_YEAST	18	18	18	>sp|P38788|SSZ1_YEAST Ribosome-associated complex subunit SSZ1 OS=Saccharomyces cerevisiae (strain ATCC 204508 / S288c) GN=SSZ1 PE=1 SV=2	1	18	18	18	15	15	14	15	15	14	15	14	15	15	14	14	17	18	18	15	15	14	15	15	14	15	14	15	15	14	14	17	18	18	15	15	14	15	15	14	15	14	15	15
sp|P38789|SSF1_YEAST;sp|Q12153|SSF2_YEAST	sp|P38789|SSF1_YEAST;sp|Q12153|SSF2_YEAST	3;2	3;2	3;2	>sp|P38789|SSF1_YEAST Ribosome biogenesis protein SSF1 OS=Saccharomyces cerevisiae (strain ATCC 204508 / S288c) GN=SSF1 PE=1 SV=1;>sp|Q12153|SSF2_YEAST Ribosome biogenesis protein SSF2 OS=Saccharomyces cerevisiae (strain ATCC 204508 / S288c) GN=SSF2 PE=1 S	2	3	3	3	1	2	1	2	2	2	1	1	1	1	1	1	1	1	1	1	2	1	2	2	2	1	1	1	1	1	1	1	1	1	1	2	1	2	2	2	1	1	1	1
sp|P38791|DHYS_YEAST	sp|P38791|DHYS_YEAST	8	8	8	>sp|P38791|DHYS_YEAST Deoxyhypusine synthase OS=Saccharomyces cerevisiae (strain ATCC 204508 / S288c) GN=DYS1 PE=1 SV=1	1	8	8	8	8	8	7	8	8	8	6	7	7	8	8	7	8	7	8	8	8	7	8	8	8	6	7	7	8	8	7	8	7	8	8	8	7	8	8	8	6	7	7	8
sp|P38804|SDO1L_YEAST	sp|P38804|SDO1L_YEAST	2	2	2	>sp|P38804|SDO1L_YEAST Restriction of telomere capping protein 3 OS=Saccharomyces cerevisiae (strain ATCC 204508 / S288c) GN=RTC3 PE=1 SV=1	1	2	2	2	2	2	1	0	2	1	0	1	1	0	0	1	0	0	1	2	2	1	0	2	1	0	1	1	0	0	1	0	0	1	2	2	1	0	2	1	0	1	1	0
sp|P38817|GGA2_YEAST	sp|P38817|GGA2_YEAST	5	5	5	>sp|P38817|GGA2_YEAST ADP-ribosylation factor-binding protein GGA2 OS=Saccharomyces cerevisiae (strain ATCC 204508 / S288c) GN=GGA2 PE=1 SV=1	1	5	5	5	4	4	3	4	4	2	4	3	2	3	4	3	3	4	3	4	4	3	4	4	2	4	3	2	3	4	3	3	4	3	4	4	3	4	4	2	4	3	2	3
sp|P38821|DNPEP_YEAST	sp|P38821|DNPEP_YEAST	2	2	2	>sp|P38821|DNPEP_YEAST Aspartyl aminopeptidase 4 OS=Saccharomyces cerevisiae (strain ATCC 204508 / S288c) GN=APE4 PE=1 SV=1	1	2	2	2	2	2	1	1	1	1	1	1	1	2	1	0	1	0	1	2	2	1	1	1	1	1	1	1	2	1	0	1	0	1	2	2	1	1	1	1	1	1	1	2
sp|P38828|LSM12_YEAST	sp|P38828|LSM12_YEAST	1	1	1	>sp|P38828|LSM12_YEAST Protein LSM12 OS=Saccharomyces cerevisiae (strain ATCC 204508 / S288c) GN=LSM12 PE=1 SV=1	1	1	1	1	1	1	1	1	1	1	0	1	0	1	1	1	1	1	1	1	1	1	1	1	1	0	1	0	1	1	1	1	1	1	1	1	1	1	1	1	0	1	0	1
sp|P38845|CRP1_YEAST	sp|P38845|CRP1_YEAST	10	10	10	>sp|P38845|CRP1_YEAST Cruciform DNA-recognizing protein 1 OS=Saccharomyces cerevisiae (strain ATCC 204508 / S288c) GN=CRP1 PE=1 SV=1	1	10	10	10	7	8	7	7	8	8	8	8	7	7	8	8	5	6	5	7	8	7	7	8	8	8	8	7	7	8	8	5	6	5	7	8	7	7	8	8	8	8	7	7
sp|P38858|SOL3_YEAST	sp|P38858|SOL3_YEAST	3	3	3	>sp|P38858|SOL3_YEAST 6-phosphogluconolactonase 3 OS=Saccharomyces cerevisiae (strain ATCC 204508 / S288c) GN=SOL3 PE=1 SV=2	1	3	3	3	3	3	3	3	3	2	3	3	3	2	3	2	3	2	3	3	3	3	3	3	2	3	3	3	2	3	2	3	2	3	3	3	3	3	3	2	3	3	3	2
sp|P38861|NMD3_YEAST	sp|P38861|NMD3_YEAST	5	5	5	>sp|P38861|NMD3_YEAST 60S ribosomal export protein NMD3 OS=Saccharomyces cerevisiae (strain ATCC 204508 / S288c) GN=NMD3 PE=1 SV=3	1	5	5	5	3	3	4	3	4	4	2	2	2	3	4	3	2	2	1	3	3	4	3	4	4	2	2	2	3	4	3	2	2	1	3	3	4	3	4	4	2	2	2	3
sp|P38879|NACA_YEAST	sp|P38879|NACA_YEAST	6	6	6	>sp|P38879|NACA_YEAST Nascent polypeptide-associated complex subunit alpha OS=Saccharomyces cerevisiae (strain ATCC 204508 / S288c) GN=EGD2 PE=1 SV=3	1	6	6	6	6	6	6	6	6	6	6	6	5	6	6	6	6	6	5	6	6	6	6	6	6	6	6	5	6	6	6	6	6	5	6	6	6	6	6	6	6	6	5	6
sp|P38882|UTP9_YEAST	sp|P38882|UTP9_YEAST	2	2	2	>sp|P38882|UTP9_YEAST U3 small nucleolar RNA-associated protein 9 OS=Saccharomyces cerevisiae (strain ATCC 204508 / S288c) GN=UTP9 PE=1 SV=1	1	2	2	2	1	1	1	1	2	1	1	1	0	0	2	1	1	1	1	1	1	1	1	2	1	1	1	0	0	2	1	1	1	1	1	1	1	1	2	1	1	1	0	0
sp|P38891|BCA1_YEAST	sp|P38891|BCA1_YEAST	11	11	8	>sp|P38891|BCA1_YEAST Branched-chain-amino-acid aminotransferase, mitochondrial OS=Saccharomyces cerevisiae (strain ATCC 204508 / S288c) GN=BAT1 PE=1 SV=1	1	11	11	8	9	9	8	9	9	8	7	6	7	7	8	9	8	9	9	9	9	8	9	9	8	7	6	7	7	8	9	8	9	9	7	7	6	7	7	5	5	4	6	5
sp|P38903|2A5D_YEAST	sp|P38903|2A5D_YEAST	4	4	4	>sp|P38903|2A5D_YEAST Serine/threonine-protein phosphatase 2A 56 kDa regulatory subunit delta isoform OS=Saccharomyces cerevisiae (strain ATCC 204508 / S288c) GN=RTS1 PE=1 SV=2	1	4	4	4	2	2	4	2	4	3	2	2	3	2	2	3	2	1	1	2	2	4	2	4	3	2	2	3	2	2	3	2	1	1	2	2	4	2	4	3	2	2	3	2
sp|P38910|CH10_YEAST	sp|P38910|CH10_YEAST	6	6	6	>sp|P38910|CH10_YEAST 10 kDa heat shock protein, mitochondrial OS=Saccharomyces cerevisiae (strain ATCC 204508 / S288c) GN=HSP10 PE=1 SV=1	1	6	6	6	5	5	6	4	6	6	5	6	5	4	4	4	5	4	5	5	5	6	4	6	6	5	6	5	4	4	4	5	4	5	5	5	6	4	6	6	5	6	5	4
sp|P38911|FKBP3_YEAST	sp|P38911|FKBP3_YEAST	7	7	6	>sp|P38911|FKBP3_YEAST FK506-binding nuclear protein OS=Saccharomyces cerevisiae (strain ATCC 204508 / S288c) GN=FPR3 PE=1 SV=2	1	7	7	6	5	5	6	5	5	6	4	5	5	6	6	5	4	5	5	5	5	6	5	5	6	4	5	5	6	6	5	4	5	5	5	5	6	5	5	6	4	5	5	6
sp|P38912|IF1A_YEAST	sp|P38912|IF1A_YEAST	5	5	5	>sp|P38912|IF1A_YEAST Eukaryotic translation initiation factor 1A OS=Saccharomyces cerevisiae (strain ATCC 204508 / S288c) GN=TIF11 PE=1 SV=1	1	5	5	5	4	4	4	4	4	4	4	3	3	4	4	3	5	4	4	4	4	4	4	4	4	4	3	3	4	4	3	5	4	4	4	4	4	4	4	4	4	3	3	4
sp|P38934|BFR1_YEAST	sp|P38934|BFR1_YEAST	21	21	21	>sp|P38934|BFR1_YEAST Nuclear segregation protein BFR1 OS=Saccharomyces cerevisiae (strain ATCC 204508 / S288c) GN=BFR1 PE=1 SV=1	1	21	21	21	18	20	19	20	20	17	19	19	17	20	19	17	21	19	20	18	20	19	20	20	17	19	19	17	20	19	17	21	19	20	18	20	19	20	20	17	19	19	17	20
sp|P38968|SEC31_YEAST	sp|P38968|SEC31_YEAST	9	9	9	>sp|P38968|SEC31_YEAST Protein transport protein SEC31 OS=Saccharomyces cerevisiae (strain ATCC 204508 / S288c) GN=SEC31 PE=1 SV=3	1	9	9	9	8	6	7	7	8	8	7	6	4	9	8	6	7	6	8	8	6	7	7	8	8	7	6	4	9	8	6	7	6	8	8	6	7	7	8	8	7	6	4	9
sp|P38972|PUR4_YEAST	sp|P38972|PUR4_YEAST	17	17	17	>sp|P38972|PUR4_YEAST Phosphoribosylformylglycinamidine synthase OS=Saccharomyces cerevisiae (strain ATCC 204508 / S288c) GN=ADE6 PE=1 SV=2	1	17	17	17	15	15	16	14	16	13	14	14	11	16	15	16	15	11	13	15	15	16	14	16	13	14	14	11	16	15	16	15	11	13	15	15	16	14	16	13	14	14	11	16
sp|P38986|ASPG1_YEAST	sp|P38986|ASPG1_YEAST	6	6	6	>sp|P38986|ASPG1_YEAST L-asparaginase 1 OS=Saccharomyces cerevisiae (strain ATCC 204508 / S288c) GN=ASP1 PE=1 SV=1	1	6	6	6	6	6	5	6	5	6	6	6	2	6	5	5	4	5	6	6	6	5	6	5	6	6	6	2	6	5	5	4	5	6	6	6	5	6	5	6	6	6	2	6
sp|P38988|GGC1_YEAST	sp|P38988|GGC1_YEAST	2	2	2	>sp|P38988|GGC1_YEAST Mitochondrial GTP/GDP carrier protein 1 OS=Saccharomyces cerevisiae (strain ATCC 204508 / S288c) GN=GGC1 PE=1 SV=1	1	2	2	2	1	0	1	1	1	1	1	1	1	0	1	1	0	1	1	1	0	1	1	1	1	1	1	1	0	1	1	0	1	1	1	0	1	1	1	1	1	1	1	0
sp|P38993|FET3_YEAST	sp|P38993|FET3_YEAST	2	2	2	>sp|P38993|FET3_YEAST Iron transport multicopper oxidase FET3 OS=Saccharomyces cerevisiae (strain ATCC 204508 / S288c) GN=FET3 PE=1 SV=2	1	2	2	2	1	1	1	1	1	1	1	1	1	1	2	1	2	2	2	1	1	1	1	1	1	1	1	1	1	2	1	2	2	2	1	1	1	1	1	1	1	1	1	1
sp|P38998|LYS1_YEAST	sp|P38998|LYS1_YEAST	3	3	3	>sp|P38998|LYS1_YEAST Saccharopine dehydrogenase [NAD(+), L-lysine-forming] OS=Saccharomyces cerevisiae (strain ATCC 204508 / S288c) GN=LYS1 PE=1 SV=3	1	3	3	3	2	2	1	2	2	2	2	2	2	3	1	1	1	2	1	2	2	1	2	2	2	2	2	2	3	1	1	1	2	1	2	2	1	2	2	2	2	2	2	3
sp|P38999|LYS9_YEAST	sp|P38999|LYS9_YEAST	5	5	5	>sp|P38999|LYS9_YEAST Saccharopine dehydrogenase [NADP(+), L-glutamate-forming] OS=Saccharomyces cerevisiae (strain ATCC 204508 / S288c) GN=LYS9 PE=1 SV=1	1	5	5	5	3	3	4	3	4	4	3	2	1	4	3	2	2	2	2	3	3	4	3	4	4	3	2	1	4	3	2	2	2	2	3	3	4	3	4	4	3	2	1	4
sp|P39007|STT3_YEAST	sp|P39007|STT3_YEAST	2	2	2	>sp|P39007|STT3_YEAST Dolichyl-diphosphooligosaccharide--protein glycosyltransferase subunit STT3 OS=Saccharomyces cerevisiae (strain ATCC 204508 / S288c) GN=STT3 PE=1 SV=2	1	2	2	2	1	1	1	1	1	1	1	1	1	2	1	2	1	0	0	1	1	1	1	1	1	1	1	1	2	1	2	1	0	0	1	1	1	1	1	1	1	1	1	2
sp|P39015|STM1_YEAST	sp|P39015|STM1_YEAST	16	16	16	>sp|P39015|STM1_YEAST Suppressor protein STM1 OS=Saccharomyces cerevisiae (strain ATCC 204508 / S288c) GN=STM1 PE=1 SV=3	1	16	16	16	14	14	14	14	14	13	14	12	12	15	15	14	15	14	16	14	14	14	14	14	13	14	12	12	15	15	14	15	14	16	14	14	14	14	14	13	14	12	12	15
sp|P39076|TCPB_YEAST	sp|P39076|TCPB_YEAST	6	6	6	>sp|P39076|TCPB_YEAST T-complex protein 1 subunit beta OS=Saccharomyces cerevisiae (strain ATCC 204508 / S288c) GN=CCT2 PE=1 SV=1	1	6	6	6	6	4	6	6	5	5	6	5	5	5	6	6	6	6	6	6	4	6	6	5	5	6	5	5	5	6	6	6	6	6	6	4	6	6	5	5	6	5	5	5
sp|P39077|TCPG_YEAST	sp|P39077|TCPG_YEAST	10	10	10	>sp|P39077|TCPG_YEAST T-complex protein 1 subunit gamma OS=Saccharomyces cerevisiae (strain ATCC 204508 / S288c) GN=CCT3 PE=1 SV=2	1	10	10	10	8	8	9	9	10	6	8	8	8	8	8	6	6	7	10	8	8	9	9	10	6	8	8	8	8	8	6	6	7	10	8	8	9	9	10	6	8	8	8	8
sp|P39078|TCPD_YEAST	sp|P39078|TCPD_YEAST	14	14	14	>sp|P39078|TCPD_YEAST T-complex protein 1 subunit delta OS=Saccharomyces cerevisiae (strain ATCC 204508 / S288c) GN=CCT4 PE=1 SV=2	1	14	14	14	10	11	11	9	11	11	9	10	9	8	8	6	13	11	14	10	11	11	9	11	11	9	10	9	8	8	6	13	11	14	10	11	11	9	11	11	9	10	9	8
sp|P39079|TCPZ_YEAST	sp|P39079|TCPZ_YEAST	9	9	9	>sp|P39079|TCPZ_YEAST T-complex protein 1 subunit zeta OS=Saccharomyces cerevisiae (strain ATCC 204508 / S288c) GN=CCT6 PE=1 SV=1	1	9	9	9	8	8	8	8	8	7	7	7	8	7	8	8	9	9	9	8	8	8	8	8	7	7	7	8	7	8	8	9	9	9	8	8	8	8	8	7	7	7	8	7
sp|P39101|CAJ1_YEAST	sp|P39101|CAJ1_YEAST	2	2	2	>sp|P39101|CAJ1_YEAST Protein CAJ1 OS=Saccharomyces cerevisiae (strain ATCC 204508 / S288c) GN=CAJ1 PE=1 SV=1	1	2	2	2	2	2	2	2	2	2	2	2	2	2	2	1	1	1	2	2	2	2	2	2	2	2	2	2	2	2	1	1	1	2	2	2	2	2	2	2	2	2	2	2
sp|P39109|YCFI_YEAST	sp|P39109|YCFI_YEAST	3	3	3	>sp|P39109|YCFI_YEAST Metal resistance protein YCF1 OS=Saccharomyces cerevisiae (strain ATCC 204508 / S288c) GN=YCF1 PE=1 SV=2	1	3	3	3	1	1	1	1	1	3	1	1	0	1	2	1	2	1	1	1	1	1	1	1	3	1	1	0	1	2	1	2	1	1	1	1	1	1	1	3	1	1	0	1
sp|P39112|DSS1_YEAST	sp|P39112|DSS1_YEAST	1	1	1	>sp|P39112|DSS1_YEAST Exoribonuclease II, mitochondrial OS=Saccharomyces cerevisiae (strain ATCC 204508 / S288c) GN=DSS1 PE=1 SV=2	1	1	1	1	1	1	0	1	1	1	1	1	0	1	0	0	1	0	0	1	1	0	1	1	1	1	1	0	1	0	0	1	0	0	1	1	0	1	1	1	1	1	0	1
sp|P39516|RS14B_YEAST;sp|P06367|RS14A_YEAST	sp|P39516|RS14B_YEAST;sp|P06367|RS14A_YEAST	10;9	10;9	10;9	>sp|P39516|RS14B_YEAST 40S ribosomal protein S14-B OS=Saccharomyces cerevisiae (strain ATCC 204508 / S288c) GN=RPS14B PE=1 SV=2;>sp|P06367|RS14A_YEAST 40S ribosomal protein S14-A OS=Saccharomyces cerevisiae (strain ATCC 204508 / S288c) GN=RPS14A PE=1 SV=5	2	10	10	10	9	9	8	9	10	10	10	10	10	9	10	10	9	9	10	9	9	8	9	10	10	10	10	10	9	10	10	9	9	10	9	9	8	9	10	10	10	10	10	9
sp|P39517|DHH1_YEAST	sp|P39517|DHH1_YEAST	6	6	6	>sp|P39517|DHH1_YEAST ATP-dependent RNA helicase DHH1 OS=Saccharomyces cerevisiae (strain ATCC 204508 / S288c) GN=DHH1 PE=1 SV=1	1	6	6	6	5	6	5	6	5	4	6	6	5	6	5	4	5	5	6	5	6	5	6	5	4	6	6	5	6	5	4	5	5	6	5	6	5	6	5	4	6	6	5	6
sp|P39522|ILV3_YEAST	sp|P39522|ILV3_YEAST	17	17	17	>sp|P39522|ILV3_YEAST Dihydroxy-acid dehydratase, mitochondrial OS=Saccharomyces cerevisiae (strain ATCC 204508 / S288c) GN=ILV3 PE=1 SV=2	1	17	17	17	14	13	16	14	14	13	13	14	14	14	15	14	15	13	14	14	13	16	14	14	13	13	14	14	14	15	14	15	13	14	14	13	16	14	14	13	13	14	14	14
sp|P39533|ACON2_YEAST	sp|P39533|ACON2_YEAST	3	2	2	>sp|P39533|ACON2_YEAST Probable aconitate hydratase 2 OS=Saccharomyces cerevisiae (strain ATCC 204508 / S288c) GN=ACO2 PE=1 SV=1	1	3	2	2	2	2	3	2	2	2	2	2	1	2	3	2	2	1	0	1	2	2	1	1	1	1	1	0	1	2	1	1	0	0	1	2	2	1	1	1	1	1	0	1
sp|P39676|FHP_YEAST	sp|P39676|FHP_YEAST	10	10	10	>sp|P39676|FHP_YEAST Flavohemoprotein OS=Saccharomyces cerevisiae (strain ATCC 204508 / S288c) GN=YHB1 PE=1 SV=2	1	10	10	10	8	8	8	7	8	7	7	8	6	8	7	8	8	9	9	8	8	8	7	8	7	7	8	6	8	7	8	8	9	9	8	8	8	7	8	7	7	8	6	8
sp|P39683|NPT1_YEAST	sp|P39683|NPT1_YEAST	5	5	5	>sp|P39683|NPT1_YEAST Nicotinate phosphoribosyltransferase OS=Saccharomyces cerevisiae (strain ATCC 204508 / S288c) GN=NPT1 PE=1 SV=3	1	5	5	5	5	4	5	5	5	3	5	5	4	5	5	5	4	5	5	5	4	5	5	5	3	5	5	4	5	5	5	4	5	5	5	4	5	5	5	3	5	5	4	5
sp|P39704|ERP2_YEAST	sp|P39704|ERP2_YEAST	2	2	2	>sp|P39704|ERP2_YEAST Protein ERP2 OS=Saccharomyces cerevisiae (strain ATCC 204508 / S288c) GN=ERP2 PE=1 SV=1	1	2	2	2	1	1	1	1	1	1	1	1	1	1	1	1	1	1	2	1	1	1	1	1	1	1	1	1	1	1	1	1	1	2	1	1	1	1	1	1	1	1	1	1
sp|P39714|BDH1_YEAST	sp|P39714|BDH1_YEAST	1	1	1	>sp|P39714|BDH1_YEAST (R,R)-butanediol dehydrogenase OS=Saccharomyces cerevisiae (strain ATCC 204508 / S288c) GN=BDH1 PE=1 SV=2	1	1	1	1	1	1	1	1	1	1	1	1	1	0	1	0	1	1	0	1	1	1	1	1	1	1	1	1	0	1	0	1	1	0	1	1	1	1	1	1	1	1	1	0
sp|P39729|RBG1_YEAST	sp|P39729|RBG1_YEAST	6	6	6	>sp|P39729|RBG1_YEAST Ribosome-interacting GTPase 1 OS=Saccharomyces cerevisiae (strain ATCC 204508 / S288c) GN=RBG1 PE=1 SV=1	1	6	6	6	5	5	4	5	5	6	4	4	4	5	4	5	4	4	3	5	5	4	5	5	6	4	4	4	5	4	5	4	4	3	5	5	4	5	5	6	4	4	4	5
sp|P39730|IF2P_YEAST	sp|P39730|IF2P_YEAST	17	17	17	>sp|P39730|IF2P_YEAST Eukaryotic translation initiation factor 5B OS=Saccharomyces cerevisiae (strain ATCC 204508 / S288c) GN=FUN12 PE=1 SV=2	1	17	17	17	17	17	17	17	17	15	17	17	15	15	16	13	14	11	13	17	17	17	17	17	15	17	17	15	15	16	13	14	11	13	17	17	17	17	17	15	17	17	15	15
sp|P39744|NOC2_YEAST	sp|P39744|NOC2_YEAST	6	6	6	>sp|P39744|NOC2_YEAST Nucleolar complex protein 2 OS=Saccharomyces cerevisiae (strain ATCC 204508 / S288c) GN=NOC2 PE=1 SV=2	1	6	6	6	5	5	4	3	4	5	4	4	4	3	3	4	4	2	3	5	5	4	3	4	5	4	4	4	3	3	4	4	2	3	5	5	4	3	4	5	4	4	4	3
sp|P39926|SSO2_YEAST;sp|P32867|SSO1_YEAST	sp|P39926|SSO2_YEAST;sp|P32867|SSO1_YEAST	2;1	2;1	2;1	>sp|P39926|SSO2_YEAST Protein SSO2 OS=Saccharomyces cerevisiae (strain ATCC 204508 / S288c) GN=SSO2 PE=1 SV=2;>sp|P32867|SSO1_YEAST Protein SSO1 OS=Saccharomyces cerevisiae (strain ATCC 204508 / S288c) GN=SSO1 PE=1 SV=2	2	2	2	2	2	2	2	2	2	2	2	2	1	2	2	2	2	2	2	2	2	2	2	2	2	2	2	1	2	2	2	2	2	2	2	2	2	2	2	2	2	2	1	2
sp|P39929|SNF7_YEAST	sp|P39929|SNF7_YEAST	2	2	2	>sp|P39929|SNF7_YEAST Vacuolar-sorting protein SNF7 OS=Saccharomyces cerevisiae (strain ATCC 204508 / S288c) GN=SNF7 PE=1 SV=1	1	2	2	2	2	1	2	1	1	2	0	2	0	1	2	2	1	0	2	2	1	2	1	1	2	0	2	0	1	2	2	1	0	2	2	1	2	1	1	2	0	2	0	1
sp|P39931|SS120_YEAST	sp|P39931|SS120_YEAST	2	2	2	>sp|P39931|SS120_YEAST Protein SSP120 OS=Saccharomyces cerevisiae (strain ATCC 204508 / S288c) GN=SSP120 PE=1 SV=1	1	2	2	2	1	1	2	1	2	2	1	1	0	2	2	2	2	2	0	1	1	2	1	2	2	1	1	0	2	2	2	2	2	0	1	1	2	1	2	2	1	1	0	2
sp|P39935|IF4F1_YEAST	sp|P39935|IF4F1_YEAST	12	12	12	>sp|P39935|IF4F1_YEAST Eukaryotic initiation factor 4F subunit p150 OS=Saccharomyces cerevisiae (strain ATCC 204508 / S288c) GN=TIF4631 PE=1 SV=2	1	12	12	12	10	8	9	11	10	11	12	10	8	12	11	10	10	10	11	10	8	9	11	10	11	12	10	8	12	11	10	10	10	11	10	8	9	11	10	11	12	10	8	12
sp|P39939|RS26B_YEAST;sp|P39938|RS26A_YEAST	sp|P39939|RS26B_YEAST;sp|P39938|RS26A_YEAST	5;4	5;4	5;4	>sp|P39939|RS26B_YEAST 40S ribosomal protein S26-B OS=Saccharomyces cerevisiae (strain ATCC 204508 / S288c) GN=RPS26B PE=1 SV=1;>sp|P39938|RS26A_YEAST 40S ribosomal protein S26-A OS=Saccharomyces cerevisiae (strain ATCC 204508 / S288c) GN=RPS26A PE=1 SV=1	2	5	5	5	5	5	5	5	5	5	4	4	4	4	5	4	4	4	4	5	5	5	5	5	5	4	4	4	4	5	4	4	4	4	5	5	5	5	5	5	4	4	4	4
sp|P39940|RSP5_YEAST	sp|P39940|RSP5_YEAST	4	4	4	>sp|P39940|RSP5_YEAST E3 ubiquitin-protein ligase RSP5 OS=Saccharomyces cerevisiae (strain ATCC 204508 / S288c) GN=RSP5 PE=1 SV=1	1	4	4	4	3	4	4	2	4	2	1	1	1	2	4	2	1	3	3	3	4	4	2	4	2	1	1	1	2	4	2	1	3	3	3	4	4	2	4	2	1	1	1	2
sp|P39954|SAHH_YEAST	sp|P39954|SAHH_YEAST	19	19	19	>sp|P39954|SAHH_YEAST Adenosylhomocysteinase OS=Saccharomyces cerevisiae (strain ATCC 204508 / S288c) GN=SAH1 PE=1 SV=1	1	19	19	19	16	18	16	16	16	18	16	17	13	16	17	17	17	18	18	16	18	16	16	16	18	16	17	13	16	17	17	17	18	18	16	18	16	16	16	18	16	17	13	16
sp|P39958|GDI1_YEAST	sp|P39958|GDI1_YEAST	4	4	4	>sp|P39958|GDI1_YEAST Rab GDP-dissociation inhibitor OS=Saccharomyces cerevisiae (strain ATCC 204508 / S288c) GN=GDI1 PE=1 SV=1	1	4	4	4	3	2	3	3	3	3	3	3	1	3	3	3	2	4	3	3	2	3	3	3	3	3	3	1	3	3	3	2	4	3	3	2	3	3	3	3	3	3	1	3
sp|P39966|PP2C2_YEAST;sp|P34221|PP2C3_YEAST	sp|P39966|PP2C2_YEAST	3;1	3;1	3;1	>sp|P39966|PP2C2_YEAST Protein phosphatase 2C homolog 2 OS=Saccharomyces cerevisiae (strain ATCC 204508 / S288c) GN=PTC2 PE=1 SV=1	2	3	3	3	3	3	3	2	3	2	3	2	3	2	3	1	2	1	1	3	3	3	2	3	2	3	2	3	2	3	1	2	1	1	3	3	3	2	3	2	3	2	3	2
sp|P39968|VAC8_YEAST	sp|P39968|VAC8_YEAST	1	1	1	>sp|P39968|VAC8_YEAST Vacuolar protein 8 OS=Saccharomyces cerevisiae (strain ATCC 204508 / S288c) GN=VAC8 PE=1 SV=3	1	1	1	1	1	1	1	1	1	1	1	1	1	1	1	1	1	0	1	1	1	1	1	1	1	1	1	1	1	1	1	1	0	1	1	1	1	1	1	1	1	1	1	1
sp|P39976|DLD3_YEAST	sp|P39976|DLD3_YEAST	7	7	7	>sp|P39976|DLD3_YEAST D-lactate dehydrogenase [cytochrome] 3 OS=Saccharomyces cerevisiae (strain ATCC 204508 / S288c) GN=DLD3 PE=1 SV=1	1	7	7	7	6	7	7	7	7	6	7	7	6	7	5	7	6	6	7	6	7	7	7	7	6	7	7	6	7	5	7	6	6	7	6	7	7	7	7	6	7	7	6	7
sp|P39985|DPO5_YEAST	sp|P39985|DPO5_YEAST	2	2	2	>sp|P39985|DPO5_YEAST DNA polymerase V OS=Saccharomyces cerevisiae (strain ATCC 204508 / S288c) GN=POL5 PE=1 SV=1	1	2	2	2	1	1	1	1	1	1	1	1	1	1	2	1	1	1	2	1	1	1	1	1	1	1	1	1	1	2	1	1	1	2	1	1	1	1	1	1	1	1	1	1
sp|P39986|ATC6_YEAST	sp|P39986|ATC6_YEAST	15	15	15	>sp|P39986|ATC6_YEAST Probable cation-transporting ATPase 1 OS=Saccharomyces cerevisiae (strain ATCC 204508 / S288c) GN=SPF1 PE=1 SV=1	1	15	15	15	13	12	11	13	13	8	11	12	11	14	14	12	14	13	11	13	12	11	13	13	8	11	12	11	14	14	12	14	13	11	13	12	11	13	13	8	11	12	11	14
sp|P39990|SNU13_YEAST	sp|P39990|SNU13_YEAST	3	3	3	>sp|P39990|SNU13_YEAST 13 kDa ribonucleoprotein-associated protein OS=Saccharomyces cerevisiae (strain ATCC 204508 / S288c) GN=SNU13 PE=1 SV=1	1	3	3	3	3	3	3	3	3	3	2	3	3	3	3	3	3	3	2	3	3	3	3	3	3	2	3	3	3	3	3	3	3	2	3	3	3	3	3	3	2	3	3	3
sp|P40008|FMP52_YEAST	sp|P40008|FMP52_YEAST	1	1	1	>sp|P40008|FMP52_YEAST Protein FMP52, mitochondrial OS=Saccharomyces cerevisiae (strain ATCC 204508 / S288c) GN=FMP52 PE=1 SV=1	1	1	1	1	1	0	1	1	1	1	1	1	0	1	1	0	1	0	1	1	0	1	1	1	1	1	1	0	1	1	0	1	0	1	1	0	1	1	1	1	1	1	0	1
sp|P40010|NUG1_YEAST	sp|P40010|NUG1_YEAST	4	4	4	>sp|P40010|NUG1_YEAST Nuclear GTP-binding protein NUG1 OS=Saccharomyces cerevisiae (strain ATCC 204508 / S288c) GN=NUG1 PE=1 SV=1	1	4	4	4	3	3	3	3	2	2	3	2	2	1	2	2	1	1	1	3	3	3	3	2	2	3	2	2	1	2	2	1	1	1	3	3	3	3	2	2	3	2	2	1
sp|P40016|RPN3_YEAST	sp|P40016|RPN3_YEAST	2	2	2	>sp|P40016|RPN3_YEAST 26S proteasome regulatory subunit RPN3 OS=Saccharomyces cerevisiae (strain ATCC 204508 / S288c) GN=RPN3 PE=1 SV=5	1	2	2	2	1	2	1	1	1	1	1	1	1	1	2	2	1	1	2	1	2	1	1	1	1	1	1	1	1	2	2	1	1	2	1	2	1	1	1	1	1	1	1	1
sp|P40024|ARB1_YEAST	sp|P40024|ARB1_YEAST	21	21	21	>sp|P40024|ARB1_YEAST ABC transporter ATP-binding protein ARB1 OS=Saccharomyces cerevisiae (strain ATCC 204508 / S288c) GN=ARB1 PE=1 SV=1	1	21	21	21	15	16	18	16	14	15	14	17	15	14	17	15	17	17	19	15	16	18	16	14	15	14	17	15	14	17	15	17	17	19	15	16	18	16	14	15	14	17	15	14
sp|P40032|TPA1_YEAST	sp|P40032|TPA1_YEAST	5	5	5	>sp|P40032|TPA1_YEAST PKHD-type hydroxylase TPA1 OS=Saccharomyces cerevisiae (strain ATCC 204508 / S288c) GN=TPA1 PE=1 SV=1	1	5	5	5	5	5	5	5	5	5	4	4	3	5	5	5	4	4	5	5	5	5	5	5	5	4	4	3	5	5	5	4	4	5	5	5	5	5	5	5	4	4	3	5
sp|P40037|HMF1_YEAST	sp|P40037|HMF1_YEAST	4	4	4	>sp|P40037|HMF1_YEAST Protein HMF1 OS=Saccharomyces cerevisiae (strain ATCC 204508 / S288c) GN=HMF1 PE=1 SV=1	1	4	4	4	2	2	3	2	2	4	2	2	2	3	4	2	3	2	4	2	2	3	2	2	4	2	2	2	3	4	2	3	2	4	2	2	3	2	2	4	2	2	2	3
sp|P40047|ALDH5_YEAST	sp|P40047|ALDH5_YEAST	6	6	6	>sp|P40047|ALDH5_YEAST Aldehyde dehydrogenase 5, mitochondrial OS=Saccharomyces cerevisiae (strain ATCC 204508 / S288c) GN=ALD5 PE=1 SV=4	1	6	6	6	4	3	4	5	3	3	2	4	5	3	4	0	3	3	2	4	3	4	5	3	3	2	4	5	3	4	0	3	3	2	4	3	4	5	3	3	2	4	5	3
sp|P40053|AIM9_YEAST	sp|P40053|AIM9_YEAST	3	3	3	>sp|P40053|AIM9_YEAST Altered inheritance of mitochondria protein 9, mitochondrial OS=Saccharomyces cerevisiae (strain ATCC 204508 / S288c) GN=AIM9 PE=1 SV=1	1	3	3	3	2	2	2	1	3	2	2	2	2	3	2	2	2	2	1	2	2	2	1	3	2	2	2	2	3	2	2	2	2	1	2	2	2	1	3	2	2	2	2	3
sp|P40054|SERA_YEAST	sp|P40054|SERA_YEAST	8	1	1	>sp|P40054|SERA_YEAST D-3-phosphoglycerate dehydrogenase 1 OS=Saccharomyces cerevisiae (strain ATCC 204508 / S288c) GN=SER3 PE=1 SV=1	1	8	1	1	8	8	7	8	8	6	8	8	6	5	7	7	7	6	6	1	1	1	1	1	1	1	1	0	1	1	1	1	1	1	1	1	1	1	1	1	1	1	0	1
sp|P40055|UTP7_YEAST	sp|P40055|UTP7_YEAST	2	2	2	>sp|P40055|UTP7_YEAST U3 small nucleolar RNA-associated protein 7 OS=Saccharomyces cerevisiae (strain ATCC 204508 / S288c) GN=UTP7 PE=1 SV=1	1	2	2	2	1	1	1	0	1	1	1	2	0	1	1	1	1	1	1	1	1	1	0	1	1	1	2	0	1	1	1	1	1	1	1	1	1	0	1	1	1	2	0	1
sp|P40069|IMB4_YEAST	sp|P40069|IMB4_YEAST	15	15	15	>sp|P40069|IMB4_YEAST Importin subunit beta-4 OS=Saccharomyces cerevisiae (strain ATCC 204508 / S288c) GN=KAP123 PE=1 SV=1	1	15	15	15	14	13	12	12	12	14	12	12	12	13	13	9	12	12	14	14	13	12	12	12	14	12	12	12	13	13	9	12	12	14	14	13	12	12	12	14	12	12	12	13
sp|P40070|LSM4_YEAST	sp|P40070|LSM4_YEAST	2	2	2	>sp|P40070|LSM4_YEAST U6 snRNA-associated Sm-like protein LSm4 OS=Saccharomyces cerevisiae (strain ATCC 204508 / S288c) GN=LSM4 PE=1 SV=1	1	2	2	2	1	1	2	1	2	1	1	1	1	1	1	1	1	1	1	1	1	2	1	2	1	1	1	1	1	1	1	1	1	1	1	1	2	1	2	1	1	1	1	1
sp|P40075|SCS2_YEAST	sp|P40075|SCS2_YEAST	8	8	8	>sp|P40075|SCS2_YEAST Vesicle-associated membrane protein-associated protein SCS2 OS=Saccharomyces cerevisiae (strain ATCC 204508 / S288c) GN=SCS2 PE=1 SV=3	1	8	8	8	7	6	8	8	7	7	6	7	5	6	7	6	6	7	6	7	6	8	8	7	7	6	7	5	6	7	6	6	7	6	7	6	8	8	7	7	6	7	5	6
sp|P40078|NSA2_YEAST	sp|P40078|NSA2_YEAST	3	3	3	>sp|P40078|NSA2_YEAST Ribosome biogenesis protein NSA2 OS=Saccharomyces cerevisiae (strain ATCC 204508 / S288c) GN=NSA2 PE=1 SV=1	1	3	3	3	3	3	3	3	3	3	3	3	2	3	3	2	2	3	1	3	3	3	3	3	3	3	3	2	3	3	2	2	3	1	3	3	3	3	3	3	3	3	2	3
sp|P40088|FTR1_YEAST	sp|P40088|FTR1_YEAST	2	2	2	>sp|P40088|FTR1_YEAST Plasma membrane iron permease OS=Saccharomyces cerevisiae (strain ATCC 204508 / S288c) GN=FTR1 PE=1 SV=1	1	2	2	2	1	1	0	1	1	1	1	2	0	1	2	1	1	2	2	1	1	0	1	1	1	1	2	0	1	2	1	1	2	2	1	1	0	1	1	1	1	2	0	1
sp|P40093|YEY6_YEAST	sp|P40093|YEY6_YEAST	6	6	6	>sp|P40093|YEY6_YEAST UPF0160 protein YER156C OS=Saccharomyces cerevisiae (strain ATCC 204508 / S288c) GN=YER156C PE=1 SV=1	1	6	6	6	4	5	5	5	5	5	3	4	4	2	4	4	6	5	3	4	5	5	5	5	5	3	4	4	2	4	4	6	5	3	4	5	5	5	5	5	3	4	4	2
sp|P40150|HSP76_YEAST	sp|P40150|HSP76_YEAST	33	32	2	>sp|P40150|HSP76_YEAST Heat shock protein SSB2 OS=Saccharomyces cerevisiae (strain ATCC 204508 / S288c) GN=SSB2 PE=1 SV=2	1	33	32	2	25	26	25	23	23	23	24	24	24	25	27	25	32	31	32	24	25	24	22	22	22	23	23	23	24	26	24	31	30	31	1	1	1	1	1	1	1	1	1	1
sp|P40157|VID27_YEAST	sp|P40157|VID27_YEAST	2	2	2	>sp|P40157|VID27_YEAST Vacuolar import and degradation protein 27 OS=Saccharomyces cerevisiae (strain ATCC 204508 / S288c) GN=VID27 PE=1 SV=1	1	2	2	2	1	2	1	2	2	2	1	1	2	1	2	1	0	1	0	1	2	1	2	2	2	1	1	2	1	2	1	0	1	0	1	2	1	2	2	2	1	1	2	1
sp|P40160|RIO2_YEAST	sp|P40160|RIO2_YEAST	4	4	4	>sp|P40160|RIO2_YEAST Serine/threonine-protein kinase RIO2 OS=Saccharomyces cerevisiae (strain ATCC 204508 / S288c) GN=RIO2 PE=1 SV=1	1	4	4	4	3	3	3	1	3	3	2	3	1	0	3	1	1	0	2	3	3	3	1	3	3	2	3	1	0	3	1	1	0	2	3	3	3	1	3	3	2	3	1	0
sp|P40185|MMF1_YEAST	sp|P40185|MMF1_YEAST	5	5	5	>sp|P40185|MMF1_YEAST Protein MMF1, mitochondrial OS=Saccharomyces cerevisiae (strain ATCC 204508 / S288c) GN=MMF1 PE=1 SV=1	1	5	5	5	5	5	5	5	5	5	5	5	4	5	5	5	5	5	4	5	5	5	5	5	5	5	5	4	5	5	5	5	5	4	5	5	5	5	5	5	5	5	4	5
sp|P40202|CCS1_YEAST	sp|P40202|CCS1_YEAST	6	6	6	>sp|P40202|CCS1_YEAST Superoxide dismutase 1 copper chaperone OS=Saccharomyces cerevisiae (strain ATCC 204508 / S288c) GN=CCS1 PE=1 SV=1	1	6	6	6	5	5	5	5	5	5	5	5	5	4	5	5	6	5	5	5	5	5	5	5	5	5	5	5	4	5	5	6	5	5	5	5	5	5	5	5	5	5	5	4
sp|P40212|RL13B_YEAST;sp|Q12690|RL13A_YEAST	sp|P40212|RL13B_YEAST;sp|Q12690|RL13A_YEAST	14;13	14;13	14;13	>sp|P40212|RL13B_YEAST 60S ribosomal protein L13-B OS=Saccharomyces cerevisiae (strain ATCC 204508 / S288c) GN=RPL13B PE=1 SV=1;>sp|Q12690|RL13A_YEAST 60S ribosomal protein L13-A OS=Saccharomyces cerevisiae (strain ATCC 204508 / S288c) GN=RPL13A PE=1 SV=1	2	14	14	14	13	12	10	13	11	13	12	11	10	13	13	13	13	12	11	13	12	10	13	11	13	12	11	10	13	13	13	13	12	11	13	12	10	13	11	13	12	11	10	13
sp|P40215|NDH1_YEAST	sp|P40215|NDH1_YEAST	4	4	4	>sp|P40215|NDH1_YEAST External NADH-ubiquinone oxidoreductase 1, mitochondrial OS=Saccharomyces cerevisiae (strain ATCC 204508 / S288c) GN=NDE1 PE=1 SV=1	1	4	4	4	3	2	3	2	2	2	2	3	3	3	1	3	2	2	2	3	2	3	2	2	2	2	3	3	3	1	3	2	2	2	3	2	3	2	2	2	2	3	3	3
sp|P40217|EIF3I_YEAST	sp|P40217|EIF3I_YEAST	12	12	12	>sp|P40217|EIF3I_YEAST Eukaryotic translation initiation factor 3 subunit I OS=Saccharomyces cerevisiae (strain ATCC 204508 / S288c) GN=TIF34 PE=1 SV=1	1	12	12	12	9	9	10	9	9	8	8	9	8	9	11	9	10	10	10	9	9	10	9	9	8	8	9	8	9	11	9	10	10	10	9	9	10	9	9	8	8	9	8	9
sp|P40302|PSA6_YEAST	sp|P40302|PSA6_YEAST	9	9	9	>sp|P40302|PSA6_YEAST Proteasome subunit alpha type-6 OS=Saccharomyces cerevisiae (strain ATCC 204508 / S288c) GN=PRE5 PE=1 SV=1	1	9	9	9	7	8	8	8	8	8	8	7	5	8	8	7	8	8	9	7	8	8	8	8	8	8	7	5	8	8	7	8	8	9	7	8	8	8	8	8	8	7	5	8
sp|P40303|PSA4_YEAST	sp|P40303|PSA4_YEAST	4	4	4	>sp|P40303|PSA4_YEAST Proteasome subunit alpha type-4 OS=Saccharomyces cerevisiae (strain ATCC 204508 / S288c) GN=PRE6 PE=1 SV=1	1	4	4	4	3	4	4	3	4	2	3	4	3	3	4	1	2	1	3	3	4	4	3	4	2	3	4	3	3	4	1	2	1	3	3	4	4	3	4	2	3	4	3	3
sp|P40319|ELO3_YEAST	sp|P40319|ELO3_YEAST	2	2	2	>sp|P40319|ELO3_YEAST Elongation of fatty acids protein 3 OS=Saccharomyces cerevisiae (strain ATCC 204508 / S288c) GN=SUR4 PE=1 SV=1	1	2	2	2	2	2	2	2	2	2	1	2	2	2	2	2	2	2	1	2	2	2	2	2	2	1	2	2	2	2	2	2	2	1	2	2	2	2	2	2	1	2	2	2
sp|P40327|PRS4_YEAST	sp|P40327|PRS4_YEAST	6	6	6	>sp|P40327|PRS4_YEAST 26S protease regulatory subunit 4 homolog OS=Saccharomyces cerevisiae (strain ATCC 204508 / S288c) GN=RPT2 PE=1 SV=3	1	6	6	6	5	5	5	5	6	4	5	5	5	6	5	4	4	6	5	5	5	5	5	6	4	5	5	5	6	5	4	4	6	5	5	5	5	5	6	4	5	5	5	6
sp|P40347|PPAL_YEAST	sp|P40347|PPAL_YEAST	1	1	1	>sp|P40347|PPAL_YEAST Low molecular weight phosphotyrosine protein phosphatase OS=Saccharomyces cerevisiae (strain ATCC 204508 / S288c) GN=LTP1 PE=1 SV=1	1	1	1	1	1	1	1	1	0	1	0	1	1	0	1	0	1	0	0	1	1	1	1	0	1	0	1	1	0	1	0	1	0	0	1	1	1	1	0	1	0	1	1	0
sp|P40413|TCPE_YEAST	sp|P40413|TCPE_YEAST	15	15	15	>sp|P40413|TCPE_YEAST T-complex protein 1 subunit epsilon OS=Saccharomyces cerevisiae (strain ATCC 204508 / S288c) GN=CCT5 PE=1 SV=3	1	15	15	15	14	14	13	13	14	14	12	13	10	15	14	14	14	11	12	14	14	13	13	14	14	12	13	10	15	14	14	14	11	12	14	14	13	13	14	14	12	13	10	15
sp|P40414|TPM2_YEAST	sp|P40414|TPM2_YEAST	3	3	3	>sp|P40414|TPM2_YEAST Tropomyosin-2 OS=Saccharomyces cerevisiae (strain ATCC 204508 / S288c) GN=TPM2 PE=1 SV=1	1	3	3	3	2	0	2	2	2	1	2	2	1	1	2	1	2	3	2	2	0	2	2	2	1	2	2	1	1	2	1	2	3	2	2	0	2	2	2	1	2	2	1	1
sp|P40422|RPAB4_YEAST	sp|P40422|RPAB4_YEAST	2	2	2	>sp|P40422|RPAB4_YEAST DNA-directed RNA polymerases I, II, and III subunit RPABC4 OS=Saccharomyces cerevisiae (strain ATCC 204508 / S288c) GN=RPC10 PE=1 SV=1	1	2	2	2	2	1	1	1	2	2	1	1	1	1	2	1	1	0	1	2	1	1	1	2	2	1	1	1	1	2	1	1	0	1	2	1	1	1	2	2	1	1	1	1
sp|P40451|AIM20_YEAST	sp|P40451|AIM20_YEAST	1	1	1	>sp|P40451|AIM20_YEAST Altered inheritance of mitochondria protein 20 OS=Saccharomyces cerevisiae (strain ATCC 204508 / S288c) GN=AIM20 PE=1 SV=1	1	1	1	1	1	1	1	1	1	1	1	1	0	1	1	1	1	1	1	1	1	1	1	1	1	1	1	0	1	1	1	1	1	1	1	1	1	1	1	1	1	1	0	1
sp|P40462|TM108_YEAST	sp|P40462|TM108_YEAST	2	2	2	>sp|P40462|TM108_YEAST Protein TMA108 OS=Saccharomyces cerevisiae (strain ATCC 204508 / S288c) GN=TMA108 PE=1 SV=1	1	2	2	2	1	1	1	1	2	1	1	1	1	1	1	1	1	1	1	1	1	1	1	2	1	1	1	1	1	1	1	1	1	1	1	1	1	1	2	1	1	1	1	1
sp|P40482|SEC24_YEAST	sp|P40482|SEC24_YEAST	9	9	9	>sp|P40482|SEC24_YEAST Protein transport protein SEC24 OS=Saccharomyces cerevisiae (strain ATCC 204508 / S288c) GN=SEC24 PE=1 SV=1	1	9	9	9	8	6	6	6	7	8	6	5	5	5	7	5	4	4	6	8	6	6	6	7	8	6	5	5	5	7	5	4	4	6	8	6	6	6	7	8	6	5	5	5
sp|P40495|LYS12_YEAST	sp|P40495|LYS12_YEAST	10	10	10	>sp|P40495|LYS12_YEAST Homoisocitrate dehydrogenase, mitochondrial OS=Saccharomyces cerevisiae (strain ATCC 204508 / S288c) GN=LYS12 PE=1 SV=1	1	10	10	10	9	10	8	8	9	9	9	9	7	8	7	8	8	7	7	9	10	8	8	9	9	9	9	7	8	7	8	8	7	7	9	10	8	8	9	9	9	9	7	8
sp|P40510|SER33_YEAST	sp|P40510|SER33_YEAST	9	9	2	>sp|P40510|SER33_YEAST D-3-phosphoglycerate dehydrogenase 2 OS=Saccharomyces cerevisiae (strain ATCC 204508 / S288c) GN=SER33 PE=1 SV=1	1	9	9	2	8	9	7	8	7	7	8	8	7	5	7	6	7	6	6	8	9	7	8	7	7	8	8	7	5	7	6	7	6	6	1	2	1	1	0	2	1	1	1	1
sp|P40513|MAM33_YEAST	sp|P40513|MAM33_YEAST	2	2	2	>sp|P40513|MAM33_YEAST Mitochondrial acidic protein MAM33 OS=Saccharomyces cerevisiae (strain ATCC 204508 / S288c) GN=MAM33 PE=1 SV=1	1	2	2	2	2	2	2	2	2	1	2	2	2	2	1	1	2	1	1	2	2	2	2	2	1	2	2	2	2	1	1	2	1	1	2	2	2	2	2	1	2	2	2	2
sp|P40518|ARPC5_YEAST	sp|P40518|ARPC5_YEAST	2	2	2	>sp|P40518|ARPC5_YEAST Actin-related protein 2/3 complex subunit 5 OS=Saccharomyces cerevisiae (strain ATCC 204508 / S288c) GN=ARC15 PE=1 SV=1	1	2	2	2	2	1	2	2	2	1	1	2	2	2	2	1	2	1	1	2	1	2	2	2	1	1	2	2	2	2	1	2	1	1	2	1	2	2	2	1	1	2	2	2
sp|P87262|RL34A_YEAST;sp|P40525|RL34B_YEAST	sp|P87262|RL34A_YEAST;sp|P40525|RL34B_YEAST	7;7	7;7	7;7	>sp|P87262|RL34A_YEAST 60S ribosomal protein L34-A OS=Saccharomyces cerevisiae (strain ATCC 204508 / S288c) GN=RPL34A PE=1 SV=1;>sp|P40525|RL34B_YEAST 60S ribosomal protein L34-B OS=Saccharomyces cerevisiae (strain ATCC 204508 / S288c) GN=RPL34B PE=1 SV=1	2	7	7	7	6	6	7	6	6	6	6	7	6	6	6	6	6	6	6	6	6	7	6	6	6	6	7	6	6	6	6	6	6	6	6	6	7	6	6	6	6	7	6	6
sp|P40531|GVP36_YEAST	sp|P40531|GVP36_YEAST	11	11	11	>sp|P40531|GVP36_YEAST Protein GVP36 OS=Saccharomyces cerevisiae (strain ATCC 204508 / S288c) GN=GVP36 PE=1 SV=1	1	11	11	11	9	11	9	11	9	9	11	11	8	10	9	9	10	8	8	9	11	9	11	9	9	11	11	8	10	9	9	10	8	8	9	11	9	11	9	9	11	11	8	10
sp|P40581|GPX3_YEAST	sp|P40581|GPX3_YEAST	2	2	2	>sp|P40581|GPX3_YEAST Peroxiredoxin HYR1 OS=Saccharomyces cerevisiae (strain ATCC 204508 / S288c) GN=HYR1 PE=1 SV=1	1	2	2	2	2	2	2	2	1	2	1	2	1	2	1	2	1	2	1	2	2	2	2	1	2	1	2	1	2	1	2	1	2	1	2	2	2	2	1	2	1	2	1	2
sp|P40693|RLP7_YEAST	sp|P40693|RLP7_YEAST	2	2	2	>sp|P40693|RLP7_YEAST Ribosome biogenesis protein RLP7 OS=Saccharomyces cerevisiae (strain ATCC 204508 / S288c) GN=RLP7 PE=1 SV=1	1	2	2	2	1	1	2	1	2	1	1	2	1	0	2	1	2	1	2	1	1	2	1	2	1	1	2	1	0	2	1	2	1	2	1	1	2	1	2	1	1	2	1	0
sp|P40825-2|SYA_YEAST;sp|P40825|SYA_YEAST	sp|P40825-2|SYA_YEAST;sp|P40825|SYA_YEAST	36;36	36;36	36;36	>sp|P40825-2|SYA_YEAST Isoform Cytoplasmic of Alanine--tRNA ligase, mitochondrial OS=Saccharomyces cerevisiae (strain ATCC 204508 / S288c) GN=ALA1;>sp|P40825|SYA_YEAST Alanine--tRNA ligase, mitochondrial OS=Saccharomyces cerevisiae (strain ATCC 204508 / S2	2	36	36	36	32	32	31	34	31	31	31	33	28	33	32	28	34	29	33	32	32	31	34	31	31	31	33	28	33	32	28	34	29	33	32	32	31	34	31	31	31	33	28	33
sp|P40893|REE1_YEAST	sp|P40893|REE1_YEAST	6	6	6	>sp|P40893|REE1_YEAST Regulation of enolase protein 1 OS=Saccharomyces cerevisiae (strain ATCC 204508 / S288c) GN=REE1 PE=1 SV=1	1	6	6	6	6	6	6	6	5	5	5	6	5	5	5	6	6	4	4	6	6	6	6	5	5	5	6	5	5	5	6	6	4	4	6	6	6	6	5	5	5	6	5	5
sp|P40991|NOP2_YEAST	sp|P40991|NOP2_YEAST	8	8	8	>sp|P40991|NOP2_YEAST Putative ribosomal RNA methyltransferase Nop2 OS=Saccharomyces cerevisiae (strain ATCC 204508 / S288c) GN=NOP2 PE=1 SV=1	1	8	8	8	7	5	7	8	8	8	6	7	5	7	6	3	4	3	6	7	5	7	8	8	8	6	7	5	7	6	3	4	3	6	7	5	7	8	8	8	6	7	5	7
sp|P41056|RL33B_YEAST	sp|P41056|RL33B_YEAST	6	1	1	>sp|P41056|RL33B_YEAST 60S ribosomal protein L33-B OS=Saccharomyces cerevisiae (strain ATCC 204508 / S288c) GN=RPL33B PE=1 SV=2	1	6	1	1	6	6	6	6	5	6	5	6	4	5	5	5	5	6	6	1	1	1	1	1	1	1	1	1	1	1	1	1	1	1	1	1	1	1	1	1	1	1	1	1
sp|P41057|RS29A_YEAST	sp|P41057|RS29A_YEAST	5	5	4	>sp|P41057|RS29A_YEAST 40S ribosomal protein S29-A OS=Saccharomyces cerevisiae (strain ATCC 204508 / S288c) GN=RPS29A PE=1 SV=3	1	5	5	4	5	4	5	5	5	3	4	4	4	4	5	5	5	5	5	5	4	5	5	5	3	4	4	4	4	5	5	5	5	5	4	4	4	4	4	3	4	3	3	4
sp|P41058|RS29B_YEAST	sp|P41058|RS29B_YEAST	5	4	4	>sp|P41058|RS29B_YEAST 40S ribosomal protein S29-B OS=Saccharomyces cerevisiae (strain ATCC 204508 / S288c) GN=RPS29B PE=1 SV=3	1	5	4	4	5	4	5	5	5	4	4	5	5	4	5	5	5	5	5	4	4	4	4	4	4	4	4	4	4	4	4	4	4	4	4	4	4	4	4	4	4	4	4	4
sp|P41277|GPP1_YEAST	sp|P41277|GPP1_YEAST	14	14	9	>sp|P41277|GPP1_YEAST Glycerol-1-phosphate phosphohydrolase 1 OS=Saccharomyces cerevisiae (strain ATCC 204508 / S288c) GN=RHR2 PE=1 SV=3	1	14	14	9	13	13	12	13	13	11	13	13	12	13	14	13	14	14	13	13	13	12	13	13	11	13	13	12	13	14	13	14	14	13	8	8	8	8	8	6	8	8	7	8
sp|P41338|THIL_YEAST	sp|P41338|THIL_YEAST	12	12	12	>sp|P41338|THIL_YEAST Acetyl-CoA acetyltransferase OS=Saccharomyces cerevisiae (strain ATCC 204508 / S288c) GN=ERG10 PE=1 SV=3	1	12	12	12	9	10	10	10	10	9	9	10	9	9	9	9	11	8	10	9	10	10	10	10	9	9	10	9	9	9	9	11	8	10	9	10	10	10	10	9	9	10	9	9
sp|P41805|RL10_YEAST	sp|P41805|RL10_YEAST	15	15	15	>sp|P41805|RL10_YEAST 60S ribosomal protein L10 OS=Saccharomyces cerevisiae (strain ATCC 204508 / S288c) GN=RPL10 PE=1 SV=1	1	15	15	15	14	14	14	14	14	13	14	14	11	15	15	13	15	14	14	14	14	14	14	14	13	14	14	11	15	15	13	15	14	14	14	14	14	14	14	13	14	14	11	15
sp|P41807|VATH_YEAST	sp|P41807|VATH_YEAST	9	9	9	>sp|P41807|VATH_YEAST V-type proton ATPase subunit H OS=Saccharomyces cerevisiae (strain ATCC 204508 / S288c) GN=VMA13 PE=1 SV=1	1	9	9	9	8	8	8	8	8	8	8	8	5	8	8	6	9	7	9	8	8	8	8	8	8	8	8	5	8	8	6	9	7	9	8	8	8	8	8	8	8	8	5	8
sp|P41810|COPB_YEAST	sp|P41810|COPB_YEAST	5	5	5	>sp|P41810|COPB_YEAST Coatomer subunit beta OS=Saccharomyces cerevisiae (strain ATCC 204508 / S288c) GN=SEC26 PE=1 SV=2	1	5	5	5	3	3	4	2	3	4	3	3	4	2	4	3	1	2	2	3	3	4	2	3	4	3	3	4	2	4	3	1	2	2	3	3	4	2	3	4	3	3	4	2
sp|P41811|COPB2_YEAST	sp|P41811|COPB2_YEAST	12	12	12	>sp|P41811|COPB2_YEAST Coatomer subunit beta OS=Saccharomyces cerevisiae (strain ATCC 204508 / S288c) GN=SEC27 PE=1 SV=1	1	12	12	12	11	12	12	10	12	11	12	12	8	12	11	12	11	11	10	11	12	12	10	12	11	12	12	8	12	11	12	11	11	10	11	12	12	10	12	11	12	12	8	12
sp|P41911|GPD2_YEAST	sp|P41911|GPD2_YEAST	5	5	5	>sp|P41911|GPD2_YEAST Glycerol-3-phosphate dehydrogenase [NAD(+)] 2, mitochondrial OS=Saccharomyces cerevisiae (strain ATCC 204508 / S288c) GN=GPD2 PE=1 SV=2	1	5	5	5	5	4	5	5	4	3	5	5	4	4	4	3	1	2	5	5	4	5	5	4	3	5	5	4	4	4	3	1	2	5	5	4	5	5	4	3	5	5	4	4
sp|P41920|YRB1_YEAST	sp|P41920|YRB1_YEAST	6	6	6	>sp|P41920|YRB1_YEAST Ran-specific GTPase-activating protein 1 OS=Saccharomyces cerevisiae (strain ATCC 204508 / S288c) GN=YRB1 PE=1 SV=1	1	6	6	6	5	6	5	5	5	6	4	4	5	5	4	6	5	6	5	5	6	5	5	5	6	4	4	5	5	4	6	5	6	5	5	6	5	5	5	6	4	4	5	5
sp|P41921|GSHR_YEAST	sp|P41921|GSHR_YEAST	5	5	5	>sp|P41921|GSHR_YEAST Glutathione reductase OS=Saccharomyces cerevisiae (strain ATCC 204508 / S288c) GN=GLR1 PE=1 SV=2	1	5	5	5	2	3	5	2	4	3	4	3	3	2	3	3	4	2	4	2	3	5	2	4	3	4	3	3	2	3	3	4	2	4	2	3	5	2	4	3	4	3	3	2
sp|P41940|MPG1_YEAST	sp|P41940|MPG1_YEAST	12	12	12	>sp|P41940|MPG1_YEAST Mannose-1-phosphate guanyltransferase OS=Saccharomyces cerevisiae (strain ATCC 204508 / S288c) GN=PSA1 PE=1 SV=2	1	12	12	12	10	11	10	11	12	12	11	10	10	11	11	9	11	12	11	10	11	10	11	12	12	11	10	10	11	11	9	11	12	11	10	11	10	11	12	12	11	10	10	11
sp|P42842|EMW1_YEAST	sp|P42842|EMW1_YEAST	3	3	3	>sp|P42842|EMW1_YEAST Essential for maintenance of the cell wall protein 1 OS=Saccharomyces cerevisiae (strain ATCC 204508 / S288c) GN=EMW1 PE=1 SV=1	1	3	3	3	1	1	3	1	2	2	2	1	2	1	1	0	0	0	1	1	1	3	1	2	2	2	1	2	1	1	0	0	0	1	1	1	3	1	2	2	2	1	2	1
sp|P42846|KRI1_YEAST	sp|P42846|KRI1_YEAST	4	4	4	>sp|P42846|KRI1_YEAST Protein KRI1 OS=Saccharomyces cerevisiae (strain ATCC 204508 / S288c) GN=KRI1 PE=1 SV=1	1	4	4	4	3	3	4	3	4	3	4	4	3	3	4	2	3	3	2	3	3	4	3	4	3	4	4	3	3	4	2	3	3	2	3	3	4	3	4	3	4	4	3	3
sp|P42935|ELP2_YEAST	sp|P42935|ELP2_YEAST	2	2	2	>sp|P42935|ELP2_YEAST Elongator complex protein 2 OS=Saccharomyces cerevisiae (strain ATCC 204508 / S288c) GN=ELP2 PE=1 SV=1	1	2	2	2	2	2	2	1	2	2	1	1	1	1	1	1	1	1	1	2	2	2	1	2	2	1	1	1	1	1	1	1	1	1	2	2	2	1	2	2	1	1	1	1
sp|P42941|SERB_YEAST	sp|P42941|SERB_YEAST	3	3	3	>sp|P42941|SERB_YEAST Phosphoserine phosphatase OS=Saccharomyces cerevisiae (strain ATCC 204508 / S288c) GN=SER2 PE=1 SV=1	1	3	3	3	3	3	2	3	3	2	2	3	2	3	2	3	3	1	0	3	3	2	3	3	2	2	3	2	3	2	3	3	1	0	3	3	2	3	3	2	2	3	2	3
sp|P42942|YG4I_YEAST	sp|P42942|YG4I_YEAST	1	1	1	>sp|P42942|YG4I_YEAST Uncharacterized GTP-binding protein YGR210C OS=Saccharomyces cerevisiae (strain ATCC 204508 / S288c) GN=YGR210C PE=1 SV=1	1	1	1	1	1	1	1	1	1	1	1	1	1	1	1	1	1	0	1	1	1	1	1	1	1	1	1	1	1	1	1	1	0	1	1	1	1	1	1	1	1	1	1	1
sp|P42943|TCPH_YEAST	sp|P42943|TCPH_YEAST	10	10	10	>sp|P42943|TCPH_YEAST T-complex protein 1 subunit eta OS=Saccharomyces cerevisiae (strain ATCC 204508 / S288c) GN=CCT7 PE=1 SV=1	1	10	10	10	6	7	8	8	7	7	7	8	6	6	8	6	7	6	8	6	7	8	8	7	7	7	8	6	6	8	6	7	6	8	6	7	8	8	7	7	7	8	6	6
sp|P42945|UTP10_YEAST	sp|P42945|UTP10_YEAST	2	2	2	>sp|P42945|UTP10_YEAST U3 small nucleolar RNA-associated protein 10 OS=Saccharomyces cerevisiae (strain ATCC 204508 / S288c) GN=UTP10 PE=1 SV=1	1	2	2	2	2	2	2	2	2	2	2	2	2	2	2	1	1	1	1	2	2	2	2	2	2	2	2	2	2	2	1	1	1	1	2	2	2	2	2	2	2	2	2	2
sp|P43535|GCN20_YEAST	sp|P43535|GCN20_YEAST	4	4	4	>sp|P43535|GCN20_YEAST Protein GCN20 OS=Saccharomyces cerevisiae (strain ATCC 204508 / S288c) GN=GCN20 PE=1 SV=1	1	4	4	4	3	3	2	2	3	2	2	2	2	3	4	3	3	2	4	3	3	2	2	3	2	2	2	2	3	4	3	3	2	4	3	3	2	2	3	2	2	2	2	3
sp|P43555|EMP47_YEAST	sp|P43555|EMP47_YEAST	5	5	5	>sp|P43555|EMP47_YEAST Protein EMP47 OS=Saccharomyces cerevisiae (strain ATCC 204508 / S288c) GN=EMP47 PE=1 SV=1	1	5	5	5	3	4	5	5	5	5	4	4	4	3	4	4	4	2	1	3	4	5	5	5	5	4	4	4	3	4	4	4	2	1	3	4	5	5	5	5	4	4	4	3
sp|P43561|FET5_YEAST	sp|P43561|FET5_YEAST	2	2	2	>sp|P43561|FET5_YEAST Iron transport multicopper oxidase FET5 OS=Saccharomyces cerevisiae (strain ATCC 204508 / S288c) GN=FET5 PE=1 SV=1	1	2	2	2	0	0	2	1	1	0	0	1	1	0	2	0	1	0	0	0	0	2	1	1	0	0	1	1	0	2	0	1	0	0	0	0	2	1	1	0	0	1	1	0
sp|P43585|VTC2_YEAST	sp|P43585|VTC2_YEAST	5	5	4	>sp|P43585|VTC2_YEAST Vacuolar transporter chaperone 2 OS=Saccharomyces cerevisiae (strain ATCC 204508 / S288c) GN=VTC2 PE=1 SV=1	1	5	5	4	3	1	3	3	1	3	3	2	1	1	3	3	3	2	3	3	1	3	3	1	3	3	2	1	1	3	3	3	2	3	2	0	2	2	0	2	2	1	1	0
sp|P43588|RPN11_YEAST	sp|P43588|RPN11_YEAST	4	4	4	>sp|P43588|RPN11_YEAST 26S proteasome regulatory subunit RPN11 OS=Saccharomyces cerevisiae (strain ATCC 204508 / S288c) GN=RPN11 PE=1 SV=1	1	4	4	4	3	3	4	4	4	4	3	3	1	3	4	4	3	2	3	3	3	4	4	4	4	3	3	1	3	4	4	3	2	3	3	3	4	4	4	4	3	3	1	3
sp|P43593|UBP6_YEAST	sp|P43593|UBP6_YEAST	2	2	2	>sp|P43593|UBP6_YEAST Ubiquitin carboxyl-terminal hydrolase 6 OS=Saccharomyces cerevisiae (strain ATCC 204508 / S288c) GN=UBP6 PE=1 SV=1	1	2	2	2	1	1	2	1	1	1	2	2	1	2	2	2	1	1	2	1	1	2	1	1	1	2	2	1	2	2	2	1	1	2	1	1	2	1	1	1	2	2	1	2
sp|P43603|LSB3_YEAST	sp|P43603|LSB3_YEAST	2	2	2	>sp|P43603|LSB3_YEAST LAS seventeen-binding protein 3 OS=Saccharomyces cerevisiae (strain ATCC 204508 / S288c) GN=LSB3 PE=1 SV=3	1	2	2	2	2	2	1	2	1	2	2	1	1	2	2	2	2	2	2	2	2	1	2	1	2	2	1	1	2	2	2	2	2	2	2	2	1	2	1	2	2	1	1	2
sp|P43616|DUG1_YEAST	sp|P43616|DUG1_YEAST	12	12	12	>sp|P43616|DUG1_YEAST Cys-Gly metallodipeptidase DUG1 OS=Saccharomyces cerevisiae (strain ATCC 204508 / S288c) GN=DUG1 PE=1 SV=1	1	12	12	12	9	8	12	9	11	9	9	9	5	10	12	11	8	7	8	9	8	12	9	11	9	9	9	5	10	12	11	8	7	8	9	8	12	9	11	9	9	9	5	10
sp|P45818|ROK1_YEAST	sp|P45818|ROK1_YEAST	2	2	2	>sp|P45818|ROK1_YEAST ATP-dependent RNA helicase ROK1 OS=Saccharomyces cerevisiae (strain ATCC 204508 / S288c) GN=ROK1 PE=1 SV=1	1	2	2	2	1	2	1	1	0	1	1	1	1	1	2	2	1	0	0	1	2	1	1	0	1	1	1	1	1	2	2	1	0	0	1	2	1	1	0	1	1	1	1	1
sp|P45978|SCD6_YEAST	sp|P45978|SCD6_YEAST	2	2	2	>sp|P45978|SCD6_YEAST Protein SCD6 OS=Saccharomyces cerevisiae (strain ATCC 204508 / S288c) GN=SCD6 PE=1 SV=1	1	2	2	2	1	1	1	2	1	2	0	1	2	2	2	2	1	1	0	1	1	1	2	1	2	0	1	2	2	2	2	1	1	0	1	1	1	2	1	2	0	1	2	2
sp|P46367|ALDH4_YEAST	sp|P46367|ALDH4_YEAST	11	11	11	>sp|P46367|ALDH4_YEAST Potassium-activated aldehyde dehydrogenase, mitochondrial OS=Saccharomyces cerevisiae (strain ATCC 204508 / S288c) GN=ALD4 PE=1 SV=2	1	11	11	11	9	7	6	7	7	8	7	6	6	6	9	7	11	10	8	9	7	6	7	7	8	7	6	6	6	9	7	11	10	8	9	7	6	7	7	8	7	6	6	6
sp|P46654|RSSA2_YEAST	sp|P46654|RSSA2_YEAST	7	7	1	>sp|P46654|RSSA2_YEAST 40S ribosomal protein S0-B OS=Saccharomyces cerevisiae (strain ATCC 204508 / S288c) GN=RPS0B PE=1 SV=2	1	7	7	1	6	6	6	6	6	6	6	6	6	6	6	6	7	7	7	6	6	6	6	6	6	6	6	6	6	6	6	7	7	7	1	1	1	1	1	1	1	1	1	1
sp|P46655|SYEC_YEAST	sp|P46655|SYEC_YEAST	31	31	31	>sp|P46655|SYEC_YEAST Glutamate--tRNA ligase, cytoplasmic OS=Saccharomyces cerevisiae (strain ATCC 204508 / S288c) GN=GUS1 PE=1 SV=3	1	31	31	31	24	27	27	26	28	24	27	26	26	27	25	27	27	26	27	24	27	27	26	28	24	27	26	26	27	25	27	27	26	27	24	27	27	26	28	24	27	26	26	27
sp|P46672|G4P1_YEAST	sp|P46672|G4P1_YEAST	11	11	11	>sp|P46672|G4P1_YEAST GU4 nucleic-binding protein 1 OS=Saccharomyces cerevisiae (strain ATCC 204508 / S288c) GN=ARC1 PE=1 SV=2	1	11	11	11	10	10	10	10	10	10	10	10	9	10	11	11	11	11	11	10	10	10	10	10	10	10	10	9	10	11	11	11	11	11	10	10	10	10	10	10	10	10	9	10
sp|P46680|AIP1_YEAST	sp|P46680|AIP1_YEAST	4	4	4	>sp|P46680|AIP1_YEAST Actin-interacting protein 1 OS=Saccharomyces cerevisiae (strain ATCC 204508 / S288c) GN=AIP1 PE=1 SV=1	1	4	4	4	1	1	2	1	4	2	1	2	2	1	2	1	1	2	2	1	1	2	1	4	2	1	2	2	1	2	1	1	2	2	1	1	2	1	4	2	1	2	2	1
sp|P46683|YAR1_YEAST	sp|P46683|YAR1_YEAST	5	5	5	>sp|P46683|YAR1_YEAST Ankyrin repeat-containing protein YAR1 OS=Saccharomyces cerevisiae (strain ATCC 204508 / S288c) GN=YAR1 PE=1 SV=1	1	5	5	5	3	3	2	2	3	2	2	2	1	2	2	3	2	2	2	3	3	2	2	3	2	2	2	1	2	2	3	2	2	2	3	3	2	2	3	2	2	2	1	2
sp|P46971|PMT4_YEAST	sp|P46971|PMT4_YEAST	2	2	2	>sp|P46971|PMT4_YEAST Dolichyl-phosphate-mannose--protein mannosyltransferase 4 OS=Saccharomyces cerevisiae (strain ATCC 204508 / S288c) GN=PMT4 PE=1 SV=1	1	2	2	2	2	2	2	2	2	2	1	2	1	1	2	2	1	1	1	2	2	2	2	2	2	1	2	1	1	2	2	1	1	1	2	2	2	2	2	2	1	2	1	1
sp|P46985|MNN11_YEAST	sp|P46985|MNN11_YEAST	2	2	2	>sp|P46985|MNN11_YEAST Probable alpha-1,6-mannosyltransferase MNN11 OS=Saccharomyces cerevisiae (strain ATCC 204508 / S288c) GN=MNN11 PE=1 SV=2	1	2	2	2	2	2	2	2	2	1	1	2	0	1	1	0	0	0	1	2	2	2	2	2	1	1	2	0	1	1	0	0	0	1	2	2	2	2	2	1	1	2	0	1
sp|P46990|RL17B_YEAST	sp|P46990|RL17B_YEAST	8	1	1	>sp|P46990|RL17B_YEAST 60S ribosomal protein L17-B OS=Saccharomyces cerevisiae (strain ATCC 204508 / S288c) GN=RPL17B PE=1 SV=2	1	8	1	1	7	6	7	8	8	8	7	8	8	8	8	8	8	8	8	1	1	1	1	1	1	1	1	1	1	1	1	1	1	1	1	1	1	1	1	1	1	1	1	1
sp|P47001|CIS3_YEAST	sp|P47001|CIS3_YEAST	2	1	1	>sp|P47001|CIS3_YEAST Cell wall mannoprotein CIS3 OS=Saccharomyces cerevisiae (strain ATCC 204508 / S288c) GN=CIS3 PE=1 SV=1	1	2	1	1	2	2	2	2	2	2	2	2	2	2	2	2	2	2	2	1	1	1	1	1	1	1	1	1	1	1	1	1	1	1	1	1	1	1	1	1	1	1	1	1
sp|P47018|MTC1_YEAST	sp|P47018|MTC1_YEAST	8	8	8	>sp|P47018|MTC1_YEAST Maintenance of telomere capping protein 1 OS=Saccharomyces cerevisiae (strain ATCC 204508 / S288c) GN=MTC1 PE=1 SV=1	1	8	8	8	6	5	5	6	7	7	6	8	6	7	6	6	4	3	5	6	5	5	6	7	7	6	8	6	7	6	6	4	3	5	6	5	5	6	7	7	6	8	6	7
sp|P47044|YJF5_YEAST	sp|P47044|YJF5_YEAST	2	2	2	>sp|P47044|YJF5_YEAST LOG family protein YJL055W OS=Saccharomyces cerevisiae (strain ATCC 204508 / S288c) GN=YJL055W PE=1 SV=1	1	2	2	2	1	1	2	1	2	1	1	1	2	1	1	1	1	2	2	1	1	2	1	2	1	1	1	2	1	1	1	1	2	2	1	1	2	1	2	1	1	1	2	1
sp|P47047|MTR4_YEAST	sp|P47047|MTR4_YEAST	3	3	3	>sp|P47047|MTR4_YEAST ATP-dependent RNA helicase DOB1 OS=Saccharomyces cerevisiae (strain ATCC 204508 / S288c) GN=MTR4 PE=1 SV=1	1	3	3	3	3	3	3	3	3	3	1	1	1	3	3	2	1	1	3	3	3	3	3	3	3	1	1	1	3	3	2	1	1	3	3	3	3	3	3	3	1	1	1	3
sp|P47050|CUL8_YEAST	sp|P47050|CUL8_YEAST	2	2	2	>sp|P47050|CUL8_YEAST Regulator of Ty1 transposition protein 101 OS=Saccharomyces cerevisiae (strain ATCC 204508 / S288c) GN=RTT101 PE=1 SV=1	1	2	2	2	1	1	1	1	1	1	1	1	1	1	1	1	2	2	2	1	1	1	1	1	1	1	1	1	1	1	1	2	2	2	1	1	1	1	1	1	1	1	1	1
sp|P47068|BBC1_YEAST	sp|P47068|BBC1_YEAST	4	4	4	>sp|P47068|BBC1_YEAST Myosin tail region-interacting protein MTI1 OS=Saccharomyces cerevisiae (strain ATCC 204508 / S288c) GN=BBC1 PE=1 SV=2	1	4	4	4	2	3	3	2	3	2	2	3	1	2	3	2	2	2	2	2	3	3	2	3	2	2	3	1	2	3	2	2	2	2	2	3	3	2	3	2	2	3	1	2
sp|P47075|VTC4_YEAST	sp|P47075|VTC4_YEAST	12	12	12	>sp|P47075|VTC4_YEAST Vacuolar transporter chaperone 4 OS=Saccharomyces cerevisiae (strain ATCC 204508 / S288c) GN=VTC4 PE=1 SV=2	1	12	12	12	9	10	8	11	10	7	9	9	9	8	9	7	5	6	6	9	10	8	11	10	7	9	9	9	8	9	7	5	6	6	9	10	8	11	10	7	9	9	9	8
sp|P47079|TCPQ_YEAST	sp|P47079|TCPQ_YEAST	14	14	14	>sp|P47079|TCPQ_YEAST T-complex protein 1 subunit theta OS=Saccharomyces cerevisiae (strain ATCC 204508 / S288c) GN=CCT8 PE=1 SV=1	1	14	14	14	13	12	12	12	12	12	12	12	9	13	14	9	13	12	12	13	12	12	12	12	12	12	12	9	13	14	9	13	12	12	13	12	12	12	12	12	12	12	9	13
sp|P47089|DENR_YEAST	sp|P47089|DENR_YEAST	4	4	4	>sp|P47089|DENR_YEAST Translation machinery-associated protein 22 OS=Saccharomyces cerevisiae (strain ATCC 204508 / S288c) GN=TMA22 PE=1 SV=1	1	4	4	4	4	4	4	3	4	3	3	3	4	3	3	3	4	4	3	4	4	4	3	4	3	3	3	4	3	3	3	4	4	3	4	4	4	3	4	3	3	3	4	3
sp|P47117|ARP3_YEAST	sp|P47117|ARP3_YEAST	3	3	3	>sp|P47117|ARP3_YEAST Actin-related protein 3 OS=Saccharomyces cerevisiae (strain ATCC 204508 / S288c) GN=ARP3 PE=1 SV=1	1	3	3	3	2	2	2	2	2	2	2	2	2	2	2	2	1	2	2	2	2	2	2	2	2	2	2	2	2	2	2	1	2	2	2	2	2	2	2	2	2	2	2	2
sp|P47119|ITPA_YEAST	sp|P47119|ITPA_YEAST	2	2	2	>sp|P47119|ITPA_YEAST Inosine triphosphate pyrophosphatase OS=Saccharomyces cerevisiae (strain ATCC 204508 / S288c) GN=HAM1 PE=1 SV=1	1	2	2	2	1	2	2	1	1	1	1	2	1	0	1	0	1	1	1	1	2	2	1	1	1	1	2	1	0	1	0	1	1	1	1	2	2	1	1	1	1	2	1	0
sp|P47120|DOHH_YEAST	sp|P47120|DOHH_YEAST	13	13	13	>sp|P47120|DOHH_YEAST Deoxyhypusine hydroxylase OS=Saccharomyces cerevisiae (strain ATCC 204508 / S288c) GN=LIA1 PE=1 SV=1	1	13	13	13	11	11	11	11	11	10	10	12	11	13	13	11	12	12	13	11	11	11	11	11	10	10	12	11	13	13	11	12	12	13	11	11	11	11	11	10	10	12	11	13
sp|P47122|NPA3_YEAST	sp|P47122|NPA3_YEAST	4	4	4	>sp|P47122|NPA3_YEAST GTPase NPA3 OS=Saccharomyces cerevisiae (strain ATCC 204508 / S288c) GN=NPA3 PE=1 SV=1	1	4	4	4	3	2	2	2	3	2	3	3	2	3	3	3	3	2	3	3	2	2	2	3	2	3	3	2	3	3	3	3	2	3	3	2	2	2	3	2	3	3	2	3
sp|P47124|HOC1_YEAST	sp|P47124|HOC1_YEAST	2	2	2	>sp|P47124|HOC1_YEAST Putative glycosyltransferase HOC1 OS=Saccharomyces cerevisiae (strain ATCC 204508 / S288c) GN=HOC1 PE=1 SV=3	1	2	2	2	2	2	2	2	2	2	1	2	1	2	2	2	1	2	1	2	2	2	2	2	2	1	2	1	2	2	2	1	2	1	2	2	2	2	2	2	1	2	1	2
sp|P47143|ADK_YEAST	sp|P47143|ADK_YEAST	11	11	11	>sp|P47143|ADK_YEAST Adenosine kinase OS=Saccharomyces cerevisiae (strain ATCC 204508 / S288c) GN=ADO1 PE=1 SV=1	1	11	11	11	9	6	8	7	8	7	7	8	7	8	9	9	9	9	9	9	6	8	7	8	7	7	8	7	8	9	9	9	9	9	9	6	8	7	8	7	7	8	7	8
sp|P47154|STE24_YEAST	sp|P47154|STE24_YEAST	5	5	5	>sp|P47154|STE24_YEAST CAAX prenyl protease 1 OS=Saccharomyces cerevisiae (strain ATCC 204508 / S288c) GN=STE24 PE=1 SV=1	1	5	5	5	3	3	4	3	5	4	3	3	2	3	3	1	2	1	1	3	3	4	3	5	4	3	3	2	3	3	1	2	1	1	3	3	4	3	5	4	3	3	2	3
sp|P47176|BCA2_YEAST	sp|P47176|BCA2_YEAST	8	5	5	>sp|P47176|BCA2_YEAST Branched-chain-amino-acid aminotransferase, cytosolic OS=Saccharomyces cerevisiae (strain ATCC 204508 / S288c) GN=BAT2 PE=1 SV=1	1	8	5	5	7	7	7	7	7	8	6	7	6	7	7	4	5	4	5	5	5	5	5	5	5	4	5	5	5	5	2	3	2	4	5	5	5	5	5	5	4	5	5	5
sp|P47912|LCF4_YEAST	sp|P47912|LCF4_YEAST	11	11	10	>sp|P47912|LCF4_YEAST Long-chain-fatty-acid--CoA ligase 4 OS=Saccharomyces cerevisiae (strain ATCC 204508 / S288c) GN=FAA4 PE=1 SV=1	1	11	11	10	10	9	10	10	9	11	10	9	6	10	9	7	9	7	10	10	9	10	10	9	11	10	9	6	10	9	7	9	7	10	9	8	9	9	8	10	9	8	6	9
sp|P48164|RS7B_YEAST	sp|P48164|RS7B_YEAST	13	13	7	>sp|P48164|RS7B_YEAST 40S ribosomal protein S7-B OS=Saccharomyces cerevisiae (strain ATCC 204508 / S288c) GN=RPS7B PE=1 SV=1	1	13	13	7	11	12	12	11	12	11	11	12	12	12	13	12	13	12	13	11	12	12	11	12	11	11	12	12	12	13	12	13	12	13	5	6	6	5	6	5	5	6	6	6
sp|P48362|HGH1_YEAST	sp|P48362|HGH1_YEAST	3	3	3	>sp|P48362|HGH1_YEAST FAM203 family protein HGH1 OS=Saccharomyces cerevisiae (strain ATCC 204508 / S288c) GN=HGH1 PE=1 SV=2	1	3	3	3	1	2	1	1	2	1	1	1	2	1	1	1	1	1	1	1	2	1	1	2	1	1	1	2	1	1	1	1	1	1	1	2	1	1	2	1	1	1	2	1
sp|P48363|PFD3_YEAST	sp|P48363|PFD3_YEAST	2	2	2	>sp|P48363|PFD3_YEAST Prefoldin subunit 3 OS=Saccharomyces cerevisiae (strain ATCC 204508 / S288c) GN=PAC10 PE=1 SV=1	1	2	2	2	1	2	2	1	1	2	1	2	0	1	2	1	2	0	0	1	2	2	1	1	2	1	2	0	1	2	1	2	0	0	1	2	2	1	1	2	1	2	0	1
sp|P48445|BPL1_YEAST	sp|P48445|BPL1_YEAST	2	2	2	>sp|P48445|BPL1_YEAST Biotin--protein ligase OS=Saccharomyces cerevisiae (strain ATCC 204508 / S288c) GN=BPL1 PE=1 SV=1	1	2	2	2	2	1	2	2	2	1	2	1	2	1	2	1	0	1	0	2	1	2	2	2	1	2	1	2	1	2	1	0	1	0	2	1	2	2	2	1	2	1	2	1
sp|P48510|DSK2_YEAST	sp|P48510|DSK2_YEAST	3	3	3	>sp|P48510|DSK2_YEAST Ubiquitin domain-containing protein DSK2 OS=Saccharomyces cerevisiae (strain ATCC 204508 / S288c) GN=DSK2 PE=1 SV=2	1	3	3	3	2	2	2	2	2	1	2	2	1	2	2	2	1	0	2	2	2	2	2	2	1	2	2	1	2	2	2	1	0	2	2	2	2	2	2	1	2	2	1	2
sp|P48570|HOSC_YEAST	sp|P48570|HOSC_YEAST	15	15	3	>sp|P48570|HOSC_YEAST Homocitrate synthase, cytosolic isozyme OS=Saccharomyces cerevisiae (strain ATCC 204508 / S288c) GN=LYS20 PE=1 SV=1	1	15	15	3	13	15	14	14	12	13	12	13	11	13	12	14	11	12	14	13	15	14	14	12	13	12	13	11	13	12	14	11	12	14	3	3	3	3	3	2	3	3	2	2
sp|P48589|RS12_YEAST	sp|P48589|RS12_YEAST	6	6	6	>sp|P48589|RS12_YEAST 40S ribosomal protein S12 OS=Saccharomyces cerevisiae (strain ATCC 204508 / S288c) GN=RPS12 PE=1 SV=1	1	6	6	6	6	6	6	6	6	5	6	6	5	6	6	6	6	6	6	6	6	6	6	6	5	6	6	5	6	6	6	6	6	6	6	6	6	6	6	5	6	6	5	6
sp|P48606|TBCA_YEAST	sp|P48606|TBCA_YEAST	3	3	3	>sp|P48606|TBCA_YEAST Tubulin-specific chaperone A OS=Saccharomyces cerevisiae (strain ATCC 204508 / S288c) GN=RBL2 PE=1 SV=1	1	3	3	3	3	3	3	3	3	2	3	2	3	3	3	3	2	2	3	3	3	3	3	3	2	3	2	3	3	3	3	2	2	3	3	3	3	3	3	2	3	2	3	3
sp|P48836|VATG_YEAST	sp|P48836|VATG_YEAST	6	6	6	>sp|P48836|VATG_YEAST V-type proton ATPase subunit G OS=Saccharomyces cerevisiae (strain ATCC 204508 / S288c) GN=VMA10 PE=1 SV=1	1	6	6	6	6	6	6	6	6	4	5	5	6	6	5	3	5	4	5	6	6	6	6	6	4	5	5	6	6	5	3	5	4	5	6	6	6	6	6	4	5	5	6	6
sp|P49089|ASNS1_YEAST	sp|P49089|ASNS1_YEAST	18	18	13	>sp|P49089|ASNS1_YEAST Asparagine synthetase [glutamine-hydrolyzing] 1 OS=Saccharomyces cerevisiae (strain ATCC 204508 / S288c) GN=ASN1 PE=1 SV=2	1	18	18	13	15	15	15	16	17	16	17	17	15	15	15	13	15	17	17	15	15	15	16	17	16	17	17	15	15	15	13	15	17	17	10	10	10	11	12	11	12	12	10	10
sp|P49090|ASNS2_YEAST	sp|P49090|ASNS2_YEAST	16	11	11	>sp|P49090|ASNS2_YEAST Asparagine synthetase [glutamine-hydrolyzing] 2 OS=Saccharomyces cerevisiae (strain ATCC 204508 / S288c) GN=ASN2 PE=1 SV=2	1	16	11	11	14	14	14	13	14	13	14	14	13	14	13	14	15	16	16	9	9	9	8	9	8	9	9	8	9	9	9	10	11	11	9	9	9	8	9	8	9	9	8	9
sp|P49166|RL37A_YEAST	sp|P49166|RL37A_YEAST	7	7	4	>sp|P49166|RL37A_YEAST 60S ribosomal protein L37-A OS=Saccharomyces cerevisiae (strain ATCC 204508 / S288c) GN=RPL37A PE=1 SV=2	1	7	7	4	7	7	7	7	7	7	7	6	7	6	7	6	6	6	7	7	7	7	7	7	7	7	6	7	6	7	6	6	6	7	4	4	4	4	4	4	4	4	4	4
sp|P49167|RL38_YEAST	sp|P49167|RL38_YEAST	5	5	5	>sp|P49167|RL38_YEAST 60S ribosomal protein L38 OS=Saccharomyces cerevisiae (strain ATCC 204508 / S288c) GN=RPL38 PE=1 SV=1	1	5	5	5	5	5	4	5	5	4	5	5	5	4	4	5	5	5	5	5	5	4	5	5	4	5	5	5	4	4	5	5	5	5	5	5	4	5	5	4	5	5	5	4
sp|P49334|TOM22_YEAST	sp|P49334|TOM22_YEAST	2	2	2	>sp|P49334|TOM22_YEAST Mitochondrial import receptor subunit TOM22 OS=Saccharomyces cerevisiae (strain ATCC 204508 / S288c) GN=TOM22 PE=1 SV=3	1	2	2	2	1	1	0	1	1	2	1	1	1	2	1	2	2	0	2	1	1	0	1	1	2	1	1	1	2	1	2	2	0	2	1	1	0	1	1	2	1	1	1	2
sp|P49435|APT1_YEAST	sp|P49435|APT1_YEAST	4	4	4	>sp|P49435|APT1_YEAST Adenine phosphoribosyltransferase 1 OS=Saccharomyces cerevisiae (strain ATCC 204508 / S288c) GN=APT1 PE=1 SV=3	1	4	4	4	4	4	4	4	4	4	4	4	4	4	4	4	4	4	4	4	4	4	4	4	4	4	4	4	4	4	4	4	4	4	4	4	4	4	4	4	4	4	4	4
sp|P49573|CTR1_YEAST	sp|P49573|CTR1_YEAST	1	1	1	>sp|P49573|CTR1_YEAST Copper transport protein CTR1 OS=Saccharomyces cerevisiae (strain ATCC 204508 / S288c) GN=CTR1 PE=1 SV=1	1	1	1	1	1	1	1	1	1	0	1	1	1	0	0	1	0	1	1	1	1	1	1	1	0	1	1	1	0	0	1	0	1	1	1	1	1	1	1	0	1	1	1	0
sp|P49626|RL4B_YEAST	sp|P49626|RL4B_YEAST	17	2	2	>sp|P49626|RL4B_YEAST 60S ribosomal protein L4-B OS=Saccharomyces cerevisiae (strain ATCC 204508 / S288c) GN=RPL4B PE=1 SV=2	1	17	2	2	14	13	14	14	13	14	13	14	12	14	16	15	16	16	15	2	2	2	2	2	2	2	2	2	2	2	2	2	2	2	2	2	2	2	2	2	2	2	2	2
sp|P49723|RIR4_YEAST	sp|P49723|RIR4_YEAST	10	10	10	>sp|P49723|RIR4_YEAST Ribonucleoside-diphosphate reductase small chain 2 OS=Saccharomyces cerevisiae (strain ATCC 204508 / S288c) GN=RNR4 PE=1 SV=1	1	10	10	10	9	9	9	9	9	8	8	9	8	8	8	9	9	9	9	9	9	9	9	9	8	8	9	8	8	8	9	9	9	9	9	9	9	9	9	8	8	9	8	8
sp|P49954|NIT3_YEAST	sp|P49954|NIT3_YEAST	1	1	1	>sp|P49954|NIT3_YEAST Probable hydrolase NIT3 OS=Saccharomyces cerevisiae (strain ATCC 204508 / S288c) GN=NIT3 PE=1 SV=1	1	1	1	1	1	1	1	1	1	1	1	1	1	1	1	1	1	0	1	1	1	1	1	1	1	1	1	1	1	1	1	1	0	1	1	1	1	1	1	1	1	1	1	1
sp|P50085|PHB2_YEAST	sp|P50085|PHB2_YEAST	4	4	4	>sp|P50085|PHB2_YEAST Prohibitin-2 OS=Saccharomyces cerevisiae (strain ATCC 204508 / S288c) GN=PHB2 PE=1 SV=2	1	4	4	4	2	2	3	2	2	2	2	3	1	1	2	4	0	2	2	2	2	3	2	2	2	2	3	1	1	2	4	0	2	2	2	2	3	2	2	2	2	3	1	1
sp|P50094|IMDH4_YEAST	sp|P50094|IMDH4_YEAST	12	5	5	>sp|P50094|IMDH4_YEAST Inosine-5-monophosphate dehydrogenase 4 OS=Saccharomyces cerevisiae (strain ATCC 204508 / S288c) GN=IMD4 PE=1 SV=1	1	12	5	5	9	10	9	10	9	8	10	9	9	10	10	10	12	11	11	5	5	5	5	5	5	5	5	4	5	5	5	5	5	5	5	5	5	5	5	5	5	5	4	5
sp|P50095|IMDH3_YEAST	sp|P50095|IMDH3_YEAST	14	14	4	>sp|P50095|IMDH3_YEAST Inosine-5-monophosphate dehydrogenase 3 OS=Saccharomyces cerevisiae (strain ATCC 204508 / S288c) GN=IMD3 PE=1 SV=1	1	14	14	4	11	11	9	12	9	10	11	9	9	12	12	12	14	13	13	11	11	9	12	9	10	11	9	9	12	12	12	14	13	13	4	4	4	4	4	4	4	4	3	4
sp|P50106|RPA14_YEAST	sp|P50106|RPA14_YEAST	1	1	1	>sp|P50106|RPA14_YEAST DNA-directed RNA polymerase I subunit RPA14 OS=Saccharomyces cerevisiae (strain ATCC 204508 / S288c) GN=RPA14 PE=1 SV=1	1	1	1	1	1	1	1	0	1	1	0	0	1	1	1	0	0	0	1	1	1	1	0	1	1	0	0	1	1	1	0	0	0	1	1	1	1	0	1	1	0	0	1	1
sp|P50861|RIB4_YEAST	sp|P50861|RIB4_YEAST	3	3	3	>sp|P50861|RIB4_YEAST 6,7-dimethyl-8-ribityllumazine synthase OS=Saccharomyces cerevisiae (strain ATCC 204508 / S288c) GN=RIB4 PE=1 SV=2	1	3	3	3	3	3	1	3	1	2	3	3	3	2	1	3	3	2	3	3	3	1	3	1	2	3	3	3	2	1	3	3	2	3	3	3	1	3	1	2	3	3	3	2
sp|P51402|RL37B_YEAST	sp|P51402|RL37B_YEAST	6	3	3	>sp|P51402|RL37B_YEAST 60S ribosomal protein L37-B OS=Saccharomyces cerevisiae (strain ATCC 204508 / S288c) GN=RPL37B PE=1 SV=2	1	6	3	3	6	6	6	6	6	6	6	5	6	5	6	5	5	5	6	3	3	3	3	3	3	3	3	3	3	3	3	3	3	3	3	3	3	3	3	3	3	3	3	3
sp|P51601|GCH1_YEAST	sp|P51601|GCH1_YEAST	3	3	3	>sp|P51601|GCH1_YEAST GTP cyclohydrolase 1 OS=Saccharomyces cerevisiae (strain ATCC 204508 / S288c) GN=FOL2 PE=1 SV=1	1	3	3	3	2	2	3	2	2	2	3	3	3	1	2	2	1	2	1	2	2	3	2	2	2	3	3	3	1	2	2	1	2	1	2	2	3	2	2	2	3	3	3	1
sp|P51965ups|UB2E1_HUMAN_UPS	sp|P51965ups|UB2E1_HUMAN_UPS	7	7	7	>sp|P51965ups|UB2E1_HUMAN_UPS Ubiquitin-conjugating enzyme E2 E1 (Chain 1-193, N terminal His tag)- Homo sapiens (Human)	1	7	7	7	1	0	1	2	4	4	6	6	6	6	6	6	7	7	7	1	0	1	2	4	4	6	6	6	6	6	6	7	7	7	1	0	1	2	4	4	6	6	6	6
sp|P52490|UBC13_YEAST	sp|P52490|UBC13_YEAST	1	1	1	>sp|P52490|UBC13_YEAST Ubiquitin-conjugating enzyme E2 13 OS=Saccharomyces cerevisiae (strain ATCC 204508 / S288c) GN=UBC13 PE=1 SV=1	1	1	1	1	1	1	1	1	1	1	1	1	1	1	1	1	1	1	1	1	1	1	1	1	1	1	1	1	1	1	1	1	1	1	1	1	1	1	1	1	1	1	1	1
sp|P52553|PFD6_YEAST	sp|P52553|PFD6_YEAST	3	3	3	>sp|P52553|PFD6_YEAST Prefoldin subunit 6 OS=Saccharomyces cerevisiae (strain ATCC 204508 / S288c) GN=YKE2 PE=1 SV=1	1	3	3	3	3	2	2	3	2	2	3	3	2	2	2	2	3	1	2	3	2	2	3	2	2	3	3	2	2	2	2	3	1	2	3	2	2	3	2	2	3	3	2	2
sp|P52870|SC6B1_YEAST	sp|P52870|SC6B1_YEAST	1	1	1	>sp|P52870|SC6B1_YEAST Protein transport protein SBH1 OS=Saccharomyces cerevisiae (strain ATCC 204508 / S288c) GN=SBH1 PE=1 SV=1	1	1	1	1	1	1	1	1	1	0	1	1	1	1	1	1	1	1	1	1	1	1	1	1	0	1	1	1	1	1	1	1	1	1	1	1	1	1	1	0	1	1	1	1
sp|P52871|SC6B2_YEAST	sp|P52871|SC6B2_YEAST	1	1	1	>sp|P52871|SC6B2_YEAST Protein transport protein SBH2 OS=Saccharomyces cerevisiae (strain ATCC 204508 / S288c) GN=SBH2 PE=1 SV=1	1	1	1	1	1	1	1	1	1	1	1	1	1	1	1	1	1	1	1	1	1	1	1	1	1	1	1	1	1	1	1	1	1	1	1	1	1	1	1	1	1	1	1	1
sp|P52893|ALAM_YEAST	sp|P52893|ALAM_YEAST	1	1	1	>sp|P52893|ALAM_YEAST Probable alanine aminotransferase, mitochondrial OS=Saccharomyces cerevisiae (strain ATCC 204508 / S288c) GN=ALT1 PE=1 SV=1	1	1	1	1	1	1	1	1	1	1	1	1	1	1	1	1	1	1	1	1	1	1	1	1	1	1	1	1	1	1	1	1	1	1	1	1	1	1	1	1	1	1	1	1
sp|P52910|ACS2_YEAST;sp|Q01574|ACS1_YEAST	sp|P52910|ACS2_YEAST	14;1	14;1	14;1	>sp|P52910|ACS2_YEAST Acetyl-coenzyme A synthetase 2 OS=Saccharomyces cerevisiae (strain ATCC 204508 / S288c) GN=ACS2 PE=1 SV=1	2	14	14	14	12	12	12	12	11	11	11	11	11	11	12	10	12	11	13	12	12	12	12	11	11	11	11	11	11	12	10	12	11	13	12	12	12	12	11	11	11	11	11	11
sp|P53011|SEH1_YEAST	sp|P53011|SEH1_YEAST	3	3	3	>sp|P53011|SEH1_YEAST Nucleoporin SEH1 OS=Saccharomyces cerevisiae (strain ATCC 204508 / S288c) GN=SEH1 PE=1 SV=1	1	3	3	3	2	3	2	2	3	2	2	2	2	1	2	1	1	2	2	2	3	2	2	3	2	2	2	2	1	2	1	1	2	2	2	3	2	2	3	2	2	2	2	1
sp|P53046|ROM1_YEAST	sp|P53046|ROM1_YEAST	2	2	2	>sp|P53046|ROM1_YEAST RHO1 GDP-GTP exchange protein 1 OS=Saccharomyces cerevisiae (strain ATCC 204508 / S288c) GN=ROM1 PE=1 SV=2	1	2	2	2	1	1	1	2	1	1	1	1	1	1	1	1	1	1	2	1	1	1	2	1	1	1	1	1	1	1	1	1	1	2	1	1	1	2	1	1	1	1	1	1
sp|P53081|GTPC1_YEAST	sp|P53081|GTPC1_YEAST	5	5	5	>sp|P53081|GTPC1_YEAST Putative GTP cyclohydrolase 1 type 2 OS=Saccharomyces cerevisiae (strain ATCC 204508 / S288c) GN=NIF3 PE=1 SV=1	1	5	5	5	4	2	5	4	4	5	4	5	2	3	3	2	5	3	2	4	2	5	4	4	5	4	5	2	3	3	2	5	3	2	4	2	5	4	4	5	4	5	2	3
sp|P53090|ARO8_YEAST	sp|P53090|ARO8_YEAST	11	11	11	>sp|P53090|ARO8_YEAST Aromatic/aminoadipate aminotransferase 1 OS=Saccharomyces cerevisiae (strain ATCC 204508 / S288c) GN=ARO8 PE=1 SV=1	1	11	11	11	11	11	11	11	11	11	11	11	10	11	11	11	11	11	11	11	11	11	11	11	11	11	11	10	11	11	11	11	11	11	11	11	11	11	11	11	11	11	10	11
sp|P53131|PRP43_YEAST;sp|P20095|PRP2_YEAST	sp|P53131|PRP43_YEAST	7;1	7;1	7;1	>sp|P53131|PRP43_YEAST Pre-mRNA-splicing factor ATP-dependent RNA helicase PRP43 OS=Saccharomyces cerevisiae (strain ATCC 204508 / S288c) GN=PRP43 PE=1 SV=1	2	7	7	7	7	7	7	6	7	6	5	7	7	7	6	5	5	5	5	7	7	7	6	7	6	5	7	7	7	6	5	5	5	5	7	7	7	6	7	6	5	7	7	7
sp|P53141|MLC1_YEAST	sp|P53141|MLC1_YEAST	7	7	7	>sp|P53141|MLC1_YEAST Myosin light chain 1 OS=Saccharomyces cerevisiae (strain ATCC 204508 / S288c) GN=MLC1 PE=1 SV=1	1	7	7	7	4	5	5	5	5	6	6	7	5	6	6	5	4	5	5	4	5	5	5	5	6	6	7	5	6	6	5	4	5	5	4	5	5	5	5	6	6	7	5	6
sp|P53145|LSG1_YEAST	sp|P53145|LSG1_YEAST	4	4	4	>sp|P53145|LSG1_YEAST Large subunit GTPase 1 OS=Saccharomyces cerevisiae (strain ATCC 204508 / S288c) GN=LSG1 PE=1 SV=1	1	4	4	4	2	3	2	4	2	1	2	2	2	1	2	4	1	1	1	2	3	2	4	2	1	2	2	2	1	2	4	1	1	1	2	3	2	4	2	1	2	2	2	1
sp|P53163|MNP1_YEAST	sp|P53163|MNP1_YEAST	2	2	2	>sp|P53163|MNP1_YEAST 54S ribosomal protein L12, mitochondrial OS=Saccharomyces cerevisiae (strain ATCC 204508 / S288c) GN=MNP1 PE=1 SV=1	1	2	2	2	2	2	2	2	2	2	2	2	2	2	1	2	2	2	2	2	2	2	2	2	2	2	2	2	2	1	2	2	2	2	2	2	2	2	2	2	2	2	2	2
sp|P53173|ERV14_YEAST	sp|P53173|ERV14_YEAST	1	1	1	>sp|P53173|ERV14_YEAST ER-derived vesicles protein ERV14 OS=Saccharomyces cerevisiae (strain ATCC 204508 / S288c) GN=ERV14 PE=1 SV=3	1	1	1	1	1	1	1	0	1	1	1	1	1	1	1	0	1	0	1	1	1	1	0	1	1	1	1	1	1	1	0	1	0	1	1	1	1	0	1	1	1	1	1	1
sp|P53183|YGD9_YEAST	sp|P53183|YGD9_YEAST	1	1	1	>sp|P53183|YGD9_YEAST Putative uncharacterized oxidoreductase YGL039W OS=Saccharomyces cerevisiae (strain ATCC 204508 / S288c) GN=YGL039W PE=1 SV=1	1	1	1	1	0	1	0	1	1	1	1	1	0	1	1	1	0	0	1	0	1	0	1	1	1	1	1	0	1	1	1	0	0	1	0	1	0	1	1	1	1	1	0	1
sp|P53199|ERG26_YEAST	sp|P53199|ERG26_YEAST	4	4	4	>sp|P53199|ERG26_YEAST Sterol-4-alpha-carboxylate 3-dehydrogenase, decarboxylating OS=Saccharomyces cerevisiae (strain ATCC 204508 / S288c) GN=ERG26 PE=1 SV=1	1	4	4	4	3	3	3	3	3	3	2	2	2	2	1	1	1	2	3	3	3	3	3	3	3	2	2	2	2	1	1	1	2	3	3	3	3	3	3	3	2	2	2	2
sp|P53200|AML1_YEAST	sp|P53200|AML1_YEAST	3	3	3	>sp|P53200|AML1_YEAST N(6)-adenine-specific DNA methyltransferase-like 1 OS=Saccharomyces cerevisiae (strain ATCC 204508 / S288c) GN=AML1 PE=1 SV=2	1	3	3	3	3	3	3	2	3	3	3	2	2	1	3	2	0	1	1	3	3	3	2	3	3	3	2	2	1	3	2	0	1	1	3	3	3	2	3	3	3	2	2	1
sp|P53221|RL26B_YEAST	sp|P53221|RL26B_YEAST	11	11	2	>sp|P53221|RL26B_YEAST 60S ribosomal protein L26-B OS=Saccharomyces cerevisiae (strain ATCC 204508 / S288c) GN=RPL26B PE=1 SV=2	1	11	11	2	10	11	9	11	10	9	10	10	8	10	10	11	10	9	10	10	11	9	11	10	9	10	10	8	10	10	11	10	9	10	2	2	2	2	2	2	2	2	2	2
sp|P53235|EIF2A_YEAST	sp|P53235|EIF2A_YEAST	8	8	8	>sp|P53235|EIF2A_YEAST Eukaryotic translation initiation factor 2A OS=Saccharomyces cerevisiae (strain ATCC 204508 / S288c) GN=YGR054W PE=1 SV=1	1	8	8	8	5	5	6	7	6	6	5	4	5	5	5	7	5	2	4	5	5	6	7	6	6	5	4	5	5	5	7	5	2	4	5	5	6	7	6	6	5	4	5	5
sp|P53243|YG2A_YEAST	sp|P53243|YG2A_YEAST	2	2	2	>sp|P53243|YG2A_YEAST Zinc finger protein YGR067C OS=Saccharomyces cerevisiae (strain ATCC 204508 / S288c) GN=YGR067C PE=4 SV=2	1	2	2	2	1	1	1	1	1	1	0	2	1	1	2	1	1	2	2	1	1	1	1	1	1	0	2	1	1	2	1	1	2	2	1	1	1	1	1	1	0	2	1	1
sp|P53250|TWF1_YEAST	sp|P53250|TWF1_YEAST	2	2	2	>sp|P53250|TWF1_YEAST Twinfilin-1 OS=Saccharomyces cerevisiae (strain ATCC 204508 / S288c) GN=TWF1 PE=1 SV=1	1	2	2	2	2	1	2	2	2	2	0	2	2	1	2	1	1	0	1	2	1	2	2	2	2	0	2	2	1	2	1	1	0	1	2	1	2	2	2	2	0	2	2	1
sp|P53252|PIL1_YEAST	sp|P53252|PIL1_YEAST	12	12	10	>sp|P53252|PIL1_YEAST Sphingolipid long chain base-responsive protein PIL1 OS=Saccharomyces cerevisiae (strain ATCC 204508 / S288c) GN=PIL1 PE=1 SV=1	1	12	12	10	9	8	9	9	8	8	8	8	6	10	8	9	12	11	10	9	8	9	9	8	8	8	8	6	10	8	9	12	11	10	7	7	7	7	7	7	6	6	6	8
sp|P53254|UTP22_YEAST	sp|P53254|UTP22_YEAST	4	4	4	>sp|P53254|UTP22_YEAST U3 small nucleolar RNA-associated protein 22 OS=Saccharomyces cerevisiae (strain ATCC 204508 / S288c) GN=UTP22 PE=1 SV=1	1	4	4	4	2	3	3	1	3	2	2	2	2	2	3	0	1	1	1	2	3	3	1	3	2	2	2	2	2	3	0	1	1	1	2	3	3	1	3	2	2	2	2	2
sp|P53261|PESC_YEAST	sp|P53261|PESC_YEAST	13	13	13	>sp|P53261|PESC_YEAST Pescadillo homolog OS=Saccharomyces cerevisiae (strain ATCC 204508 / S288c) GN=NOP7 PE=1 SV=1	1	13	13	13	11	10	12	10	11	10	9	11	11	10	9	11	10	8	8	11	10	12	10	11	10	9	11	11	10	9	11	10	8	8	11	10	12	10	11	10	9	11	11	10
sp|P53295|RBG2_YEAST	sp|P53295|RBG2_YEAST	4	4	4	>sp|P53295|RBG2_YEAST Ribosome-interacting GTPase 2 OS=Saccharomyces cerevisiae (strain ATCC 204508 / S288c) GN=RBG2 PE=1 SV=1	1	4	4	4	4	4	3	4	3	3	3	4	2	3	2	3	2	3	3	4	4	3	4	3	3	3	4	2	3	2	3	2	3	3	4	4	3	4	3	3	3	4	2	3
sp|P53297|PBP1_YEAST	sp|P53297|PBP1_YEAST	2	2	2	>sp|P53297|PBP1_YEAST PAB1-binding protein 1 OS=Saccharomyces cerevisiae (strain ATCC 204508 / S288c) GN=PBP1 PE=1 SV=1	1	2	2	2	1	0	1	0	1	1	1	1	1	1	2	0	0	1	0	1	0	1	0	1	1	1	1	1	1	2	0	0	1	0	1	0	1	0	1	1	1	1	1	1
sp|P53301|CRH1_YEAST	sp|P53301|CRH1_YEAST	4	4	4	>sp|P53301|CRH1_YEAST Probable glycosidase CRH1 OS=Saccharomyces cerevisiae (strain ATCC 204508 / S288c) GN=CRH1 PE=1 SV=1	1	4	4	4	4	4	4	4	4	2	4	4	3	4	4	3	4	4	4	4	4	4	4	4	2	4	4	3	4	4	3	4	4	4	4	4	4	4	4	2	4	4	3	4
sp|P53303|ZPR1_YEAST	sp|P53303|ZPR1_YEAST	4	4	4	>sp|P53303|ZPR1_YEAST Zinc finger protein ZPR1 OS=Saccharomyces cerevisiae (strain ATCC 204508 / S288c) GN=ZPR1 PE=1 SV=1	1	4	4	4	1	3	3	3	3	2	0	3	2	3	2	3	3	2	3	1	3	3	3	3	2	0	3	2	3	2	3	3	2	3	1	3	3	3	3	2	0	3	2	3
sp|P53313|SDA1_YEAST	sp|P53313|SDA1_YEAST	2	2	2	>sp|P53313|SDA1_YEAST Protein SDA1 OS=Saccharomyces cerevisiae (strain ATCC 204508 / S288c) GN=SDA1 PE=1 SV=1	1	2	2	2	1	0	0	1	2	1	1	2	0	0	1	1	0	1	1	1	0	0	1	2	1	1	2	0	0	1	1	0	1	1	1	0	0	1	2	1	1	2	0	0
sp|P53334|SCW4_YEAST	sp|P53334|SCW4_YEAST	3	3	3	>sp|P53334|SCW4_YEAST Probable family 17 glucosidase SCW4 OS=Saccharomyces cerevisiae (strain ATCC 204508 / S288c) GN=SCW4 PE=1 SV=1	1	3	3	3	2	2	2	2	2	2	2	2	1	2	1	2	3	3	3	2	2	2	2	2	2	2	2	1	2	1	2	3	3	3	2	2	2	2	2	2	2	2	1	2
sp|P53337|ERV29_YEAST	sp|P53337|ERV29_YEAST	1	1	1	>sp|P53337|ERV29_YEAST ER-derived vesicles protein ERV29 OS=Saccharomyces cerevisiae (strain ATCC 204508 / S288c) GN=ERV29 PE=1 SV=1	1	1	1	1	1	1	1	1	1	1	1	1	1	1	1	1	1	1	1	1	1	1	1	1	1	1	1	1	1	1	1	1	1	1	1	1	1	1	1	1	1	1	1	1
sp|P53549|PRS10_YEAST	sp|P53549|PRS10_YEAST	8	8	7	>sp|P53549|PRS10_YEAST 26S protease subunit RPT4 OS=Saccharomyces cerevisiae (strain ATCC 204508 / S288c) GN=RPT4 PE=1 SV=4	1	8	8	7	4	6	7	6	6	5	4	6	5	4	6	5	6	5	7	4	6	7	6	6	5	4	6	5	4	6	5	6	5	7	3	5	6	5	5	4	3	5	4	3
sp|P53551|H1_YEAST	sp|P53551|H1_YEAST	2	2	2	>sp|P53551|H1_YEAST Histone H1 OS=Saccharomyces cerevisiae (strain ATCC 204508 / S288c) GN=HHO1 PE=1 SV=1	1	2	2	2	2	0	0	2	1	0	1	1	1	1	1	0	0	1	0	2	0	0	2	1	0	1	1	1	1	1	0	0	1	0	2	0	0	2	1	0	1	1	1	1
sp|P53598|SUCA_YEAST	sp|P53598|SUCA_YEAST	4	4	4	>sp|P53598|SUCA_YEAST Succinyl-CoA ligase [ADP-forming] subunit alpha, mitochondrial OS=Saccharomyces cerevisiae (strain ATCC 204508 / S288c) GN=LSC1 PE=1 SV=1	1	4	4	4	2	2	3	1	3	1	3	3	1	3	1	3	2	1	2	2	2	3	1	3	1	3	3	1	3	1	3	2	1	2	2	2	3	1	3	1	3	3	1	3
sp|P53600|COPZ_YEAST	sp|P53600|COPZ_YEAST	3	3	3	>sp|P53600|COPZ_YEAST Coatomer subunit zeta OS=Saccharomyces cerevisiae (strain ATCC 204508 / S288c) GN=RET3 PE=1 SV=1	1	3	3	3	2	2	3	2	3	3	2	2	2	2	3	2	2	2	2	2	2	3	2	3	3	2	2	2	2	3	2	2	2	2	2	2	3	2	3	3	2	2	2	2
sp|P53615|CAN_YEAST	sp|P53615|CAN_YEAST	3	3	3	>sp|P53615|CAN_YEAST Carbonic anhydrase OS=Saccharomyces cerevisiae (strain ATCC 204508 / S288c) GN=NCE103 PE=1 SV=1	1	3	3	3	1	2	3	2	2	1	1	1	1	1	1	0	0	0	1	1	2	3	2	2	1	1	1	1	1	1	0	0	0	1	1	2	3	2	2	1	1	1	1	1
sp|P53622|COPA_YEAST	sp|P53622|COPA_YEAST	15	15	15	>sp|P53622|COPA_YEAST Coatomer subunit alpha OS=Saccharomyces cerevisiae (strain ATCC 204508 / S288c) GN=COP1 PE=1 SV=2	1	15	15	15	11	11	11	10	11	11	9	9	10	10	11	9	12	11	14	11	11	11	10	11	11	9	9	10	10	11	9	12	11	14	11	11	11	10	11	11	9	9	10	10
sp|P53633|PRA1_YEAST	sp|P53633|PRA1_YEAST	3	3	3	>sp|P53633|PRA1_YEAST Prenylated Rab acceptor 1 OS=Saccharomyces cerevisiae (strain ATCC 204508 / S288c) GN=YIP3 PE=1 SV=2	1	3	3	3	3	2	3	3	3	3	3	3	3	3	3	2	3	2	2	3	2	3	3	3	3	3	3	3	3	3	2	3	2	2	3	2	3	3	3	3	3	3	3	3
sp|P53691|PPID_YEAST	sp|P53691|PPID_YEAST	7	7	7	>sp|P53691|PPID_YEAST Peptidyl-prolyl cis-trans isomerase CPR6 OS=Saccharomyces cerevisiae (strain ATCC 204508 / S288c) GN=CPR6 PE=1 SV=1	1	7	7	7	5	5	5	6	5	4	5	5	6	5	6	5	6	5	5	5	5	5	6	5	4	5	5	6	5	6	5	6	5	5	5	5	5	6	5	4	5	5	6	5
sp|P53721|RCF2_YEAST	sp|P53721|RCF2_YEAST	2	2	2	>sp|P53721|RCF2_YEAST Respiratory supercomplex factor 2, mitochondrial OS=Saccharomyces cerevisiae (strain ATCC 204508 / S288c) GN=RCF2 PE=1 SV=1	1	2	2	2	2	2	2	2	2	2	2	2	2	2	2	2	2	2	2	2	2	2	2	2	2	2	2	2	2	2	2	2	2	2	2	2	2	2	2	2	2	2	2	2
sp|P53723|YN8B_YEAST	sp|P53723|YN8B_YEAST	4	4	4	>sp|P53723|YN8B_YEAST UPF0674 endoplasmic reticulum membrane protein YNR021W OS=Saccharomyces cerevisiae (strain ATCC 204508 / S288c) GN=YNR021W PE=1 SV=3	1	4	4	4	3	3	3	3	3	3	3	3	1	3	3	3	3	3	2	3	3	3	3	3	3	3	3	1	3	3	3	3	3	2	3	3	3	3	3	3	3	3	1	3
sp|P53731|ARPC2_YEAST	sp|P53731|ARPC2_YEAST	5	5	5	>sp|P53731|ARPC2_YEAST Actin-related protein 2/3 complex subunit 2 OS=Saccharomyces cerevisiae (strain ATCC 204508 / S288c) GN=ARC35 PE=1 SV=1	1	5	5	5	4	3	5	4	4	4	4	5	5	4	4	4	5	4	4	4	3	5	4	4	4	4	5	5	4	4	4	5	4	4	4	3	5	4	4	4	4	5	5	4
sp|P53834|HCH1_YEAST	sp|P53834|HCH1_YEAST	3	3	3	>sp|P53834|HCH1_YEAST Hsp90 co-chaperone HCH1 OS=Saccharomyces cerevisiae (strain ATCC 204508 / S288c) GN=HCH1 PE=1 SV=1	1	3	3	3	2	2	1	1	2	1	1	1	0	1	1	2	1	1	1	2	2	1	1	2	1	1	1	0	1	1	2	1	1	1	2	2	1	1	2	1	1	1	0	1
sp|P53849|GIS2_YEAST	sp|P53849|GIS2_YEAST	6	6	6	>sp|P53849|GIS2_YEAST Zinc finger protein GIS2 OS=Saccharomyces cerevisiae (strain ATCC 204508 / S288c) GN=GIS2 PE=1 SV=1	1	6	6	6	6	6	6	5	5	6	6	6	4	5	5	6	5	5	5	6	6	6	5	5	6	6	6	4	5	5	6	5	5	5	6	6	6	5	5	6	6	6	4	5
sp|P53852|SYC_YEAST	sp|P53852|SYC_YEAST	8	8	8	>sp|P53852|SYC_YEAST Cysteine--tRNA ligase OS=Saccharomyces cerevisiae (strain ATCC 204508 / S288c) GN=YNL247W PE=1 SV=1	1	8	8	8	7	5	7	7	6	6	6	6	6	8	6	4	6	5	5	7	5	7	7	6	6	6	6	6	8	6	4	6	5	5	7	5	7	7	6	6	6	6	6	8
sp|P53860|PDR16_YEAST	sp|P53860|PDR16_YEAST	3	3	3	>sp|P53860|PDR16_YEAST Phosphatidylinositol transfer protein PDR16 OS=Saccharomyces cerevisiae (strain ATCC 204508 / S288c) GN=PDR16 PE=1 SV=1	1	3	3	3	3	3	3	3	3	2	3	2	2	0	2	2	1	0	3	3	3	3	3	3	2	3	2	2	0	2	2	1	0	3	3	3	3	3	3	2	3	2	2	0
sp|P53883|NOP13_YEAST	sp|P53883|NOP13_YEAST	5	5	5	>sp|P53883|NOP13_YEAST Nucleolar protein 13 OS=Saccharomyces cerevisiae (strain ATCC 204508 / S288c) GN=NOP13 PE=1 SV=2	1	5	5	5	5	4	4	4	5	4	3	4	4	2	4	2	1	3	3	5	4	4	4	5	4	3	4	4	2	4	2	1	3	3	5	4	4	4	5	4	3	4	4	2
sp|P53909|ADE_YEAST	sp|P53909|ADE_YEAST	4	4	4	>sp|P53909|ADE_YEAST Adenine deaminase OS=Saccharomyces cerevisiae (strain ATCC 204508 / S288c) GN=AAH1 PE=1 SV=1	1	4	4	4	3	2	3	2	3	3	3	2	2	3	3	3	1	3	3	3	2	3	2	3	3	3	2	2	3	3	3	1	3	3	3	2	3	2	3	3	3	2	2	3
sp|P53912|YNN4_YEAST	sp|P53912|YNN4_YEAST	6	6	6	>sp|P53912|YNN4_YEAST Uncharacterized protein YNL134C OS=Saccharomyces cerevisiae (strain ATCC 204508 / S288c) GN=YNL134C PE=1 SV=1	1	6	6	6	5	5	5	5	5	5	5	5	4	4	4	5	4	5	4	5	5	5	5	5	5	5	5	4	4	4	5	4	5	4	5	5	5	5	5	5	5	5	4	4
sp|P53914|KRE33_YEAST	sp|P53914|KRE33_YEAST	7	7	7	>sp|P53914|KRE33_YEAST UPF0202 protein KRE33 OS=Saccharomyces cerevisiae (strain ATCC 204508 / S288c) GN=KRE33 PE=1 SV=1	1	7	7	7	6	6	5	6	6	6	4	5	5	5	5	6	4	4	5	6	6	5	6	6	6	4	5	5	5	5	6	4	4	5	6	6	5	6	6	6	4	5	5	5
sp|P53920|NM111_YEAST	sp|P53920|NM111_YEAST	2	2	2	>sp|P53920|NM111_YEAST Pro-apoptotic serine protease NMA111 OS=Saccharomyces cerevisiae (strain ATCC 204508 / S288c) GN=NMA111 PE=1 SV=1	1	2	2	2	1	0	1	0	1	2	0	2	0	0	1	1	0	1	0	1	0	1	0	1	2	0	2	0	0	1	1	0	1	0	1	0	1	0	1	2	0	2	0	0
sp|P53927|NOP15_YEAST	sp|P53927|NOP15_YEAST	2	2	2	>sp|P53927|NOP15_YEAST Ribosome biogenesis protein 15 OS=Saccharomyces cerevisiae (strain ATCC 204508 / S288c) GN=NOP15 PE=1 SV=1	1	2	2	2	1	1	2	1	1	2	2	2	1	0	2	0	0	1	2	1	1	2	1	1	2	2	2	1	0	2	0	0	1	2	1	1	2	1	1	2	2	2	1	0
sp|P53978|EF3B_YEAST	sp|P53978|EF3B_YEAST	14	2	2	>sp|P53978|EF3B_YEAST Elongation factor 3B OS=Saccharomyces cerevisiae (strain ATCC 204508 / S288c) GN=HEF3 PE=1 SV=2	1	14	2	2	10	10	10	9	9	8	9	9	9	9	9	9	13	12	11	1	1	1	1	1	1	1	1	1	1	1	1	2	2	2	1	1	1	1	1	1	1	1	1	1
sp|P53981|YNB0_YEAST	sp|P53981|YNB0_YEAST	5	5	5	>sp|P53981|YNB0_YEAST Uncharacterized phosphatase YNL010W OS=Saccharomyces cerevisiae (strain ATCC 204508 / S288c) GN=YNL010W PE=1 SV=1	1	5	5	5	5	5	5	5	5	4	5	5	5	5	3	4	5	4	4	5	5	5	5	5	4	5	5	5	5	3	4	5	4	4	5	5	5	5	5	4	5	5	5	5
sp|P53982|IDHH_YEAST;sp|P41939|IDHC_YEAST	sp|P53982|IDHH_YEAST;sp|P41939|IDHC_YEAST	5;4	1;1	1;1	>sp|P53982|IDHH_YEAST Isocitrate dehydrogenase [NADP] OS=Saccharomyces cerevisiae (strain ATCC 204508 / S288c) GN=IDP3 PE=1 SV=1;>sp|P41939|IDHC_YEAST Isocitrate dehydrogenase [NADP] cytoplasmic OS=Saccharomyces cerevisiae (strain ATCC 204508 / S288c) GN=I	2	5	1	1	4	3	4	3	4	4	3	3	2	4	4	4	5	4	4	1	1	1	1	1	1	1	1	1	1	1	1	1	1	1	1	1	1	1	1	1	1	1	1	1
sp|P54003|SUR7_YEAST	sp|P54003|SUR7_YEAST	1	1	1	>sp|P54003|SUR7_YEAST Protein SUR7 OS=Saccharomyces cerevisiae (strain ATCC 204508 / S288c) GN=SUR7 PE=1 SV=1	1	1	1	1	1	1	1	1	1	1	1	1	1	1	1	1	1	1	1	1	1	1	1	1	1	1	1	1	1	1	1	1	1	1	1	1	1	1	1	1	1	1	1	1
sp|P54113|PUR91_YEAST	sp|P54113|PUR91_YEAST	6	3	3	>sp|P54113|PUR91_YEAST Bifunctional purine biosynthesis protein ADE16 OS=Saccharomyces cerevisiae (strain ATCC 204508 / S288c) GN=ADE16 PE=1 SV=1	1	6	3	3	6	6	6	6	6	5	5	5	4	4	5	5	4	3	5	3	3	3	3	3	3	2	2	1	3	2	2	3	2	3	3	3	3	3	3	3	2	2	1	3
sp|P54115|ALDH6_YEAST	sp|P54115|ALDH6_YEAST	28	28	28	>sp|P54115|ALDH6_YEAST Magnesium-activated aldehyde dehydrogenase, cytosolic OS=Saccharomyces cerevisiae (strain ATCC 204508 / S288c) GN=ALD6 PE=1 SV=4	1	28	28	28	25	24	26	25	24	21	25	24	22	24	25	25	24	24	27	25	24	26	25	24	21	25	24	22	24	25	25	24	24	27	25	24	26	25	24	21	25	24	22	24
sp|P54783|ALO_YEAST	sp|P54783|ALO_YEAST	7	7	7	>sp|P54783|ALO_YEAST D-arabinono-1,4-lactone oxidase OS=Saccharomyces cerevisiae (strain ATCC 204508 / S288c) GN=ALO1 PE=1 SV=1	1	7	7	7	6	6	6	5	6	4	6	6	4	4	6	4	5	5	6	6	6	6	5	6	4	6	6	4	4	6	4	5	5	6	6	6	6	5	6	4	6	6	4	4
sp|P54837|TMEDA_YEAST	sp|P54837|TMEDA_YEAST	2	2	2	>sp|P54837|TMEDA_YEAST Endoplasmic reticulum vesicle protein 25 OS=Saccharomyces cerevisiae (strain ATCC 204508 / S288c) GN=ERV25 PE=1 SV=1	1	2	2	2	1	1	1	1	1	1	1	2	1	1	1	1	1	1	1	1	1	1	1	1	1	1	2	1	1	1	1	1	1	1	1	1	1	1	1	1	1	2	1	1
sp|P54838|DAK1_YEAST	sp|P54838|DAK1_YEAST	8	8	8	>sp|P54838|DAK1_YEAST Dihydroxyacetone kinase 1 OS=Saccharomyces cerevisiae (strain ATCC 204508 / S288c) GN=DAK1 PE=1 SV=1	1	8	8	8	8	8	8	8	8	8	8	7	7	8	8	7	6	6	7	8	8	8	8	8	8	8	7	7	8	8	7	6	6	7	8	8	8	8	8	8	8	7	7	8
sp|P54839|HMCS_YEAST	sp|P54839|HMCS_YEAST	14	14	14	>sp|P54839|HMCS_YEAST Hydroxymethylglutaryl-CoA synthase OS=Saccharomyces cerevisiae (strain ATCC 204508 / S288c) GN=ERG13 PE=1 SV=1	1	14	14	14	9	9	11	11	11	12	9	11	7	11	11	10	13	12	12	9	9	11	11	11	12	9	11	7	11	11	10	13	12	12	9	9	11	11	11	12	9	11	7	11
sp|P54885|PROA_YEAST	sp|P54885|PROA_YEAST	14	14	14	>sp|P54885|PROA_YEAST Gamma-glutamyl phosphate reductase OS=Saccharomyces cerevisiae (strain ATCC 204508 / S288c) GN=PRO2 PE=1 SV=1	1	14	14	14	12	11	12	12	12	13	12	12	11	11	12	11	11	11	11	12	11	12	12	12	13	12	12	11	11	12	11	11	11	11	12	11	12	12	12	13	12	12	11	11
sp|P55957ups|BID_HUMAN_UPS	sp|P55957ups|BID_HUMAN_UPS	9	9	9	>sp|P55957ups|BID_HUMAN_UPS BH3-interacting domain death agonist (Chain 1-195) - Homo sapiens (Human)	1	9	9	9	1	1	1	2	2	1	3	4	4	5	6	4	9	9	9	1	1	1	2	2	1	3	4	4	5	6	4	9	9	9	1	1	1	2	2	1	3	4	4	5
sp|P60010|ACT_YEAST	sp|P60010|ACT_YEAST	16	16	16	>sp|P60010|ACT_YEAST Actin OS=Saccharomyces cerevisiae (strain ATCC 204508 / S288c) GN=ACT1 PE=1 SV=1	1	16	16	16	15	15	15	14	15	15	15	15	13	14	15	15	15	16	16	15	15	15	14	15	15	15	15	13	14	15	15	15	16	16	15	15	15	14	15	15	15	15	13	14
sp|P61769ups|B2MG_HUMAN_UPS	sp|P61769ups|B2MG_HUMAN_UPS	5	5	5	>sp|P61769ups|B2MG_HUMAN_UPS Beta-2-microglobulin (Chain 21-119) - Homo sapiens (Human)	1	5	5	5	2	1	2	3	3	2	3	3	3	3	4	3	5	5	5	2	1	2	3	3	2	3	3	3	3	4	3	5	5	5	2	1	2	3	3	2	3	3	3	3
sp|P61830|H3_YEAST	sp|P61830|H3_YEAST	4	4	4	>sp|P61830|H3_YEAST Histone H3 OS=Saccharomyces cerevisiae (strain ATCC 204508 / S288c) GN=HHT1 PE=1 SV=2	1	4	4	4	3	3	4	3	4	4	4	4	4	3	4	4	3	4	4	3	3	4	3	4	4	4	4	4	3	4	4	3	4	4	3	3	4	3	4	4	4	4	4	3
sp|P62937ups|PPIA_HUMAN_UPS	sp|P62937ups|PPIA_HUMAN_UPS	11	11	10	>sp|P62937ups|PPIA_HUMAN_UPS Peptidyl-prolyl cis-trans isomerase A (Chain 1-165, N terminal His tag)- Homo sapiens (Human)	1	11	11	10	1	2	4	5	5	4	5	6	6	9	9	8	11	10	10	1	2	4	5	5	4	5	6	6	9	9	8	11	10	10	1	2	4	5	5	4	5	6	6	9
sp|P63165ups|SUMO1_HUMAN_UPS	sp|P63165ups|SUMO1_HUMAN_UPS	17	17	17	>sp|P63165ups|SUMO1_HUMAN_UPS Small ubiquitin-related modifier 1 (Chain 1-97, N-terminal GST tag) - Homo sapiens (Human)	1	17	17	17	1	0	1	3	5	5	7	7	6	14	15	12	17	16	17	1	0	1	3	5	5	7	7	6	14	15	12	17	16	17	1	0	1	3	5	5	7	7	6	14
sp|P63279ups|UBC9_HUMAN_UPS	sp|P63279ups|UBC9_HUMAN_UPS	6	6	6	>sp|P63279ups|UBC9_HUMAN_UPS SUMO-conjugating enzyme UBC9 (Chain 1-158) - Homo sapiens (Human)	1	6	6	6	1	2	2	3	3	2	6	6	5	6	6	6	6	6	6	1	2	2	3	3	2	6	6	5	6	6	6	6	6	6	1	2	2	3	3	2	6	6	5	6
sp|P69771|DID2_YEAST	sp|P69771|DID2_YEAST	2	2	2	>sp|P69771|DID2_YEAST Vacuolar protein-sorting-associated protein 46 OS=Saccharomyces cerevisiae (strain ATCC 204508 / S288c) GN=DID2 PE=1 SV=1	1	2	2	2	2	1	1	0	1	1	1	1	1	0	2	1	1	1	1	2	1	1	0	1	1	1	1	1	0	2	1	1	1	1	2	1	1	0	1	1	1	1	1	0
sp|P80210|PURA_YEAST	sp|P80210|PURA_YEAST	6	6	6	>sp|P80210|PURA_YEAST Adenylosuccinate synthetase OS=Saccharomyces cerevisiae (strain ATCC 204508 / S288c) GN=ADE12 PE=1 SV=3	1	6	6	6	4	4	4	4	4	4	3	4	2	4	4	4	5	4	5	4	4	4	4	4	4	3	4	2	4	4	4	5	4	5	4	4	4	4	4	4	3	4	2	4
sp|P80967|TOM5_YEAST	sp|P80967|TOM5_YEAST	1	1	1	>sp|P80967|TOM5_YEAST Mitochondrial import receptor subunit TOM5 OS=Saccharomyces cerevisiae (strain ATCC 204508 / S288c) GN=TOM5 PE=1 SV=1	1	1	1	1	1	1	1	1	1	1	1	1	1	1	1	1	1	1	1	1	1	1	1	1	1	1	1	1	1	1	1	1	1	1	1	1	1	1	1	1	1	1	1	1
sp|P89886|TMA20_YEAST	sp|P89886|TMA20_YEAST	3	3	3	>sp|P89886|TMA20_YEAST Translation machinery-associated protein 20 OS=Saccharomyces cerevisiae (strain ATCC 204508 / S288c) GN=TMA20 PE=1 SV=1	1	3	3	3	2	2	2	2	2	2	3	3	2	2	2	1	2	2	1	2	2	2	2	2	2	3	3	2	2	2	1	2	2	1	2	2	2	2	2	2	3	3	2	2
sp|P99999ups|CYC_HUMAN_UPS;CON__P62894	sp|P99999ups|CYC_HUMAN_UPS	16;4	16;4	16;4	>sp|P99999ups|CYC_HUMAN_UPS Cytochrome c (Chain 2-105) - Homo sapiens (Human)	2	16	16	16	2	2	2	4	4	2	6	6	5	8	10	10	14	16	15	2	2	2	4	4	2	6	6	5	8	10	10	14	16	15	2	2	2	4	4	2	6	6	5	8
sp|Q00055|GPD1_YEAST	sp|Q00055|GPD1_YEAST	4	4	4	>sp|Q00055|GPD1_YEAST Glycerol-3-phosphate dehydrogenase [NAD(+)] 1 OS=Saccharomyces cerevisiae (strain ATCC 204508 / S288c) GN=GPD1 PE=1 SV=4	1	4	4	4	3	3	3	3	3	3	2	3	3	3	3	2	3	3	3	3	3	3	3	3	3	2	3	3	3	3	2	3	3	3	3	3	3	3	3	3	2	3	3	3
sp|Q00245|RHO3_YEAST	sp|Q00245|RHO3_YEAST	3	3	3	>sp|Q00245|RHO3_YEAST GTP-binding protein RHO3 OS=Saccharomyces cerevisiae (strain ATCC 204508 / S288c) GN=RHO3 PE=1 SV=2	1	3	3	3	2	2	2	2	2	1	2	2	2	2	2	1	1	1	3	2	2	2	2	2	1	2	2	2	2	2	1	1	1	3	2	2	2	2	2	1	2	2	2	2
sp|Q00402|NUM1_YEAST	sp|Q00402|NUM1_YEAST	3	3	3	>sp|Q00402|NUM1_YEAST Nuclear migration protein NUM1 OS=Saccharomyces cerevisiae (strain ATCC 204508 / S288c) GN=NUM1 PE=1 SV=2	1	3	3	3	1	1	2	2	2	2	2	2	0	2	3	1	2	2	2	1	1	2	2	2	2	2	2	0	2	3	1	2	2	2	1	1	2	2	2	2	2	2	0	2
sp|Q00955|ACAC_YEAST;sp|P32874|HFA1_YEAST	sp|Q00955|ACAC_YEAST	64;2	64;2	64;2	>sp|Q00955|ACAC_YEAST Acetyl-CoA carboxylase OS=Saccharomyces cerevisiae (strain ATCC 204508 / S288c) GN=ACC1 PE=1 SV=2	2	64	64	64	57	53	55	54	53	44	53	51	43	48	49	44	53	49	55	57	53	55	54	53	44	53	51	43	48	49	44	53	49	55	57	53	55	54	53	44	53	51	43	48
sp|Q01080|RPA49_YEAST	sp|Q01080|RPA49_YEAST	8	8	8	>sp|Q01080|RPA49_YEAST DNA-directed RNA polymerase I subunit RPA49 OS=Saccharomyces cerevisiae (strain ATCC 204508 / S288c) GN=RPA49 PE=1 SV=2	1	8	8	8	3	4	7	4	5	4	4	5	4	4	4	5	6	5	5	3	4	7	4	5	4	4	5	4	4	4	5	6	5	5	3	4	7	4	5	4	4	5	4	4
sp|Q01532-2|BLH1_YEAST;sp|Q01532|BLH1_YEAST	sp|Q01532-2|BLH1_YEAST;sp|Q01532|BLH1_YEAST	3;3	3;3	3;3	>sp|Q01532-2|BLH1_YEAST Isoform Cytoplasmic of Cysteine proteinase 1, mitochondrial OS=Saccharomyces cerevisiae (strain ATCC 204508 / S288c) GN=LAP3;>sp|Q01532|BLH1_YEAST Cysteine proteinase 1, mitochondrial OS=Saccharomyces cerevisiae (strain ATCC 204508	2	3	3	3	2	3	2	3	2	2	3	3	1	2	3	1	3	1	1	2	3	2	3	2	2	3	3	1	2	3	1	3	1	1	2	3	2	3	2	2	3	3	1	2
sp|Q01560|NOP3_YEAST	sp|Q01560|NOP3_YEAST	8	8	8	>sp|Q01560|NOP3_YEAST Nucleolar protein 3 OS=Saccharomyces cerevisiae (strain ATCC 204508 / S288c) GN=NPL3 PE=1 SV=1	1	8	8	8	7	6	6	5	7	5	5	7	5	4	7	6	4	4	5	7	6	6	5	7	5	5	7	5	4	7	6	4	4	5	7	6	6	5	7	5	5	7	5	4
sp|Q01662|MAP1_YEAST	sp|Q01662|MAP1_YEAST	7	7	7	>sp|Q01662|MAP1_YEAST Methionine aminopeptidase 1 OS=Saccharomyces cerevisiae (strain ATCC 204508 / S288c) GN=MAP1 PE=1 SV=2	1	7	7	7	5	5	4	4	4	4	6	4	3	4	3	5	3	4	5	5	5	4	4	4	4	6	4	3	4	3	5	3	4	5	5	5	4	4	4	4	6	4	3	4
sp|Q01855|RS15_YEAST	sp|Q01855|RS15_YEAST	6	6	6	>sp|Q01855|RS15_YEAST 40S ribosomal protein S15 OS=Saccharomyces cerevisiae (strain ATCC 204508 / S288c) GN=RPS15 PE=1 SV=1	1	6	6	6	3	3	3	3	3	3	4	4	3	3	3	3	4	4	4	3	3	3	3	3	3	4	4	3	3	3	3	4	4	4	3	3	3	3	3	3	4	4	3	3
sp|Q01939|PRS8_YEAST	sp|Q01939|PRS8_YEAST	7	7	7	>sp|Q01939|PRS8_YEAST 26S protease regulatory subunit 8 homolog OS=Saccharomyces cerevisiae (strain ATCC 204508 / S288c) GN=RPT6 PE=1 SV=4	1	7	7	7	7	7	7	7	7	7	7	7	5	7	7	7	5	6	6	7	7	7	7	7	7	7	7	5	7	7	7	5	6	6	7	7	7	7	7	7	7	7	5	7
sp|Q01976|ADPP_YEAST	sp|Q01976|ADPP_YEAST	2	2	2	>sp|Q01976|ADPP_YEAST ADP-ribose pyrophosphatase OS=Saccharomyces cerevisiae (strain ATCC 204508 / S288c) GN=YSA1 PE=1 SV=2	1	2	2	2	1	1	1	1	2	2	1	2	2	1	1	1	1	0	1	1	1	1	1	2	2	1	2	2	1	1	1	1	0	1	1	1	1	1	2	2	1	2	2	1
sp|Q02201|OSH6_YEAST	sp|Q02201|OSH6_YEAST	2	2	1	>sp|Q02201|OSH6_YEAST Oxysterol-binding protein homolog 6 OS=Saccharomyces cerevisiae (strain ATCC 204508 / S288c) GN=OSH6 PE=1 SV=1	1	2	2	1	2	2	1	2	1	2	2	2	2	2	1	0	2	1	1	2	2	1	2	1	2	2	2	2	2	1	0	2	1	1	1	1	0	1	0	1	1	1	1	1
sp|Q02326|RL6A_YEAST	sp|Q02326|RL6A_YEAST	13	13	6	>sp|Q02326|RL6A_YEAST 60S ribosomal protein L6-A OS=Saccharomyces cerevisiae (strain ATCC 204508 / S288c) GN=RPL6A PE=1 SV=2	1	13	13	6	12	12	12	12	12	12	12	12	11	12	12	11	12	13	12	12	12	12	12	12	12	12	12	11	12	12	11	12	13	12	6	6	6	6	6	6	6	6	6	6
sp|Q02486|ABF2_YEAST	sp|Q02486|ABF2_YEAST	3	3	3	>sp|Q02486|ABF2_YEAST ARS-binding factor 2, mitochondrial OS=Saccharomyces cerevisiae (strain ATCC 204508 / S288c) GN=ABF2 PE=1 SV=1	1	3	3	3	3	3	3	3	3	3	2	3	2	3	3	3	3	2	1	3	3	3	3	3	3	2	3	2	3	3	3	3	2	1	3	3	3	3	3	3	2	3	2	3
sp|Q02642|NACB1_YEAST	sp|Q02642|NACB1_YEAST	7	7	7	>sp|Q02642|NACB1_YEAST Nascent polypeptide-associated complex subunit beta-1 OS=Saccharomyces cerevisiae (strain ATCC 204508 / S288c) GN=EGD1 PE=1 SV=2	1	7	7	7	3	1	2	1	1	1	4	1	1	3	1	2	4	4	5	3	1	2	1	1	1	4	1	1	3	1	2	4	4	5	3	1	2	1	1	1	4	1	1	3
sp|Q02725|VTC3_YEAST	sp|Q02725|VTC3_YEAST	3	2	2	>sp|Q02725|VTC3_YEAST Vacuolar transporter chaperone 3 OS=Saccharomyces cerevisiae (strain ATCC 204508 / S288c) GN=VTC3 PE=1 SV=1	1	3	2	2	2	2	2	2	2	2	3	2	2	2	2	1	1	1	2	1	1	1	1	1	1	2	1	2	1	1	1	0	0	1	1	1	1	1	1	1	2	1	2	1
sp|Q02753|RL21A_YEAST	sp|Q02753|RL21A_YEAST	6	6	1	>sp|Q02753|RL21A_YEAST 60S ribosomal protein L21-A OS=Saccharomyces cerevisiae (strain ATCC 204508 / S288c) GN=RPL21A PE=1 SV=1	1	6	6	1	6	5	6	5	6	6	5	6	5	6	6	6	6	6	6	6	5	6	5	6	6	5	6	5	6	6	6	6	6	6	1	1	1	1	1	1	1	1	1	1
sp|Q02776|TIM50_YEAST	sp|Q02776|TIM50_YEAST	4	4	4	>sp|Q02776|TIM50_YEAST Mitochondrial import inner membrane translocase subunit TIM50 OS=Saccharomyces cerevisiae (strain ATCC 204508 / S288c) GN=TIM50 PE=1 SV=1	1	4	4	4	3	3	3	3	3	3	2	3	3	1	0	2	1	1	2	3	3	3	3	3	3	2	3	3	1	0	2	1	1	2	3	3	3	3	3	3	2	3	3	1
sp|Q02784|GLRX5_YEAST	sp|Q02784|GLRX5_YEAST	2	2	2	>sp|Q02784|GLRX5_YEAST Monothiol glutaredoxin-5, mitochondrial OS=Saccharomyces cerevisiae (strain ATCC 204508 / S288c) GN=GRX5 PE=1 SV=1	1	2	2	2	2	1	1	0	2	2	1	2	1	1	1	2	0	1	1	2	1	1	0	2	2	1	2	1	1	1	2	0	1	1	2	1	1	0	2	2	1	2	1	1
sp|Q02795|OSTD_YEAST	sp|Q02795|OSTD_YEAST	1	1	1	>sp|Q02795|OSTD_YEAST Dolichyl-diphosphooligosaccharide--protein glycosyltransferase subunit SWP1 OS=Saccharomyces cerevisiae (strain ATCC 204508 / S288c) GN=SWP1 PE=1 SV=1	1	1	1	1	1	1	1	1	1	1	1	1	1	1	1	1	1	0	0	1	1	1	1	1	1	1	1	1	1	1	1	1	0	0	1	1	1	1	1	1	1	1	1	1
sp|Q02821|IMA1_YEAST	sp|Q02821|IMA1_YEAST	4	4	4	>sp|Q02821|IMA1_YEAST Importin subunit alpha OS=Saccharomyces cerevisiae (strain ATCC 204508 / S288c) GN=SRP1 PE=1 SV=1	1	4	4	4	3	4	3	3	3	4	3	4	2	3	4	3	3	3	3	3	4	3	3	3	4	3	4	2	3	4	3	3	3	3	3	4	3	3	3	4	3	4	2	3
sp|Q02866|MUK1_YEAST	sp|Q02866|MUK1_YEAST	2	2	2	>sp|Q02866|MUK1_YEAST Protein MUK1 OS=Saccharomyces cerevisiae (strain ATCC 204508 / S288c) GN=MUK1 PE=1 SV=1	1	2	2	2	1	2	1	1	1	1	1	1	1	2	1	1	1	1	2	1	2	1	1	1	1	1	1	1	2	1	1	1	1	2	1	2	1	1	1	1	1	1	1	2
sp|Q02892|NOG1_YEAST	sp|Q02892|NOG1_YEAST	9	9	9	>sp|Q02892|NOG1_YEAST Nucleolar GTP-binding protein 1 OS=Saccharomyces cerevisiae (strain ATCC 204508 / S288c) GN=NOG1 PE=1 SV=1	1	9	9	9	8	8	8	8	8	8	7	8	6	8	8	6	8	7	8	8	8	8	8	8	8	7	8	6	8	8	6	8	7	8	8	8	8	8	8	8	7	8	6	8
sp|Q02931|UTP17_YEAST	sp|Q02931|UTP17_YEAST	4	4	4	>sp|Q02931|UTP17_YEAST NET1-associated nuclear protein 1 OS=Saccharomyces cerevisiae (strain ATCC 204508 / S288c) GN=NAN1 PE=1 SV=1	1	4	4	4	3	3	3	3	3	3	2	3	3	2	2	3	2	2	4	3	3	3	3	3	3	2	3	3	2	2	3	2	2	4	3	3	3	3	3	3	2	3	3	2
sp|Q03048|COFI_YEAST	sp|Q03048|COFI_YEAST	3	3	3	>sp|Q03048|COFI_YEAST Cofilin OS=Saccharomyces cerevisiae (strain ATCC 204508 / S288c) GN=COF1 PE=1 SV=1	1	3	3	3	3	3	3	3	3	3	3	3	3	3	3	3	3	3	3	3	3	3	3	3	3	3	3	3	3	3	3	3	3	3	3	3	3	3	3	3	3	3	3	3
sp|Q03161|YMY9_YEAST	sp|Q03161|YMY9_YEAST	13	13	13	>sp|Q03161|YMY9_YEAST Glucose-6-phosphate 1-epimerase OS=Saccharomyces cerevisiae (strain ATCC 204508 / S288c) GN=YMR099C PE=1 SV=1	1	13	13	13	11	9	12	10	12	10	10	12	10	9	10	10	11	9	10	11	9	12	10	12	10	10	12	10	9	10	10	11	9	10	11	9	12	10	12	10	10	12	10	9
sp|Q03195|RLI1_YEAST	sp|Q03195|RLI1_YEAST	18	18	18	>sp|Q03195|RLI1_YEAST Translation initiation factor RLI1 OS=Saccharomyces cerevisiae (strain ATCC 204508 / S288c) GN=RLI1 PE=1 SV=1	1	18	18	18	13	16	15	13	15	13	12	13	6	14	13	9	13	11	10	13	16	15	13	15	13	12	13	6	14	13	9	13	11	10	13	16	15	13	15	13	12	13	6	14
sp|Q03529|SCS7_YEAST	sp|Q03529|SCS7_YEAST	2	2	2	>sp|Q03529|SCS7_YEAST Ceramide very long chain fatty acid hydroxylase SCS7 OS=Saccharomyces cerevisiae (strain ATCC 204508 / S288c) GN=SCS7 PE=1 SV=1	1	2	2	2	2	2	2	1	2	1	1	1	1	1	2	2	2	2	2	2	2	2	1	2	1	1	1	1	1	2	2	2	2	2	2	2	2	1	2	1	1	1	1	1
sp|Q03532|HAS1_YEAST	sp|Q03532|HAS1_YEAST	7	7	7	>sp|Q03532|HAS1_YEAST ATP-dependent RNA helicase HAS1 OS=Saccharomyces cerevisiae (strain ATCC 204508 / S288c) GN=HAS1 PE=1 SV=1	1	7	7	7	7	6	6	6	6	6	7	7	4	7	6	5	6	5	6	7	6	6	6	6	6	7	7	4	7	6	5	6	5	6	7	6	6	6	6	6	7	7	4	7
sp|Q03558|OYE2_YEAST;sp|P41816|OYE3_YEAST	sp|Q03558|OYE2_YEAST	16;1	16;1	16;1	>sp|Q03558|OYE2_YEAST NADPH dehydrogenase 2 OS=Saccharomyces cerevisiae (strain ATCC 204508 / S288c) GN=OYE2 PE=1 SV=3	2	16	16	16	12	12	12	12	12	10	13	13	12	14	14	13	13	14	15	12	12	12	12	12	10	13	13	12	14	14	13	13	14	15	12	12	12	12	12	10	13	13	12	14
sp|Q03640|TCB3_YEAST	sp|Q03640|TCB3_YEAST	7	7	7	>sp|Q03640|TCB3_YEAST Tricalbin-3 OS=Saccharomyces cerevisiae (strain ATCC 204508 / S288c) GN=TCB3 PE=1 SV=1	1	7	7	7	6	5	7	5	6	4	6	6	4	6	5	5	3	5	5	6	5	7	5	6	4	6	6	4	6	5	5	3	5	5	6	5	7	5	6	4	6	6	4	6
sp|Q03655|GAS3_YEAST	sp|Q03655|GAS3_YEAST	3	3	3	>sp|Q03655|GAS3_YEAST Probable 1,3-beta-glucanosyltransferase GAS3 OS=Saccharomyces cerevisiae (strain ATCC 204508 / S288c) GN=GAS3 PE=1 SV=1	1	3	3	3	3	2	3	2	3	3	1	2	0	3	3	3	2	3	2	3	2	3	2	3	3	1	2	0	3	3	3	2	3	2	3	2	3	2	3	3	1	2	0	3
sp|Q03690|CLU_YEAST	sp|Q03690|CLU_YEAST	17	17	17	>sp|Q03690|CLU_YEAST Clustered mitochondria protein 1 OS=Saccharomyces cerevisiae (strain ATCC 204508 / S288c) GN=CLU1 PE=1 SV=1	1	17	17	17	16	15	16	16	16	15	13	15	13	17	15	16	14	14	13	16	15	16	16	16	15	13	15	13	17	15	16	14	14	13	16	15	16	16	16	15	13	15	13	17
sp|Q03835|GLRX3_YEAST	sp|Q03835|GLRX3_YEAST	2	2	2	>sp|Q03835|GLRX3_YEAST Monothiol glutaredoxin-3 OS=Saccharomyces cerevisiae (strain ATCC 204508 / S288c) GN=GRX3 PE=1 SV=1	1	2	2	2	2	2	2	2	2	2	1	2	2	2	2	2	1	1	1	2	2	2	2	2	2	1	2	2	2	2	2	1	1	1	2	2	2	2	2	2	1	2	2	2
sp|Q03862|ARX1_YEAST	sp|Q03862|ARX1_YEAST	3	3	3	>sp|Q03862|ARX1_YEAST Probable metalloprotease ARX1 OS=Saccharomyces cerevisiae (strain ATCC 204508 / S288c) GN=ARX1 PE=1 SV=1	1	3	3	3	3	3	3	3	3	2	3	3	3	3	3	2	3	2	3	3	3	3	3	3	2	3	3	3	3	3	2	3	2	3	3	3	3	3	3	2	3	3	3	3
sp|Q03940|RUVB1_YEAST	sp|Q03940|RUVB1_YEAST	10	10	10	>sp|Q03940|RUVB1_YEAST RuvB-like protein 1 OS=Saccharomyces cerevisiae (strain ATCC 204508 / S288c) GN=RVB1 PE=1 SV=1	1	10	10	10	9	9	8	8	9	6	7	8	5	8	7	5	6	6	6	9	9	8	8	9	6	7	8	5	8	7	5	6	6	6	9	9	8	8	9	6	7	8	5	8
sp|Q03973|HMO1_YEAST	sp|Q03973|HMO1_YEAST	4	4	4	>sp|Q03973|HMO1_YEAST High mobility group protein 1 OS=Saccharomyces cerevisiae (strain ATCC 204508 / S288c) GN=HMO1 PE=1 SV=1	1	4	4	4	3	3	4	3	3	4	1	4	2	3	4	4	3	3	2	3	3	4	3	3	4	1	4	2	3	4	4	3	3	2	3	3	4	3	3	4	1	4	2	3
sp|Q04013|YHM2_YEAST	sp|Q04013|YHM2_YEAST	6	6	6	>sp|Q04013|YHM2_YEAST Mitochondrial DNA replication protein YHM2 OS=Saccharomyces cerevisiae (strain ATCC 204508 / S288c) GN=YHM2 PE=1 SV=1	1	6	6	6	4	5	5	4	5	4	3	3	2	3	4	2	4	4	4	4	5	5	4	5	4	3	3	2	3	4	2	4	4	4	4	5	5	4	5	4	3	3	2	3
sp|Q04062|RPN9_YEAST	sp|Q04062|RPN9_YEAST	5	5	5	>sp|Q04062|RPN9_YEAST 26S proteasome regulatory subunit RPN9 OS=Saccharomyces cerevisiae (strain ATCC 204508 / S288c) GN=RPN9 PE=1 SV=1	1	5	5	5	4	4	4	3	4	3	3	3	3	2	4	3	2	3	4	4	4	4	3	4	3	3	3	3	2	4	3	2	3	4	4	4	4	3	4	3	3	3	3	2
sp|Q04067|EIF3G_YEAST	sp|Q04067|EIF3G_YEAST	7	7	7	>sp|Q04067|EIF3G_YEAST Eukaryotic translation initiation factor 3 subunit G OS=Saccharomyces cerevisiae (strain ATCC 204508 / S288c) GN=TIF35 PE=1 SV=1	1	7	7	7	5	5	5	5	5	6	3	4	2	4	3	4	3	5	5	5	5	5	5	5	6	3	4	2	4	3	4	3	5	5	5	5	5	5	5	6	3	4	2	4
sp|Q04175|SXM1_YEAST	sp|Q04175|SXM1_YEAST	3	3	3	>sp|Q04175|SXM1_YEAST Importin beta SMX1 OS=Saccharomyces cerevisiae (strain ATCC 204508 / S288c) GN=SXM1 PE=1 SV=1	1	3	3	3	2	2	2	1	1	0	1	1	1	1	1	0	1	2	2	2	2	2	1	1	0	1	1	1	1	1	0	1	2	2	2	2	2	1	1	0	1	1	1	1
sp|Q04178|HPRT_YEAST	sp|Q04178|HPRT_YEAST	2	2	2	>sp|Q04178|HPRT_YEAST Hypoxanthine-guanine phosphoribosyltransferase OS=Saccharomyces cerevisiae (strain ATCC 204508 / S288c) GN=HPT1 PE=1 SV=1	1	2	2	2	2	2	2	2	2	2	2	2	1	1	2	2	2	1	2	2	2	2	2	2	2	2	2	1	1	2	2	2	1	2	2	2	2	2	2	2	2	2	1	1
sp|Q04225|RRB1_YEAST	sp|Q04225|RRB1_YEAST	3	3	3	>sp|Q04225|RRB1_YEAST Ribosome assembly protein RRB1 OS=Saccharomyces cerevisiae (strain ATCC 204508 / S288c) GN=RRB1 PE=1 SV=1	1	3	3	3	3	3	3	3	3	3	3	3	2	3	3	3	1	2	3	3	3	3	3	3	3	3	3	2	3	3	3	1	2	3	3	3	3	3	3	3	3	3	2	3
sp|Q04305|UTP15_YEAST	sp|Q04305|UTP15_YEAST	2	2	2	>sp|Q04305|UTP15_YEAST U3 small nucleolar RNA-associated protein 15 OS=Saccharomyces cerevisiae (strain ATCC 204508 / S288c) GN=UTP15 PE=1 SV=1	1	2	2	2	2	1	2	2	1	2	2	1	1	2	2	2	1	1	2	2	1	2	2	1	2	2	1	1	2	2	2	1	1	2	2	1	2	2	1	2	2	1	1	2
sp|Q04344|HNT1_YEAST	sp|Q04344|HNT1_YEAST	4	4	4	>sp|Q04344|HNT1_YEAST Hit family protein 1 OS=Saccharomyces cerevisiae (strain ATCC 204508 / S288c) GN=HNT1 PE=1 SV=2	1	4	4	4	2	3	2	2	3	3	1	1	2	3	2	3	4	4	4	2	3	2	2	3	3	1	1	2	3	2	3	4	4	4	2	3	2	2	3	3	1	1	2	3
sp|Q04371|YMR7_YEAST	sp|Q04371|YMR7_YEAST	4	4	4	>sp|Q04371|YMR7_YEAST UPF0364 protein YMR027W OS=Saccharomyces cerevisiae (strain ATCC 204508 / S288c) GN=YMR027W PE=1 SV=1	1	4	4	4	3	4	3	3	3	4	3	3	3	3	3	4	1	3	3	3	4	3	3	3	4	3	3	3	3	3	4	1	3	3	3	4	3	3	3	4	3	3	3	3
sp|Q04373|PUF6_YEAST	sp|Q04373|PUF6_YEAST	2	2	2	>sp|Q04373|PUF6_YEAST Pumilio homology domain family member 6 OS=Saccharomyces cerevisiae (strain ATCC 204508 / S288c) GN=PUF6 PE=1 SV=1	1	2	2	2	2	2	2	2	2	2	0	1	1	1	1	2	2	1	1	2	2	2	2	2	2	0	1	1	1	1	2	2	1	1	2	2	2	2	2	2	0	1	1	1
sp|Q04491|SEC13_YEAST	sp|Q04491|SEC13_YEAST	4	4	4	>sp|Q04491|SEC13_YEAST Protein transport protein SEC13 OS=Saccharomyces cerevisiae (strain ATCC 204508 / S288c) GN=SEC13 PE=1 SV=1	1	4	4	4	4	4	4	4	4	4	4	4	1	4	4	4	3	3	4	4	4	4	4	4	4	4	4	1	4	4	4	3	3	4	4	4	4	4	4	4	4	4	1	4
sp|Q04493|PFD5_YEAST	sp|Q04493|PFD5_YEAST	3	3	3	>sp|Q04493|PFD5_YEAST Prefoldin subunit 5 OS=Saccharomyces cerevisiae (strain ATCC 204508 / S288c) GN=GIM5 PE=1 SV=1	1	3	3	3	3	3	2	3	3	3	2	3	1	3	2	2	3	1	1	3	3	2	3	3	3	2	3	1	3	2	2	3	1	1	3	3	2	3	3	3	2	3	1	3
sp|Q04636|POB3_YEAST	sp|Q04636|POB3_YEAST	3	3	3	>sp|Q04636|POB3_YEAST FACT complex subunit POB3 OS=Saccharomyces cerevisiae (strain ATCC 204508 / S288c) GN=POB3 PE=1 SV=1	1	3	3	3	2	2	2	2	2	1	1	2	2	3	2	2	1	1	1	2	2	2	2	2	1	1	2	2	3	2	2	1	1	1	2	2	2	2	2	1	1	2	2	3
sp|Q04660|ERB1_YEAST	sp|Q04660|ERB1_YEAST	4	4	4	>sp|Q04660|ERB1_YEAST Ribosome biogenesis protein ERB1 OS=Saccharomyces cerevisiae (strain ATCC 204508 / S288c) GN=ERB1 PE=1 SV=1	1	4	4	4	3	3	3	3	3	3	3	3	3	2	4	4	4	2	3	3	3	3	3	3	3	3	3	3	2	4	4	4	2	3	3	3	3	3	3	3	3	3	3	2
sp|Q04697|GSF2_YEAST	sp|Q04697|GSF2_YEAST	8	8	8	>sp|Q04697|GSF2_YEAST Glucose-signaling factor 2 OS=Saccharomyces cerevisiae (strain ATCC 204508 / S288c) GN=GSF2 PE=1 SV=1	1	8	8	8	6	6	6	6	6	6	5	6	6	5	5	5	5	6	6	6	6	6	6	6	6	5	6	6	5	5	5	5	6	6	6	6	6	6	6	6	5	6	6	5
sp|Q04728|ARGJ_YEAST	sp|Q04728|ARGJ_YEAST	2	2	2	>sp|Q04728|ARGJ_YEAST Arginine biosynthesis bifunctional protein ArgJ, mitochondrial OS=Saccharomyces cerevisiae (strain ATCC 204508 / S288c) GN=ARG7 PE=1 SV=1	1	2	2	2	2	1	1	2	2	2	1	2	2	2	2	2	1	1	2	2	1	1	2	2	2	1	2	2	2	2	2	1	1	2	2	1	1	2	2	2	1	2	2	2
sp|Q04869|YM94_YEAST	sp|Q04869|YM94_YEAST	2	2	2	>sp|Q04869|YM94_YEAST Uncharacterized protein YMR315W OS=Saccharomyces cerevisiae (strain ATCC 204508 / S288c) GN=YMR315W PE=1 SV=1	1	2	2	2	2	2	2	2	2	2	2	2	2	1	2	2	2	1	2	2	2	2	2	2	2	2	2	2	1	2	2	2	1	2	2	2	2	2	2	2	2	2	2	1
sp|Q04894|ADH6_YEAST	sp|Q04894|ADH6_YEAST	5	5	5	>sp|Q04894|ADH6_YEAST NADP-dependent alcohol dehydrogenase 6 OS=Saccharomyces cerevisiae (strain ATCC 204508 / S288c) GN=ADH6 PE=1 SV=1	1	5	5	5	3	3	3	3	3	2	3	3	2	3	3	3	5	5	5	3	3	3	3	3	2	3	3	2	3	3	3	5	5	5	3	3	3	3	3	2	3	3	2	3
sp|Q04947|RTN1_YEAST	sp|Q04947|RTN1_YEAST	11	11	11	>sp|Q04947|RTN1_YEAST Reticulon-like protein 1 OS=Saccharomyces cerevisiae (strain ATCC 204508 / S288c) GN=RTN1 PE=1 SV=1	1	11	11	11	10	10	10	9	10	10	10	10	9	10	9	10	11	11	10	10	10	10	9	10	10	10	10	9	10	9	10	11	11	10	10	10	10	9	10	10	10	10	9	10
sp|Q05016|YM71_YEAST	sp|Q05016|YM71_YEAST	9	9	9	>sp|Q05016|YM71_YEAST Uncharacterized oxidoreductase YMR226C OS=Saccharomyces cerevisiae (strain ATCC 204508 / S288c) GN=YMR226C PE=1 SV=1	1	9	9	9	9	9	8	9	9	7	9	8	7	7	8	7	7	8	7	9	9	8	9	9	7	9	8	7	7	8	7	7	8	7	9	9	8	9	9	7	9	8	7	7
sp|Q05022|RRP5_YEAST	sp|Q05022|RRP5_YEAST	26	26	26	>sp|Q05022|RRP5_YEAST rRNA biogenesis protein RRP5 OS=Saccharomyces cerevisiae (strain ATCC 204508 / S288c) GN=RRP5 PE=1 SV=1	1	26	26	26	23	21	21	22	21	19	17	21	13	23	23	20	18	18	18	23	21	21	22	21	19	17	21	13	23	23	20	18	18	18	23	21	21	22	21	19	17	21	13	23
sp|Q05040|FAR8_YEAST	sp|Q05040|FAR8_YEAST	1	1	1	>sp|Q05040|FAR8_YEAST Factor arrest protein 8 OS=Saccharomyces cerevisiae (strain ATCC 204508 / S288c) GN=FAR8 PE=1 SV=1	1	1	1	1	1	1	1	1	1	1	1	1	1	1	0	1	1	0	0	1	1	1	1	1	1	1	1	1	1	0	1	1	0	0	1	1	1	1	1	1	1	1	1	1
sp|Q05050|EIS1_YEAST	sp|Q05050|EIS1_YEAST	6	6	6	>sp|Q05050|EIS1_YEAST Eisosome protein 1 OS=Saccharomyces cerevisiae (strain ATCC 204508 / S288c) GN=EIS1 PE=1 SV=1	1	6	6	6	4	4	3	4	2	4	1	2	2	3	3	1	3	0	3	4	4	3	4	2	4	1	2	2	3	3	1	3	0	3	4	4	3	4	2	4	1	2	2	3
sp|Q05359|ERP1_YEAST	sp|Q05359|ERP1_YEAST	6	6	6	>sp|Q05359|ERP1_YEAST Protein ERP1 OS=Saccharomyces cerevisiae (strain ATCC 204508 / S288c) GN=ERP1 PE=1 SV=1	1	6	6	6	5	4	4	5	3	2	5	4	4	6	4	4	6	5	6	5	4	4	5	3	2	5	4	4	6	4	4	6	5	6	5	4	4	5	3	2	5	4	4	6
sp|Q05506|SYRC_YEAST;sp|P38714|SYRM_YEAST	sp|Q05506|SYRC_YEAST	18;1	18;1	18;1	>sp|Q05506|SYRC_YEAST Arginine--tRNA ligase, cytoplasmic OS=Saccharomyces cerevisiae (strain ATCC 204508 / S288c) GN=YDR341C PE=1 SV=1	2	18	18	18	15	14	14	13	14	12	14	17	13	12	16	12	13	14	14	15	14	14	13	14	12	14	17	13	12	16	12	13	14	14	15	14	14	13	14	12	14	17	13	12
sp|Q05515|SVF1_YEAST	sp|Q05515|SVF1_YEAST	5	5	5	>sp|Q05515|SVF1_YEAST Survival factor 1 OS=Saccharomyces cerevisiae (strain ATCC 204508 / S288c) GN=SVF1 PE=1 SV=1	1	5	5	5	3	1	3	3	3	3	1	2	2	4	5	4	3	0	2	3	1	3	3	3	3	1	2	2	4	5	4	3	0	2	3	1	3	3	3	3	1	2	2	4
sp|Q05636|RRP45_YEAST	sp|Q05636|RRP45_YEAST	1	1	1	>sp|Q05636|RRP45_YEAST Exosome complex component RRP45 OS=Saccharomyces cerevisiae (strain ATCC 204508 / S288c) GN=RRP45 PE=1 SV=1	1	1	1	1	1	1	1	1	1	1	1	1	0	1	1	1	1	0	1	1	1	1	1	1	1	1	1	0	1	1	1	1	0	1	1	1	1	1	1	1	1	1	0	1
sp|Q05775|EIF3J_YEAST	sp|Q05775|EIF3J_YEAST	4	4	4	>sp|Q05775|EIF3J_YEAST Eukaryotic translation initiation factor 3 subunit J OS=Saccharomyces cerevisiae (strain ATCC 204508 / S288c) GN=HCR1 PE=1 SV=1	1	4	4	4	4	4	3	4	4	4	4	3	2	4	4	2	4	3	4	4	4	3	4	4	4	4	3	2	4	4	2	4	3	4	4	4	3	4	4	4	4	3	2	4
sp|Q05905|HRI1_YEAST	sp|Q05905|HRI1_YEAST	5	5	5	>sp|Q05905|HRI1_YEAST Protein HRI1 OS=Saccharomyces cerevisiae (strain ATCC 204508 / S288c) GN=HRI1 PE=1 SV=1	1	5	5	5	4	3	4	4	4	4	4	4	1	4	4	5	4	5	5	4	3	4	4	4	4	4	4	1	4	4	5	4	5	5	4	3	4	4	4	4	4	4	1	4
sp|Q05911|PUR8_YEAST	sp|Q05911|PUR8_YEAST	10	10	10	>sp|Q05911|PUR8_YEAST Adenylosuccinate lyase OS=Saccharomyces cerevisiae (strain ATCC 204508 / S288c) GN=ADE13 PE=1 SV=1	1	10	10	10	9	9	9	9	9	9	9	9	6	9	8	9	10	9	8	9	9	9	9	9	9	9	9	6	9	8	9	10	9	8	9	9	9	9	9	9	9	9	6	9
sp|Q05933|ARPC3_YEAST	sp|Q05933|ARPC3_YEAST	2	2	2	>sp|Q05933|ARPC3_YEAST Actin-related protein 2/3 complex subunit 3 OS=Saccharomyces cerevisiae (strain ATCC 204508 / S288c) GN=ARC18 PE=1 SV=1	1	2	2	2	2	2	2	2	2	2	2	2	2	2	2	2	2	2	2	2	2	2	2	2	2	2	2	2	2	2	2	2	2	2	2	2	2	2	2	2	2	2	2	2
sp|Q06103|RPN7_YEAST	sp|Q06103|RPN7_YEAST	4	4	4	>sp|Q06103|RPN7_YEAST 26S proteasome regulatory subunit RPN7 OS=Saccharomyces cerevisiae (strain ATCC 204508 / S288c) GN=RPN7 PE=1 SV=3	1	4	4	4	3	3	3	3	3	3	3	2	2	2	2	2	2	4	2	3	3	3	3	3	3	3	2	2	2	2	2	2	4	2	3	3	3	3	3	3	3	2	2	2
sp|Q06142|IMB1_YEAST	sp|Q06142|IMB1_YEAST	4	4	4	>sp|Q06142|IMB1_YEAST Importin subunit beta-1 OS=Saccharomyces cerevisiae (strain ATCC 204508 / S288c) GN=KAP95 PE=1 SV=1	1	4	4	4	4	3	4	3	4	4	4	4	3	3	2	2	1	3	2	4	3	4	3	4	4	4	4	3	3	2	2	1	3	2	4	3	4	3	4	4	4	4	3	3
sp|Q06151|DCPS_YEAST	sp|Q06151|DCPS_YEAST	2	2	2	>sp|Q06151|DCPS_YEAST m7GpppX diphosphatase OS=Saccharomyces cerevisiae (strain ATCC 204508 / S288c) GN=DCS1 PE=1 SV=1	1	2	2	2	1	1	2	1	1	1	1	1	0	1	2	2	1	1	0	1	1	2	1	1	1	1	1	0	1	2	2	1	1	0	1	1	2	1	1	1	1	1	0	1
sp|Q06205|FKBP4_YEAST	sp|Q06205|FKBP4_YEAST	5	4	4	>sp|Q06205|FKBP4_YEAST FK506-binding protein 4 OS=Saccharomyces cerevisiae (strain ATCC 204508 / S288c) GN=FPR4 PE=1 SV=1	1	5	4	4	2	3	3	3	4	4	3	3	3	4	5	3	3	5	4	2	3	3	3	4	4	3	3	3	4	4	2	2	4	3	2	3	3	3	4	4	3	3	3	4
sp|Q06218|DBP9_YEAST	sp|Q06218|DBP9_YEAST	4	4	4	>sp|Q06218|DBP9_YEAST ATP-dependent RNA helicase DBP9 OS=Saccharomyces cerevisiae (strain ATCC 204508 / S288c) GN=DBP9 PE=1 SV=1	1	4	4	4	3	2	3	2	3	2	1	2	1	0	2	0	0	1	0	3	2	3	2	3	2	1	2	1	0	2	0	0	1	0	3	2	3	2	3	2	1	2	1	0
sp|Q06252|YL179_YEAST	sp|Q06252|YL179_YEAST	4	4	4	>sp|Q06252|YL179_YEAST Uncharacterized protein YLR179C OS=Saccharomyces cerevisiae (strain ATCC 204508 / S288c) GN=YLR179C PE=1 SV=1	1	4	4	4	4	4	4	4	4	4	4	4	3	4	3	3	4	3	3	4	4	4	4	4	4	4	4	3	4	3	3	4	3	3	4	4	4	4	4	4	4	4	3	4
sp|Q06287|NEP1_YEAST	sp|Q06287|NEP1_YEAST	2	2	2	>sp|Q06287|NEP1_YEAST Ribosomal RNA small subunit methyltransferase NEP1 OS=Saccharomyces cerevisiae (strain ATCC 204508 / S288c) GN=EMG1 PE=1 SV=1	1	2	2	2	1	1	1	1	1	1	1	1	0	1	1	1	1	2	1	1	1	1	1	1	1	1	1	0	1	1	1	1	2	1	1	1	1	1	1	1	1	1	0	1
sp|Q06385|VPS74_YEAST	sp|Q06385|VPS74_YEAST	2	2	2	>sp|Q06385|VPS74_YEAST Vacuolar protein sorting-associated protein 74 OS=Saccharomyces cerevisiae (strain ATCC 204508 / S288c) GN=VPS74 PE=1 SV=1	1	2	2	2	2	2	2	2	1	2	1	2	2	2	2	2	1	1	1	2	2	2	2	1	2	1	2	2	2	2	2	1	1	1	2	2	2	2	1	2	1	2	2	2
sp|Q06405|ATPK_YEAST	sp|Q06405|ATPK_YEAST	2	2	2	>sp|Q06405|ATPK_YEAST ATP synthase subunit f, mitochondrial OS=Saccharomyces cerevisiae (strain ATCC 204508 / S288c) GN=ATP17 PE=1 SV=1	1	2	2	2	2	2	2	2	2	2	2	2	0	2	2	2	1	2	2	2	2	2	2	2	2	2	2	0	2	2	2	1	2	2	2	2	2	2	2	2	2	2	0	2
sp|Q06440|CORO_YEAST	sp|Q06440|CORO_YEAST	7	7	7	>sp|Q06440|CORO_YEAST Coronin-like protein OS=Saccharomyces cerevisiae (strain ATCC 204508 / S288c) GN=CRN1 PE=1 SV=1	1	7	7	7	7	6	6	7	7	7	5	6	3	6	7	5	4	6	4	7	6	6	7	7	7	5	6	3	6	7	5	4	6	4	7	6	6	7	7	7	5	6	3	6
sp|Q06489|MTNA_YEAST	sp|Q06489|MTNA_YEAST	2	2	2	>sp|Q06489|MTNA_YEAST Methylthioribose-1-phosphate isomerase OS=Saccharomyces cerevisiae (strain ATCC 204508 / S288c) GN=MRI1 PE=1 SV=1	1	2	2	2	1	2	2	1	2	2	2	1	2	2	2	2	1	1	0	1	2	2	1	2	2	2	1	2	2	2	2	1	1	0	1	2	2	1	2	2	2	1	2	2
sp|Q06631|BFR2_YEAST	sp|Q06631|BFR2_YEAST	4	4	4	>sp|Q06631|BFR2_YEAST Protein BFR2 OS=Saccharomyces cerevisiae (strain ATCC 204508 / S288c) GN=BFR2 PE=1 SV=1	1	4	4	4	2	3	3	2	3	1	2	3	2	2	3	3	2	2	3	2	3	3	2	3	1	2	3	2	2	3	3	2	2	3	2	3	3	2	3	1	2	3	2	2
sp|Q06679|UTP4_YEAST	sp|Q06679|UTP4_YEAST	4	4	4	>sp|Q06679|UTP4_YEAST U3 small nucleolar RNA-associated protein 4 OS=Saccharomyces cerevisiae (strain ATCC 204508 / S288c) GN=UTP4 PE=1 SV=1	1	4	4	4	2	1	2	3	1	2	1	3	3	3	2	2	1	0	2	2	1	2	3	1	2	1	3	3	3	2	2	1	0	2	2	1	2	3	1	2	1	3	3	3
sp|Q06689|YL413_YEAST	sp|Q06689|YL413_YEAST	3	3	3	>sp|Q06689|YL413_YEAST Cell membrane protein YLR413W OS=Saccharomyces cerevisiae (strain ATCC 204508 / S288c) GN=YLR413W PE=1 SV=1	1	3	3	3	3	1	1	3	2	0	2	3	0	3	2	2	1	1	2	3	1	1	3	2	0	2	3	0	3	2	2	1	1	2	3	1	1	3	2	0	2	3	0	3
sp|Q06705|CSR1_YEAST	sp|Q06705|CSR1_YEAST	1	1	1	>sp|Q06705|CSR1_YEAST Phosphatidylinositol transfer protein CSR1 OS=Saccharomyces cerevisiae (strain ATCC 204508 / S288c) GN=CSR1 PE=1 SV=1	1	1	1	1	1	1	1	0	1	1	1	1	0	1	1	1	0	1	0	1	1	1	0	1	1	1	1	0	1	1	1	0	1	0	1	1	1	0	1	1	1	1	0	1
sp|Q06706|ELP1_YEAST	sp|Q06706|ELP1_YEAST	2	2	2	>sp|Q06706|ELP1_YEAST Elongator complex protein 1 OS=Saccharomyces cerevisiae (strain ATCC 204508 / S288c) GN=IKI3 PE=1 SV=1	1	2	2	2	2	2	2	1	1	1	2	1	1	0	1	0	0	0	1	2	2	2	1	1	1	2	1	1	0	1	0	0	0	1	2	2	2	1	1	1	2	1	1	0
sp|Q06830ups|PRDX1_HUMAN_UPS	sp|Q06830ups|PRDX1_HUMAN_UPS	20	20	20	>sp|Q06830ups|PRDX1_HUMAN_UPS Peroxiredoxin 1 (Chain 2-199) - Homo sapiens (Human)	1	20	20	20	5	3	4	5	7	5	9	11	10	15	14	14	20	20	20	5	3	4	5	7	5	9	11	10	15	14	14	20	20	20	5	3	4	5	7	5	9	11	10	15
sp|Q07451|YET3_YEAST	sp|Q07451|YET3_YEAST	2	2	2	>sp|Q07451|YET3_YEAST Endoplasmic reticulum transmembrane protein 3 OS=Saccharomyces cerevisiae (strain ATCC 204508 / S288c) GN=YET3 PE=1 SV=1	1	2	2	2	2	2	2	2	2	1	2	2	2	2	2	2	2	2	2	2	2	2	2	2	1	2	2	2	2	2	2	2	2	2	2	2	2	2	2	1	2	2	2	2
sp|Q07478|SUB2_YEAST	sp|Q07478|SUB2_YEAST	16	16	16	>sp|Q07478|SUB2_YEAST ATP-dependent RNA helicase SUB2 OS=Saccharomyces cerevisiae (strain ATCC 204508 / S288c) GN=SUB2 PE=1 SV=1	1	16	16	16	12	12	12	13	13	11	12	13	9	14	16	14	14	15	15	12	12	12	13	13	11	12	13	9	14	16	14	14	15	15	12	12	12	13	13	11	12	13	9	14
sp|Q07551|KAR_YEAST	sp|Q07551|KAR_YEAST	4	4	4	>sp|Q07551|KAR_YEAST NADPH-dependent alpha-keto amide reductase OS=Saccharomyces cerevisiae (strain ATCC 204508 / S288c) GN=YDL124W PE=1 SV=1	1	4	4	4	3	3	3	3	3	3	3	3	2	3	4	4	4	4	4	3	3	3	3	3	3	3	3	2	3	4	4	4	4	4	3	3	3	3	3	3	3	3	2	3
sp|Q07623|NOP6_YEAST	sp|Q07623|NOP6_YEAST	2	2	2	>sp|Q07623|NOP6_YEAST Nucleolar protein 6 OS=Saccharomyces cerevisiae (strain ATCC 204508 / S288c) GN=NOP6 PE=1 SV=1	1	2	2	2	2	2	2	2	1	2	2	2	2	2	2	2	1	2	2	2	2	2	2	1	2	2	2	2	2	2	2	1	2	2	2	2	2	2	1	2	2	2	2	2
sp|Q07915|RLP24_YEAST	sp|Q07915|RLP24_YEAST	1	1	1	>sp|Q07915|RLP24_YEAST Ribosome biogenesis protein RLP24 OS=Saccharomyces cerevisiae (strain ATCC 204508 / S288c) GN=RLP24 PE=1 SV=1	1	1	1	1	1	1	1	1	1	0	1	1	1	1	1	0	1	1	1	1	1	1	1	1	0	1	1	1	1	1	0	1	1	1	1	1	1	1	1	0	1	1	1	1
sp|Q07938|MTAP_YEAST	sp|Q07938|MTAP_YEAST	3	3	3	>sp|Q07938|MTAP_YEAST S-methyl-5-thioadenosine phosphorylase OS=Saccharomyces cerevisiae (strain ATCC 204508 / S288c) GN=MEU1 PE=1 SV=1	1	3	3	3	3	3	3	3	3	3	3	2	1	2	2	1	1	2	2	3	3	3	3	3	3	3	2	1	2	2	1	1	2	2	3	3	3	3	3	3	3	2	1	2
sp|Q08096|RCL1_YEAST	sp|Q08096|RCL1_YEAST	1	1	1	>sp|Q08096|RCL1_YEAST RNA 3-terminal phosphate cyclase-like protein OS=Saccharomyces cerevisiae (strain ATCC 204508 / S288c) GN=RCL1 PE=1 SV=1	1	1	1	1	1	0	1	1	1	1	0	1	1	0	1	0	0	0	1	1	0	1	1	1	1	0	1	1	0	1	0	0	0	1	1	0	1	1	1	1	0	1	1	0
sp|Q08179|MDM38_YEAST	sp|Q08179|MDM38_YEAST	2	2	2	>sp|Q08179|MDM38_YEAST Mitochondrial distribution and morphology protein 38 OS=Saccharomyces cerevisiae (strain ATCC 204508 / S288c) GN=MDM38 PE=1 SV=1	1	2	2	2	1	0	2	0	2	0	1	2	1	1	1	1	0	1	1	1	0	2	0	2	0	1	2	1	1	1	1	0	1	1	1	0	2	0	2	0	1	2	1	1
sp|Q08193|GAS5_YEAST	sp|Q08193|GAS5_YEAST	3	3	3	>sp|Q08193|GAS5_YEAST 1,3-beta-glucanosyltransferase GAS5 OS=Saccharomyces cerevisiae (strain ATCC 204508 / S288c) GN=GAS5 PE=1 SV=1	1	3	3	3	2	3	3	3	2	3	3	3	1	1	3	1	3	2	2	2	3	3	3	2	3	3	3	1	1	3	1	3	2	2	2	3	3	3	2	3	3	3	1	1
sp|Q08208|NOP12_YEAST	sp|Q08208|NOP12_YEAST	4	4	4	>sp|Q08208|NOP12_YEAST Nucleolar protein 12 OS=Saccharomyces cerevisiae (strain ATCC 204508 / S288c) GN=NOP12 PE=1 SV=1	1	4	4	4	3	2	3	2	2	1	2	2	1	2	3	4	1	4	3	3	2	3	2	2	1	2	2	1	2	3	4	1	4	3	3	2	3	2	2	1	2	2	1	2
sp|Q08224|THI20_YEAST;sp|Q08975|THI21_YEAST	sp|Q08224|THI20_YEAST	3;1	3;1	3;1	>sp|Q08224|THI20_YEAST Hydroxymethylpyrimidine/phosphomethylpyrimidine kinase THI20 OS=Saccharomyces cerevisiae (strain ATCC 204508 / S288c) GN=THI20 PE=1 SV=1	2	3	3	3	2	2	2	2	3	3	1	2	0	2	3	1	0	1	0	2	2	2	2	3	3	1	2	0	2	3	1	0	1	0	2	2	2	2	3	3	1	2	0	2
sp|Q08235|BRX1_YEAST	sp|Q08235|BRX1_YEAST	4	4	4	>sp|Q08235|BRX1_YEAST Ribosome biogenesis protein BRX1 OS=Saccharomyces cerevisiae (strain ATCC 204508 / S288c) GN=BRX1 PE=1 SV=2	1	4	4	4	3	4	3	3	3	3	4	4	3	3	3	3	2	2	2	3	4	3	3	3	3	4	4	3	3	3	3	2	2	2	3	4	3	3	3	3	4	4	3	3
sp|Q08245|ZEO1_YEAST	sp|Q08245|ZEO1_YEAST	13	13	13	>sp|Q08245|ZEO1_YEAST Protein ZEO1 OS=Saccharomyces cerevisiae (strain ATCC 204508 / S288c) GN=ZEO1 PE=1 SV=3	1	13	13	13	11	12	11	13	12	11	12	11	10	13	12	12	12	12	12	11	12	11	13	12	11	12	11	10	13	12	12	12	12	12	11	12	11	13	12	11	12	11	10	13
sp|Q08421|ETT1_YEAST	sp|Q08421|ETT1_YEAST	6	6	6	>sp|Q08421|ETT1_YEAST Enhancer of translation termination 1 OS=Saccharomyces cerevisiae (strain ATCC 204508 / S288c) GN=ETT1 PE=1 SV=1	1	6	6	6	4	3	5	3	4	3	5	4	2	4	4	5	4	3	2	4	3	5	3	4	3	5	4	2	4	4	5	4	3	2	4	3	5	3	4	3	5	4	2	4
sp|Q08444|NOB1_YEAST	sp|Q08444|NOB1_YEAST	2	2	2	>sp|Q08444|NOB1_YEAST 20S-pre-rRNA D-site endonuclease NOB1 OS=Saccharomyces cerevisiae (strain ATCC 204508 / S288c) GN=NOB1 PE=1 SV=1	1	2	2	2	1	2	1	2	2	2	2	2	1	1	1	1	1	1	0	1	2	1	2	2	2	2	2	1	1	1	1	1	1	0	1	2	1	2	2	2	2	2	1	1
sp|Q08601|MCA1_YEAST	sp|Q08601|MCA1_YEAST	2	2	2	>sp|Q08601|MCA1_YEAST Metacaspase-1 OS=Saccharomyces cerevisiae (strain ATCC 204508 / S288c) GN=MCA1 PE=1 SV=2	1	2	2	2	1	2	0	1	2	1	2	1	0	1	1	1	1	1	1	1	2	0	1	2	1	2	1	0	1	1	1	1	1	1	1	2	0	1	2	1	2	1	0	1
sp|Q08686|THTR_YEAST	sp|Q08686|THTR_YEAST	3	3	3	>sp|Q08686|THTR_YEAST Thiosulfate sulfurtransferase TUM1 OS=Saccharomyces cerevisiae (strain ATCC 204508 / S288c) GN=TUM1 PE=1 SV=1	1	3	3	3	2	1	3	2	2	2	2	1	2	1	2	1	2	1	2	2	1	3	2	2	2	2	1	2	1	2	1	2	1	2	2	1	3	2	2	2	2	1	2	1
sp|Q08723|RPN8_YEAST	sp|Q08723|RPN8_YEAST	2	2	2	>sp|Q08723|RPN8_YEAST 26S proteasome regulatory subunit RPN8 OS=Saccharomyces cerevisiae (strain ATCC 204508 / S288c) GN=RPN8 PE=1 SV=3	1	2	2	2	1	2	1	1	2	2	0	2	1	1	2	1	0	1	1	1	2	1	1	2	2	0	2	1	1	2	1	0	1	1	1	2	1	1	2	2	0	2	1	1
sp|Q08745|RS10A_YEAST	sp|Q08745|RS10A_YEAST	6	6	1	>sp|Q08745|RS10A_YEAST 40S ribosomal protein S10-A OS=Saccharomyces cerevisiae (strain ATCC 204508 / S288c) GN=RPS10A PE=1 SV=1	1	6	6	1	5	4	4	5	4	4	4	4	4	4	4	5	6	5	5	5	4	4	5	4	4	4	4	4	4	4	5	6	5	5	1	1	1	1	1	1	1	1	1	1
sp|Q08746|RRS1_YEAST	sp|Q08746|RRS1_YEAST	1	1	1	>sp|Q08746|RRS1_YEAST Regulator of ribosome biosynthesis OS=Saccharomyces cerevisiae (strain ATCC 204508 / S288c) GN=RRS1 PE=1 SV=1	1	1	1	1	1	1	1	1	1	1	0	1	1	0	1	0	1	0	1	1	1	1	1	1	1	0	1	1	0	1	0	1	0	1	1	1	1	1	1	1	0	1	1	0
sp|Q08920|NCBP2_YEAST	sp|Q08920|NCBP2_YEAST	2	2	2	>sp|Q08920|NCBP2_YEAST Nuclear cap-binding protein subunit 2 OS=Saccharomyces cerevisiae (strain ATCC 204508 / S288c) GN=CBC2 PE=1 SV=1	1	2	2	2	1	1	2	2	2	1	1	2	1	1	1	1	1	1	1	1	1	2	2	2	1	1	2	1	1	1	1	1	1	1	1	1	2	2	2	1	1	2	1	1
sp|Q08962|NIP7_YEAST	sp|Q08962|NIP7_YEAST	1	1	1	>sp|Q08962|NIP7_YEAST 60S ribosome subunit biogenesis protein NIP7 OS=Saccharomyces cerevisiae (strain ATCC 204508 / S288c) GN=NIP7 PE=1 SV=1	1	1	1	1	1	1	1	1	1	1	1	1	1	1	1	1	0	1	1	1	1	1	1	1	1	1	1	1	1	1	1	0	1	1	1	1	1	1	1	1	1	1	1	1
sp|Q08965|BMS1_YEAST	sp|Q08965|BMS1_YEAST	3	3	3	>sp|Q08965|BMS1_YEAST Ribosome biogenesis protein BMS1 OS=Saccharomyces cerevisiae (strain ATCC 204508 / S288c) GN=BMS1 PE=1 SV=1	1	3	3	3	1	1	1	1	2	1	1	1	0	1	3	2	1	2	1	1	1	1	1	2	1	1	1	0	1	3	2	1	2	1	1	1	1	1	2	1	1	1	0	1
sp|Q08971|YP225_YEAST	sp|Q08971|YP225_YEAST	4	4	4	>sp|Q08971|YP225_YEAST Protein PBDC1 homolog OS=Saccharomyces cerevisiae (strain ATCC 204508 / S288c) GN=YPL225W PE=1 SV=1	1	4	4	4	1	3	3	1	3	3	2	3	2	1	3	2	1	2	3	1	3	3	1	3	3	2	3	2	1	3	2	1	2	3	1	3	3	1	3	3	2	3	2	1
sp|Q08972|NEW1_YEAST	sp|Q08972|NEW1_YEAST	28	28	28	>sp|Q08972|NEW1_YEAST [NU+] prion formation protein 1 OS=Saccharomyces cerevisiae (strain ATCC 204508 / S288c) GN=NEW1 PE=1 SV=1	1	28	28	28	22	19	24	18	24	21	22	24	19	21	22	21	22	21	21	22	19	24	18	24	21	22	24	19	21	22	21	22	21	21	22	19	24	18	24	21	22	24	19	21
sp|Q08985|SAM4_YEAST;sp|Q04898|YM99_YEAST	sp|Q08985|SAM4_YEAST;sp|Q04898|YM99_YEAST	2;1	2;1	2;1	>sp|Q08985|SAM4_YEAST Homocysteine S-methyltransferase 2 OS=Saccharomyces cerevisiae (strain ATCC 204508 / S288c) GN=SAM4 PE=1 SV=1;>sp|Q04898|YM99_YEAST Putative uncharacterized protein YMR321C OS=Saccharomyces cerevisiae (strain ATCC 204508 / S288c) GN=Y	2	2	2	2	2	2	2	2	2	2	2	2	2	2	2	2	2	2	1	2	2	2	2	2	2	2	2	2	2	2	2	2	2	1	2	2	2	2	2	2	2	2	2	2
sp|Q12009|TRMB_YEAST	sp|Q12009|TRMB_YEAST	2	2	2	>sp|Q12009|TRMB_YEAST tRNA (guanine-N(7)-)-methyltransferase OS=Saccharomyces cerevisiae (strain ATCC 204508 / S288c) GN=TRM8 PE=1 SV=1	1	2	2	2	1	1	0	1	2	2	1	1	2	0	1	1	1	0	0	1	1	0	1	2	2	1	1	2	0	1	1	1	0	0	1	1	0	1	2	2	1	1	2	0
sp|Q12019|MDN1_YEAST	sp|Q12019|MDN1_YEAST	3	3	3	>sp|Q12019|MDN1_YEAST Midasin OS=Saccharomyces cerevisiae (strain ATCC 204508 / S288c) GN=MDN1 PE=1 SV=1	1	3	3	3	2	3	3	2	2	2	1	1	1	3	2	1	1	1	2	2	3	3	2	2	2	1	1	1	3	2	1	1	1	2	2	3	3	2	2	2	1	1	1	3
sp|Q12040|YO283_YEAST	sp|Q12040|YO283_YEAST	1	1	1	>sp|Q12040|YO283_YEAST Broad-specificity phosphatase YOR283W OS=Saccharomyces cerevisiae (strain ATCC 204508 / S288c) GN=YOR283W PE=1 SV=1	1	1	1	1	0	1	1	1	0	1	1	1	0	1	1	0	1	1	1	0	1	1	1	0	1	1	1	0	1	1	0	1	1	1	0	1	1	1	0	1	1	1	0	1
sp|Q12068|GRE2_YEAST	sp|Q12068|GRE2_YEAST	3	3	3	>sp|Q12068|GRE2_YEAST NADPH-dependent methylglyoxal reductase GRE2 OS=Saccharomyces cerevisiae (strain ATCC 204508 / S288c) GN=GRE2 PE=1 SV=1	1	3	3	3	2	2	3	2	2	2	3	3	2	1	3	2	1	1	2	2	2	3	2	2	2	3	3	2	1	3	2	1	1	2	2	2	3	2	2	2	3	3	2	1
sp|Q12074|SPEE_YEAST	sp|Q12074|SPEE_YEAST	8	8	8	>sp|Q12074|SPEE_YEAST Spermidine synthase OS=Saccharomyces cerevisiae (strain ATCC 204508 / S288c) GN=SPE3 PE=1 SV=1	1	8	8	8	8	8	8	8	8	7	7	8	6	8	8	7	7	7	8	8	8	8	8	8	7	7	8	6	8	8	7	7	7	8	8	8	8	8	8	7	7	8	6	8
sp|Q12109|SYWC_YEAST	sp|Q12109|SYWC_YEAST	7	7	7	>sp|Q12109|SYWC_YEAST Tryptophan--tRNA ligase, cytoplasmic OS=Saccharomyces cerevisiae (strain ATCC 204508 / S288c) GN=WRS1 PE=1 SV=1	1	7	7	7	6	6	6	6	5	6	6	7	5	7	5	6	5	6	6	6	6	6	6	5	6	6	7	5	7	5	6	5	6	6	6	6	6	6	5	6	6	7	5	7
sp|Q12117|MRH1_YEAST;sp|P38079|YRO2_YEAST	sp|Q12117|MRH1_YEAST;sp|P38079|YRO2_YEAST	3;2	3;2	3;2	>sp|Q12117|MRH1_YEAST Protein MRH1 OS=Saccharomyces cerevisiae (strain ATCC 204508 / S288c) GN=MRH1 PE=1 SV=1;>sp|P38079|YRO2_YEAST Protein YRO2 OS=Saccharomyces cerevisiae (strain ATCC 204508 / S288c) GN=YRO2 PE=1 SV=1	2	3	3	3	3	3	3	3	3	3	3	3	3	3	3	3	3	3	3	3	3	3	3	3	3	3	3	3	3	3	3	3	3	3	3	3	3	3	3	3	3	3	3	3
sp|Q12118|SGT2_YEAST	sp|Q12118|SGT2_YEAST	15	15	15	>sp|Q12118|SGT2_YEAST Small glutamine-rich tetratricopeptide repeat-containing protein 2 OS=Saccharomyces cerevisiae (strain ATCC 204508 / S288c) GN=SGT2 PE=1 SV=1	1	15	15	15	12	12	12	13	13	12	12	12	11	11	12	15	12	11	12	12	12	12	13	13	12	12	12	11	11	12	15	12	11	12	12	12	12	13	13	12	12	12	11	11
sp|Q12122|HOSM_YEAST	sp|Q12122|HOSM_YEAST	15	3	3	>sp|Q12122|HOSM_YEAST Homocitrate synthase, mitochondrial OS=Saccharomyces cerevisiae (strain ATCC 204508 / S288c) GN=LYS21 PE=1 SV=1	1	15	3	3	13	15	14	14	12	14	11	12	11	14	12	15	12	13	14	3	3	3	3	3	3	2	2	2	3	3	3	3	3	3	3	3	3	3	3	3	2	2	2	3
sp|Q12154|GET3_YEAST	sp|Q12154|GET3_YEAST	7	7	7	>sp|Q12154|GET3_YEAST ATPase GET3 OS=Saccharomyces cerevisiae (strain ATCC 204508 / S288c) GN=GET3 PE=1 SV=1	1	7	7	7	6	6	7	7	7	5	6	7	4	7	7	5	5	4	7	6	6	7	7	7	5	6	7	4	7	7	5	5	4	7	6	6	7	7	7	5	6	7	4	7
sp|Q12159|YRA1_YEAST	sp|Q12159|YRA1_YEAST	8	8	8	>sp|Q12159|YRA1_YEAST RNA annealing protein YRA1 OS=Saccharomyces cerevisiae (strain ATCC 204508 / S288c) GN=YRA1 PE=1 SV=2	1	8	8	8	6	7	6	6	6	5	5	6	4	7	7	7	7	6	7	6	7	6	6	6	5	5	6	4	7	7	7	7	6	7	6	7	6	6	6	5	5	6	4	7
sp|Q12178|FCY1_YEAST	sp|Q12178|FCY1_YEAST	3	3	3	>sp|Q12178|FCY1_YEAST Cytosine deaminase OS=Saccharomyces cerevisiae (strain ATCC 204508 / S288c) GN=FCY1 PE=1 SV=1	1	3	3	3	3	2	3	3	2	3	3	3	3	3	3	2	3	3	3	3	2	3	3	2	3	3	3	3	3	3	2	3	3	3	3	2	3	3	2	3	3	3	3	3
sp|Q12189|RPIA_YEAST	sp|Q12189|RPIA_YEAST	6	6	6	>sp|Q12189|RPIA_YEAST Ribose-5-phosphate isomerase OS=Saccharomyces cerevisiae (strain ATCC 204508 / S288c) GN=RKI1 PE=1 SV=1	1	6	6	6	4	5	6	6	6	6	6	5	3	6	6	6	6	5	3	4	5	6	6	6	6	6	5	3	6	6	6	6	5	3	4	5	6	6	6	6	6	5	3	6
sp|Q12207|NCE2_YEAST	sp|Q12207|NCE2_YEAST	2	2	2	>sp|Q12207|NCE2_YEAST Non-classical export protein 2 OS=Saccharomyces cerevisiae (strain ATCC 204508 / S288c) GN=NCE102 PE=1 SV=1	1	2	2	2	2	2	2	2	2	1	2	2	2	2	2	2	2	2	2	2	2	2	2	2	1	2	2	2	2	2	2	2	2	2	2	2	2	2	2	1	2	2	2	2
sp|Q12213|RL7B_YEAST	sp|Q12213|RL7B_YEAST	16	1	1	>sp|Q12213|RL7B_YEAST 60S ribosomal protein L7-B OS=Saccharomyces cerevisiae (strain ATCC 204508 / S288c) GN=RPL7B PE=1 SV=3	1	16	1	1	15	15	16	15	15	14	15	14	13	16	16	14	16	15	15	1	1	1	1	1	1	1	1	1	1	1	1	1	1	1	1	1	1	1	1	1	1	1	1	1
sp|Q12230|LSP1_YEAST	sp|Q12230|LSP1_YEAST	9	7	7	>sp|Q12230|LSP1_YEAST Sphingolipid long chain base-responsive protein LSP1 OS=Saccharomyces cerevisiae (strain ATCC 204508 / S288c) GN=LSP1 PE=1 SV=1	1	9	7	7	8	7	8	8	7	4	8	8	6	7	7	6	8	8	9	6	6	6	6	6	3	6	6	6	5	6	5	6	6	7	6	6	6	6	6	3	6	6	6	5
sp|Q12250|RPN5_YEAST	sp|Q12250|RPN5_YEAST	5	5	5	>sp|Q12250|RPN5_YEAST 26S proteasome regulatory subunit RPN5 OS=Saccharomyces cerevisiae (strain ATCC 204508 / S288c) GN=RPN5 PE=1 SV=3	1	5	5	5	4	3	2	4	4	3	3	4	3	3	4	4	4	2	5	4	3	2	4	4	3	3	4	3	3	4	4	4	2	5	4	3	2	4	4	3	3	4	3	3
sp|Q12265|KPR5_YEAST	sp|Q12265|KPR5_YEAST	3	3	3	>sp|Q12265|KPR5_YEAST Ribose-phosphate pyrophosphokinase 5 OS=Saccharomyces cerevisiae (strain ATCC 204508 / S288c) GN=PRS5 PE=1 SV=1	1	3	3	3	3	3	3	3	3	2	3	3	3	3	3	3	1	3	3	3	3	3	3	3	2	3	3	3	3	3	3	1	3	3	3	3	3	3	3	2	3	3	3	3
sp|Q12285|MDY2_YEAST	sp|Q12285|MDY2_YEAST	3	3	3	>sp|Q12285|MDY2_YEAST Ubiquitin-like protein MDY2 OS=Saccharomyces cerevisiae (strain ATCC 204508 / S288c) GN=MDY2 PE=1 SV=1	1	3	3	3	1	2	2	2	3	2	2	2	1	1	2	1	1	1	2	1	2	2	2	3	2	2	2	1	1	2	1	1	1	2	1	2	2	2	3	2	2	2	1	1
sp|Q12305|RDL1_YEAST	sp|Q12305|RDL1_YEAST	4	4	4	>sp|Q12305|RDL1_YEAST Thiosulfate sulfurtransferase RDL1, mitochondrial OS=Saccharomyces cerevisiae (strain ATCC 204508 / S288c) GN=RDL1 PE=1 SV=1	1	4	4	4	2	2	2	2	2	2	1	2	3	3	3	2	3	1	3	2	2	2	2	2	2	1	2	3	3	3	2	3	1	3	2	2	2	2	2	2	1	2	3	3
sp|Q12306|SMT3_YEAST	sp|Q12306|SMT3_YEAST	3	3	3	>sp|Q12306|SMT3_YEAST Ubiquitin-like protein SMT3 OS=Saccharomyces cerevisiae (strain ATCC 204508 / S288c) GN=SMT3 PE=1 SV=1	1	3	3	3	3	3	3	3	3	3	3	2	2	2	3	1	2	3	3	3	3	3	3	3	3	3	2	2	2	3	1	2	3	3	3	3	3	3	3	3	3	2	2	2
sp|Q12314|YO021_YEAST	sp|Q12314|YO021_YEAST	10	10	10	>sp|Q12314|YO021_YEAST Uncharacterized protein YOR021C OS=Saccharomyces cerevisiae (strain ATCC 204508 / S288c) GN=YOR021C PE=1 SV=1	1	10	10	10	8	7	8	8	8	9	7	7	6	9	9	10	8	5	9	8	7	8	8	8	9	7	7	6	9	9	10	8	5	9	8	7	8	8	8	9	7	7	6	9
sp|Q12335|PST2_YEAST	sp|Q12335|PST2_YEAST	3	3	3	>sp|Q12335|PST2_YEAST Protoplast secreted protein 2 OS=Saccharomyces cerevisiae (strain ATCC 204508 / S288c) GN=PST2 PE=1 SV=1	1	3	3	3	2	2	2	2	2	2	2	2	2	2	2	2	3	3	2	2	2	2	2	2	2	2	2	2	2	2	2	3	3	2	2	2	2	2	2	2	2	2	2	2
sp|Q12363|WTM1_YEAST	sp|Q12363|WTM1_YEAST	7	7	7	>sp|Q12363|WTM1_YEAST Transcriptional modulator WTM1 OS=Saccharomyces cerevisiae (strain ATCC 204508 / S288c) GN=WTM1 PE=1 SV=1	1	7	7	7	5	7	6	6	6	7	6	7	5	6	6	5	6	6	6	5	7	6	6	6	7	6	7	5	6	6	5	6	6	6	5	7	6	6	6	7	6	7	5	6
sp|Q12377|RPN6_YEAST	sp|Q12377|RPN6_YEAST	6	6	6	>sp|Q12377|RPN6_YEAST 26S proteasome regulatory subunit RPN6 OS=Saccharomyces cerevisiae (strain ATCC 204508 / S288c) GN=RPN6 PE=1 SV=3	1	6	6	6	4	2	4	4	4	3	4	4	4	4	4	2	5	5	4	4	2	4	4	4	3	4	4	4	4	4	2	5	5	4	4	2	4	4	4	3	4	4	4	4
sp|Q12402|YOP1_YEAST	sp|Q12402|YOP1_YEAST	2	2	2	>sp|Q12402|YOP1_YEAST Protein YOP1 OS=Saccharomyces cerevisiae (strain ATCC 204508 / S288c) GN=YOP1 PE=1 SV=3	1	2	2	2	1	2	2	1	2	2	2	2	2	2	2	2	2	2	2	1	2	2	1	2	2	2	2	2	2	2	2	2	2	2	1	2	2	1	2	2	2	2	2	2
sp|Q12434|GDIR_YEAST	sp|Q12434|GDIR_YEAST	4	4	4	>sp|Q12434|GDIR_YEAST Rho GDP-dissociation inhibitor OS=Saccharomyces cerevisiae (strain ATCC 204508 / S288c) GN=RDI1 PE=1 SV=1	1	4	4	4	2	2	1	2	2	2	2	2	0	1	2	1	3	3	2	2	2	1	2	2	2	2	2	0	1	2	1	3	3	2	2	2	1	2	2	2	2	2	0	1
sp|Q12447|PAA1_YEAST	sp|Q12447|PAA1_YEAST	6	6	6	>sp|Q12447|PAA1_YEAST Polyamine N-acetyltransferase 1 OS=Saccharomyces cerevisiae (strain ATCC 204508 / S288c) GN=PAA1 PE=1 SV=1	1	6	6	6	5	5	6	6	6	6	5	5	5	6	6	5	6	5	5	5	5	6	6	6	6	5	5	5	6	6	5	6	5	5	5	5	6	6	6	6	5	5	5	6
sp|Q12449|AHA1_YEAST	sp|Q12449|AHA1_YEAST	5	5	5	>sp|Q12449|AHA1_YEAST Hsp90 co-chaperone AHA1 OS=Saccharomyces cerevisiae (strain ATCC 204508 / S288c) GN=AHA1 PE=1 SV=1	1	5	5	5	3	3	3	2	4	2	5	4	1	3	2	2	2	2	2	3	3	3	2	4	2	5	4	1	3	2	2	2	2	2	3	3	3	2	4	2	5	4	1	3
sp|Q12452|ERG27_YEAST	sp|Q12452|ERG27_YEAST	4	4	4	>sp|Q12452|ERG27_YEAST 3-keto-steroid reductase OS=Saccharomyces cerevisiae (strain ATCC 204508 / S288c) GN=ERG27 PE=1 SV=1	1	4	4	4	4	4	3	1	3	3	2	2	1	3	2	3	4	3	3	4	4	3	1	3	3	2	2	1	3	2	3	4	3	3	4	4	3	1	3	3	2	2	1	3
sp|Q12458|YPR1_YEAST	sp|Q12458|YPR1_YEAST	6	6	5	>sp|Q12458|YPR1_YEAST Putative reductase 1 OS=Saccharomyces cerevisiae (strain ATCC 204508 / S288c) GN=YPR1 PE=1 SV=1	1	6	6	5	3	4	3	3	3	2	3	3	1	3	2	2	5	4	5	3	4	3	3	3	2	3	3	1	3	2	2	5	4	5	3	3	3	3	3	2	3	3	1	3
sp|Q12460|NOP56_YEAST	sp|Q12460|NOP56_YEAST	17	17	17	>sp|Q12460|NOP56_YEAST Nucleolar protein 56 OS=Saccharomyces cerevisiae (strain ATCC 204508 / S288c) GN=NOP56 PE=1 SV=1	1	17	17	17	12	13	12	12	12	11	11	12	12	11	11	14	15	15	17	12	13	12	12	12	11	11	12	12	11	11	14	15	15	17	12	13	12	12	12	11	11	12	12	11
sp|Q12464|RUVB2_YEAST	sp|Q12464|RUVB2_YEAST	7	7	7	>sp|Q12464|RUVB2_YEAST RuvB-like protein 2 OS=Saccharomyces cerevisiae (strain ATCC 204508 / S288c) GN=RVB2 PE=1 SV=1	1	7	7	7	5	3	4	5	5	7	4	4	4	4	6	3	5	4	5	5	3	4	5	5	7	4	4	4	4	6	3	5	4	5	5	3	4	5	5	7	4	4	4	4
sp|Q12480|ETFA_YEAST	sp|Q12480|ETFA_YEAST	2	2	2	>sp|Q12480|ETFA_YEAST Probable electron transfer flavoprotein subunit alpha, mitochondrial OS=Saccharomyces cerevisiae (strain ATCC 204508 / S288c) GN=AIM45 PE=1 SV=1	1	2	2	2	0	1	2	1	2	2	0	0	1	0	2	0	1	1	1	0	1	2	1	2	2	0	0	1	0	2	0	1	1	1	0	1	2	1	2	2	0	0	1	0
sp|Q12499|NOP58_YEAST	sp|Q12499|NOP58_YEAST	17	17	17	>sp|Q12499|NOP58_YEAST Nucleolar protein 58 OS=Saccharomyces cerevisiae (strain ATCC 204508 / S288c) GN=NOP58 PE=1 SV=1	1	17	17	17	15	11	13	14	14	14	13	13	11	15	14	14	15	17	12	15	11	13	14	14	14	13	13	11	15	14	14	15	17	12	15	11	13	14	14	14	13	13	11	15
sp|Q12522|IF6_YEAST	sp|Q12522|IF6_YEAST	3	3	3	>sp|Q12522|IF6_YEAST Eukaryotic translation initiation factor 6 OS=Saccharomyces cerevisiae (strain ATCC 204508 / S288c) GN=TIF6 PE=1 SV=1	1	3	3	3	3	3	3	3	3	3	3	2	2	3	3	3	3	3	3	3	3	3	3	3	3	3	2	2	3	3	3	3	3	3	3	3	3	3	3	3	3	2	2	3
sp|Q12532|TAE2_YEAST	sp|Q12532|TAE2_YEAST	3	3	3	>sp|Q12532|TAE2_YEAST Translation-associated element 2 OS=Saccharomyces cerevisiae (strain ATCC 204508 / S288c) GN=TAE2 PE=1 SV=1	1	3	3	3	2	3	3	2	2	2	1	1	3	2	2	2	1	2	1	2	3	3	2	2	2	1	1	3	2	2	2	1	2	1	2	3	3	2	2	2	1	1	3	2
sp|Q12672|RL21B_YEAST	sp|Q12672|RL21B_YEAST	6	1	1	>sp|Q12672|RL21B_YEAST 60S ribosomal protein L21-B OS=Saccharomyces cerevisiae (strain ATCC 204508 / S288c) GN=RPL21B PE=1 SV=1	1	6	1	1	6	5	6	5	6	6	5	6	5	6	6	6	6	6	6	1	1	1	1	1	1	1	1	1	1	1	1	1	1	1	1	1	1	1	1	1	1	1	1	1
sp|Q12680|GLT1_YEAST	sp|Q12680|GLT1_YEAST	3	3	3	>sp|Q12680|GLT1_YEAST Glutamate synthase [NADH] OS=Saccharomyces cerevisiae (strain ATCC 204508 / S288c) GN=GLT1 PE=1 SV=2	1	3	3	3	1	2	2	2	2	1	0	2	1	1	3	2	2	3	3	1	2	2	2	2	1	0	2	1	1	3	2	2	3	3	1	2	2	2	2	1	0	2	1	1
sp|Q12692|H2AZ_YEAST	sp|Q12692|H2AZ_YEAST	4	3	3	>sp|Q12692|H2AZ_YEAST Histone H2A.Z OS=Saccharomyces cerevisiae (strain ATCC 204508 / S288c) GN=HTZ1 PE=1 SV=3	1	4	3	3	4	3	4	4	4	2	4	4	2	4	4	4	3	3	3	3	2	3	3	3	1	3	3	2	3	3	3	2	2	2	3	2	3	3	3	1	3	3	2	3
sp|Q12746|PGA3_YEAST	sp|Q12746|PGA3_YEAST	1	1	1	>sp|Q12746|PGA3_YEAST Plasma membrane-associated coenzyme Q6 reductase PGA3 OS=Saccharomyces cerevisiae (strain ATCC 204508 / S288c) GN=PGA3 PE=1 SV=1	1	1	1	1	1	1	1	1	1	1	1	1	1	1	1	1	1	1	1	1	1	1	1	1	1	1	1	1	1	1	1	1	1	1	1	1	1	1	1	1	1	1	1	1
sp|Q12754|RRP12_YEAST	sp|Q12754|RRP12_YEAST	2	2	2	>sp|Q12754|RRP12_YEAST Ribosomal RNA-processing protein 12 OS=Saccharomyces cerevisiae (strain ATCC 204508 / S288c) GN=RRP12 PE=1 SV=1	1	2	2	2	2	2	2	2	2	1	2	2	2	2	2	1	1	1	1	2	2	2	2	2	1	2	2	2	2	2	1	1	1	1	2	2	2	2	2	1	2	2	2	2
sp|Q3E764|TMA7_YEAST	sp|Q3E764|TMA7_YEAST	4	4	4	>sp|Q3E764|TMA7_YEAST Translation machinery-associated protein 7 OS=Saccharomyces cerevisiae (strain ATCC 204508 / S288c) GN=TMA7 PE=1 SV=1	1	4	4	4	3	3	3	3	3	3	4	4	3	4	3	2	3	3	3	3	3	3	3	3	3	4	4	3	4	3	2	3	3	3	3	3	3	3	3	3	4	4	3	4
sp|Q3E772|YG169_YEAST	sp|Q3E772|YG169_YEAST	2	2	2	>sp|Q3E772|YG169_YEAST Uncharacterized protein YGR169C-A OS=Saccharomyces cerevisiae (strain ATCC 204508 / S288c) GN=YGR169C-A PE=1 SV=1	1	2	2	2	2	2	2	2	2	2	2	2	1	2	2	1	2	1	2	2	2	2	2	2	2	2	2	1	2	2	1	2	1	2	2	2	2	2	2	2	2	2	1	2
sp|Q3E7Y3|RS22B_YEAST;sp|P0C0W1|RS22A_YEAST	sp|Q3E7Y3|RS22B_YEAST;sp|P0C0W1|RS22A_YEAST	6;5	6;5	6;5	>sp|Q3E7Y3|RS22B_YEAST 40S ribosomal protein S22-B OS=Saccharomyces cerevisiae (strain ATCC 204508 / S288c) GN=RPS22B PE=1 SV=3;>sp|P0C0W1|RS22A_YEAST 40S ribosomal protein S22-A OS=Saccharomyces cerevisiae (strain ATCC 204508 / S288c) GN=RPS22A PE=1 SV=2	2	6	6	6	6	6	6	6	6	6	6	6	5	6	6	6	6	6	6	6	6	6	6	6	6	6	6	5	6	6	6	6	6	6	6	6	6	6	6	6	6	6	5	6
sp|Q3E833|PCC1_YEAST	sp|Q3E833|PCC1_YEAST	1	1	1	>sp|Q3E833|PCC1_YEAST Polarized growth chromatin-associated controller 1 OS=Saccharomyces cerevisiae (strain ATCC 204508 / S288c) GN=PCC1 PE=1 SV=1	1	1	1	1	1	1	1	1	1	1	1	1	1	1	1	1	1	0	0	1	1	1	1	1	1	1	1	1	1	1	1	1	0	0	1	1	1	1	1	1	1	1	1	1
sp|Q6Q547|NOP10_YEAST	sp|Q6Q547|NOP10_YEAST	4	4	4	>sp|Q6Q547|NOP10_YEAST H/ACA ribonucleoprotein complex subunit 3 OS=Saccharomyces cerevisiae (strain ATCC 204508 / S288c) GN=NOP10 PE=1 SV=1	1	4	4	4	3	3	3	3	3	3	3	3	4	3	3	3	3	3	3	3	3	3	3	3	3	3	3	4	3	3	3	3	3	3	3	3	3	3	3	3	3	3	4	3
sp|Q6Q560|ISD11_YEAST	sp|Q6Q560|ISD11_YEAST	2	2	2	>sp|Q6Q560|ISD11_YEAST Protein ISD11 OS=Saccharomyces cerevisiae (strain ATCC 204508 / S288c) GN=ISD11 PE=1 SV=1	1	2	2	2	2	2	2	2	2	1	2	2	2	1	0	2	1	2	1	2	2	2	2	2	1	2	2	2	1	0	2	1	2	1	2	2	2	2	2	1	2	2	2	1
sp|Q86ZR7|YKD3A_YEAST	sp|Q86ZR7|YKD3A_YEAST	2	2	2	>sp|Q86ZR7|YKD3A_YEAST Putative uncharacterized hydrolase YKL033W-A OS=Saccharomyces cerevisiae (strain ATCC 204508 / S288c) GN=YKL033W-A PE=1 SV=2	1	2	2	2	1	2	1	0	1	1	1	1	0	1	1	1	0	1	1	1	2	1	0	1	1	1	1	0	1	1	1	0	1	1	1	2	1	0	1	1	1	1	0	1
sp|Q96VH5|MOS1_YEAST	sp|Q96VH5|MOS1_YEAST	2	2	2	>sp|Q96VH5|MOS1_YEAST Mitochondrial organizing structure protein 1 OS=Saccharomyces cerevisiae (strain ATCC 204508 / S288c) GN=MOS1 PE=1 SV=1	1	2	2	2	1	1	1	1	1	1	1	0	2	0	1	1	1	1	1	1	1	1	1	1	1	1	0	2	0	1	1	1	1	1	1	1	1	1	1	1	1	0	2	0
sp|Q99190|TSC13_YEAST	sp|Q99190|TSC13_YEAST	2	2	2	>sp|Q99190|TSC13_YEAST Very-long-chain enoyl-CoA reductase OS=Saccharomyces cerevisiae (strain ATCC 204508 / S288c) GN=TSC13 PE=1 SV=1	1	2	2	2	2	2	1	1	2	2	2	2	1	2	1	2	2	1	1	2	2	1	1	2	2	2	2	1	2	1	2	2	1	1	2	2	1	1	2	2	2	2	1	2
sp|Q99216|PNO1_YEAST	sp|Q99216|PNO1_YEAST	5	5	5	>sp|Q99216|PNO1_YEAST Pre-rRNA-processing protein PNO1 OS=Saccharomyces cerevisiae (strain ATCC 204508 / S288c) GN=PNO1 PE=1 SV=1	1	5	5	5	5	4	5	5	5	5	3	4	1	3	3	3	3	3	1	5	4	5	5	5	5	3	4	1	3	3	3	3	3	1	5	4	5	5	5	5	3	4	1	3
sp|Q99257|MEX67_YEAST	sp|Q99257|MEX67_YEAST	2	2	2	>sp|Q99257|MEX67_YEAST mRNA export factor MEX67 OS=Saccharomyces cerevisiae (strain ATCC 204508 / S288c) GN=MEX67 PE=1 SV=1	1	2	2	2	2	2	2	1	2	2	2	2	1	1	2	0	1	1	1	2	2	2	1	2	2	2	2	1	1	2	0	1	1	1	2	2	2	1	2	2	2	2	1	1
sp|Q99258|RIB3_YEAST	sp|Q99258|RIB3_YEAST	5	5	5	>sp|Q99258|RIB3_YEAST 3,4-dihydroxy-2-butanone 4-phosphate synthase OS=Saccharomyces cerevisiae (strain ATCC 204508 / S288c) GN=RIB3 PE=1 SV=1	1	5	5	5	4	4	5	5	3	3	2	4	2	4	4	3	4	4	4	4	4	5	5	3	3	2	4	2	4	4	3	4	4	4	4	4	5	5	3	3	2	4	2	4
sp|Q99383|HRP1_YEAST	sp|Q99383|HRP1_YEAST	5	5	5	>sp|Q99383|HRP1_YEAST Nuclear polyadenylated RNA-binding protein 4 OS=Saccharomyces cerevisiae (strain ATCC 204508 / S288c) GN=HRP1 PE=1 SV=1	1	5	5	5	4	4	3	4	4	4	3	3	4	3	3	4	5	4	3	4	4	3	4	4	4	3	3	4	3	3	4	5	4	3	4	4	3	4	4	4	3	3	4	3
[truncated: 134 more columns]
